# Supplementary material for: Gene Delivery Mediated by Backbone-Degradable RAFT Copolymers
Source: Biomacromolecules. 2026 Feb 12;27(3):1846–56. doi: 10.1021/acs.biomac.5c01662 (PMC12977016; doi:10.1021/acs.biomac.5c01662)
Supplement: Supplementary file 2 [file bm5c01662_si_002.zip › Celigo Raw Data/Object (Cell)-Level Data/GFP/7-15-2024-3-00-59-PM_object_D10.csv]

Plate ID	PM_2024_07_15_PPP41-45_NP_5_10_20_PEIpro_200ngwell_U2OS_6k_Plate2
Plate Name
Plate Description
Scan ID	7/15/2024 3:00:59 PM
Scan Description
Scan Result ID	7/15/2024 3:00:59 PM
Scan Result Description
Software Version	5.1.0.0
Experiment Name
Application Name	Target 1
Plate Type	96-Well BD Falcon™ 353072 Plate
Acquisition Start/End Times	7/15/2024 3:00:59 PM - 7/15/2024 3:01:10 PM
Analysis Start Time	7/15/2024 3:00:59 PM
User ID	Local Administrator
Scan Area Object-Level Data CSV Report
Row	D
Column	10
Total	Class 1	Class 2	Class 3	Class 4	X Position (µm)	Y Position (µm)	Target 1: Area (µm²)	Target 1: Form Factor	Target 1: Smoothness	Target 1: Aspect Ratio	Target 1: Mean Intensity	Target 1: Integrated Intensity
True	False	False	False	False	-2104.9033203125	-2601.25463867188	268.412353515625	0.345337301492691	0.905321359634399	0.143815442919731	56.9380149841309	13779
True	False	False	False	False	-2210.712890625	-2573.69580078125	957.189514160156	0.490384072065353	0.870639622211456	0.240016773343086	235.559677124023	203288
True	False	False	False	False	-2197.57592773438	-2598.91186523438	21.0736961364746	0.765837788581848	0.945084035396576	0.727394282817841	60.1052627563477	1142
True	False	False	False	False	-2104.0322265625	-2570.13232421875	112.023338317871	0.627587974071503	0.935497879981995	0.380974769592285	43.4950485229492	4393
True	False	False	False	False	-2091.38061523438	-2653.23388671875	953.862060546875	0.452341139316559	0.92559689283371	0.211240351200104	84.7662811279297	72899
True	False	False	False	False	-2657.560546875	-1328.8583984375	27.7285480499268	0.748627901077271	0.945234656333923	0.644232213497162	49.5200004577637	1238
True	False	False	False	False	-3224.2705078125	-534.3271484375	2732.92578125	0.22792774438858	0.7530797123909	0.0854861810803413	173.665588378906	427912
True	False	False	False	False	-2691.96069335938	-1318.66320800781	14.4188451766968	0.412542879581451	0.820104658603668	0.184125974774361	32.3846168518066	421
True	False	False	False	False	-2625.62329101563	-1364.96228027344	76.5307922363281	0.663790941238403	0.923954248428345	0.435244381427765	46.7101440429688	3223
True	False	False	False	False	-2623.53930664063	-1347.49499511719	129.769607543945	0.473924279212952	0.852980017662048	0.227184593677521	57.6153831481934	6741
True	False	False	False	False	-2577.451171875	-1325.88134765625	55.4570960998535	0.453717738389969	0.816225051879883	0.212229371070862	49.3199996948242	2466
True	False	False	False	False	-2963.5234375	263.933227539063	95.3862075805664	0.766198992729187	0.944744050502777	0.729580998420715	111.302322387695	9572
True	False	False	False	False	-2789.25122070313	1110.59106445313	298.359191894531	0.484858989715576	0.936052024364471	0.235640436410904	58.0111541748047	15605
True	False	False	False	False	-2833.8291015625	1124.80114746094	357.143707275391	0.342652589082718	0.945127069950104	0.142326012253761	64.3881988525391	20733
True	False	False	False	False	-2611.59790039063	291.348999023438	742.015991210938	0.524788618087769	0.920655071735382	0.269005924463272	120.427505493164	80566
True	False	False	False	False	-81.3926467895508	-3154.55102539063	65.4393768310547	0.82934296131134	0.957386434078217	1	26.6949157714844	1575
True	False	False	False	False	-1535.298828125	-2855.72265625	83.1856460571289	0.711920857429504	0.940480291843414	0.531550288200378	70.5199966430664	5289
True	False	False	False	False	-666.453979492188	-2828.25415039063	21.0736961364746	0.398247689008713	0.902761459350586	0.175023570656776	34.684211730957	659
True	False	False	False	False	-696.730712890625	-2785.16625976563	44.3656768798828	0.749354422092438	0.962561309337616	0.647141218185425	37.9000015258789	1516
True	False	False	False	False	-680.5888671875	-2799.37451171875	263.975769042969	0.440204113721848	0.792183399200439	0.20267541706562	53.9915962219238	12850
True	False	False	False	False	-1631.10400390625	417.577514648438	632.2109375	0.228020057082176	0.815013468265533	0.085527278482914	72.2982482910156	41210
True	False	False	False	False	-1648.96728515625	427.50048828125	45.4748191833496	0.448339760303497	0.926045119762421	0.208386167883873	52.9756088256836	2172
True	False	False	False	False	-1601.15466308594	469.585479736328	33.2742576599121	0.693598926067352	0.958408892154694	0.490445405244827	22.5	675
True	False	False	False	False	-1527.55517578125	2070.82885742188	103.150199890137	0.551304340362549	0.934221684932709	0.293705880641937	29.3225803375244	2727
True	False	False	False	False	-421.131774902344	2107.03466796875	332.742584228516	0.405451714992523	0.916606903076172	0.179571747779846	60.776668548584	18233
True	False	False	False	False	-421.804962158203	2135.81567382813	361.580261230469	0.528008222579956	0.884617626667023	0.271886378526688	66.7085876464844	21747
True	False	False	False	False	-396.872589111328	2140.46899414063	25.5102653503418	0.794671595096588	0.957139134407043	1	27.043478012085	622
True	False	False	False	False	782.45703125	-3259.5791015625	127.551322937012	0.577091634273529	0.932848632335663	0.320132791996002	51.965217590332	5976
True	False	False	False	False	818.355224609375	-3270.638671875	757.5439453125	0.350387185811996	0.854656994342804	0.146640032529831	78.7994155883789	53820
True	False	False	False	False	831.587768554688	-3259.70849609375	28.8376903533936	0.696614444255829	0.945285499095917	0.496761053800583	60.461540222168	1572
True	False	False	False	False	1148.83312988281	-3052.9912109375	125.333038330078	0.82226824760437	0.956831932067871	1	37.3893814086914	4225
True	False	False	False	False	1567.16662597656	-2987.35546875	66.5485153198242	0.757159888744354	0.941153883934021	0.681215405464172	28.1166667938232	1687
True	False	False	False	False	1475.80712890625	-2643.87158203125	348.270568847656	0.826083242893219	0.948245644569397	1	151.745223999023	47648
True	False	False	False	False	1410.41186523438	-2567.8994140625	473.603607177734	0.222372859716415	0.805567920207977	0.0830250009894371	55.5807952880859	23733
True	False	False	False	False	110.545097351074	-2312.8984375	217.391815185547	0.800887107849121	0.958749711513519	1	58.1122436523438	11390
True	False	False	False	False	547.777221679688	-2238.771484375	143.079315185547	0.653669953346252	0.926931798458099	0.418904364109039	69.5736465454102	8975
True	False	False	False	False	529.351013183594	-2187.2353515625	553.461853027344	0.355501234531403	0.906539857387543	0.149531647562981	62.5651321411133	31220
True	False	False	False	False	556.888671875	-2263.92700195313	524.624145507813	0.475195020437241	0.926349341869354	0.228153631091118	77.562370300293	36687
True	False	False	False	False	567.205078125	-2244.1025390625	96.4953460693359	0.60856831073761	0.948063135147095	0.356395363807678	52.6551742553711	4581
True	False	False	False	False	1688.47131347656	-2443.06958007813	229.592376708984	0.634242653846741	0.945093274116516	0.390144467353821	86.5652160644531	17919
True	False	False	False	False	1730.45495605469	-2622.00341796875	306.123168945313	0.513507604598999	0.932410061359406	0.259150743484497	113.963768005371	31454
True	False	False	False	False	1732.94470214844	-2521.14770507813	125.333038330078	0.395219653844833	0.926567077636719	0.173134863376617	40.2566375732422	4549
True	False	False	False	False	1749.63525390625	-2506.41235351563	96.4953460693359	0.563640713691711	0.934137403964996	0.306023061275482	38.6321830749512	3361
True	False	False	False	False	1457.91467285156	-1817.45581054688	207.409545898438	0.867660224437714	0.96603125333786	1	45.3048133850098	8472
True	False	False	False	False	837.364074707031	1950.68737792969	13.3097038269043	0.441305130720139	0.894493818283081	0.20344115793705	23.8333339691162	286
True	False	False	False	False	1930.82922363281	410.436645507813	77.6399383544922	0.458542615175247	0.920370280742645	0.215725049376488	52.6857147216797	3688
True	False	False	False	False	1956.04064941406	418.207275390625	49.9113883972168	0.791574835777283	0.961362361907959	1	49.8222236633301	2242
True	False	False	False	False	1916.51281738281	428.593994140625	102.041061401367	0.794671595096588	0.959297358989716	1	59.1413040161133	5441
True	False	False	False	False	1780.55090332031	1523.45581054688	58.7845230102539	0.775075852870941	0.951341331005096	0.794298112392426	29.6792449951172	1573
True	False	False	False	False	1812.47131347656	1509.36206054688	821.874206542969	0.666202902793884	0.936873316764832	0.439295023679733	115.410255432129	85519
True	False	False	False	False	1950.49597167969	440.499420166016	539.04296875	0.401739835739136	0.950278103351593	0.177218571305275	80.8703689575195	39303
True	False	False	False	False	1984.55139160156	508.490692138672	1339.84350585938	0.263179391622543	0.808354675769806	0.101673506200314	115.317878723145	139304
True	False	False	False	False	2007.55065917969	1206.33459472656	202.97297668457	0.658111333847046	0.933897733688354	0.425948739051819	51.9617500305176	9509
True	False	False	False	False	1845.83276367188	1519.32385253906	581.190368652344	0.552661538124084	0.879856824874878	0.295033544301987	102.351142883301	53632
True	False	False	False	False	1858.79821777344	1546.2138671875	59.8936653137207	0.666862070560455	0.946559429168701	0.440413177013397	79.7037048339844	4304
True	False	False	False	False	1887.90344238281	1581.68920898438	69.8759460449219	0.656436622142792	0.940243661403656	0.423270106315613	65.4285736083984	4122
True	False	False	False	False	1894.25598144531	1554.02368164063	1675.91345214844	0.156218856573105	0.73160320520401	0.0553868897259235	141.282592773438	213478
True	False	False	False	False	1923.3837890625	1574.31506347656	38.8199691772461	0.638649880886078	0.960647881031036	0.396397888660431	51.4000015258789	1799
True	False	False	False	False	859.52734375	2318.96362304688	857.36669921875	0.329953163862228	0.811181783676147	0.135392442345619	118.050453186035	91253
True	False	False	False	False	909.084655761719	2291.4521484375	249.556930541992	0.430815786123276	0.859511137008667	0.196233838796616	55.6444435119629	12520
True	False	False	False	False	927.474792480469	2293.9580078125	12.2005615234375	0.608575522899628	0.931477785110474	0.356404304504395	41.7272720336914	459
True	False	False	False	False	932.307006835938	2295.60473632813	9.98227787017822	0.661957681179047	0.925817608833313	0.432207375764847	35.2222213745117	317
True	False	False	False	False	1433.54260253906	2336.01440429688	9.98227787017822	0.497925460338593	0.880693912506104	0.246108084917068	30	270
True	False	False	False	False	1079.20349121094	2581.88891601563	887.313537597656	0.793351709842682	0.945244371891022	1	229.086242675781	183269
True	False	False	False	False	1490.29040527344	2340.02807617188	37.7108268737793	0.497218459844589	0.920929372310638	0.245531126856804	35.9411773681641	1222
True	False	False	False	False	1467.12438964844	2363.828125	78.7490768432617	0.459982633590698	0.929248809814453	0.216777265071869	38.3380279541016	2722
True	False	False	False	False	2758.48291015625	-1516.43432617188	35.4925422668457	0.403818607330322	0.870086073875427	0.178533852100372	34.03125	1089
True	False	False	False	False	2298.92529296875	-1037.76745605469	14.4188451766968	0.560572564601898	0.908885061740875	0.302906334400177	27.0769233703613	352
True	False	False	False	False	2075.84423828125	-484.430511474609	75.4216537475586	0.433761209249496	0.888137876987457	0.19823807477951	45.6911773681641	3107
True	False	False	False	False	2096.30029296875	-482.038208007813	55.4570960998535	0.312080472707748	0.759273529052734	0.125933855772018	37.4599990844727	1873
True	False	False	False	False	2136.84643554688	-368.698608398438	916.151245117188	0.280081748962402	0.661482930183411	0.109806947410107	137.708236694336	113747
True	False	False	False	False	2110.3642578125	-115.843292236328	181.899276733398	0.78575986623764	0.952359735965729	1	90.4390258789063	14832
True	False	False	False	False	2118.8095703125	-101.220428466797	44.3656768798828	0.609061896800995	0.924658894538879	0.357005268335342	40.7999992370605	1632
True	False	False	False	False	2151.06591796875	-321.563354492188	25.5102653503418	0.794671595096588	0.94915634393692	1	19.1739139556885	441
True	False	False	False	False	2157.8447265625	-279.621765136719	500.223022460938	0.846152365207672	0.957886457443237	1	233.150772094727	105151
True	False	False	False	False	2276.86254882813	-648.757202148438	19.9645557403564	0.725530564785004	0.936461865901947	0.56728732585907	18.4444446563721	332
True	False	False	False	False	2315.64990234375	-629.781372070313	440.329345703125	0.52744597196579	0.889627635478973	0.271381109952927	104.10831451416	41331
True	False	False	False	False	2280.60668945313	-316.352081298828	15.5279874801636	0.717676758766174	0.938069105148315	0.546022891998291	20.7857151031494	291
True	False	False	False	False	2334.8828125	-599.847106933594	561.225830078125	0.320044070482254	0.733467936515808	0.13010635972023	79.8083038330078	40383
True	False	False	False	False	2346.1494140625	-1488.15649414063	967.171752929688	0.227475970983505	0.716983735561371	0.0852851420640945	76.1479339599609	66401
True	False	False	False	False	2775.220703125	-1505.48388671875	41.0382537841797	0.62323272228241	0.899266719818115	0.375141590833664	32.1351356506348	1189
True	False	False	False	False	2771.75146484375	-1242.26037597656	78.7490768432617	0.803937435150146	0.955290913581848	1	30.6760559082031	2178
True	False	False	False	False	2529.98364257813	-951.906188964844	988.245483398438	0.22390154004097	0.611721813678741	0.0836999788880348	121.900115966797	108613
True	False	False	False	False	2349.181640625	-625.999328613281	210.736968994141	0.800096035003662	0.941272675991058	1	172.252624511719	32728
True	False	False	False	False	2352.50122070313	-313.519134521484	92.0587844848633	0.647272288799286	0.926849484443665	0.409080415964127	43.975902557373	3650
True	False	False	False	False	2361.11962890625	-339.209503173828	42.1473922729492	0.711886703968048	0.948370218276978	0.531466901302338	39.3684196472168	1496
True	False	False	False	False	2364.10034179688	-291.2578125	12.2005615234375	0.741141617298126	0.94014710187912	0.616318583488464	34.9090919494629	384
True	False	False	False	False	2374.48754882813	-632.528625488281	63.2210922241211	0.801229655742645	0.947202920913696	1	27.3684215545654	1560
True	False	False	False	False	2532.25537109375	-426.293731689453	421.473937988281	0.867712199687958	0.968459248542786	1	216.100006103516	82118
True	False	False	False	False	2382.45239257813	-345.724212646484	52.1296730041504	0.745750606060028	0.957894325256348	0.63308048248291	35.8297882080078	1684
True	False	False	False	False	2378.07373046875	-331.012023925781	57.6753807067871	0.610065340995789	0.902774095535278	0.358249485492706	55.769229888916	2900
True	False	False	False	False	2496.96948242188	-357.850311279297	502.441314697266	0.867375791072845	0.968782544136047	1	220.2626953125	99779
True	False	False	False	False	2561.75634765625	-1128.04809570313	400.400238037109	0.562045633792877	0.909328699111938	0.304398208856583	56.1911354064941	20285
True	False	False	False	False	2600.52490234375	-994.667785644531	1183.45446777344	0.617159128189087	0.935179471969604	0.367215931415558	87.2221145629883	93066
True	False	False	False	False	2580.44458007813	-556.457336425781	390.41796875	0.71291172504425	0.937405645847321	0.533981204032898	76.875	27060
True	False	False	False	False	2601.7177734375	-538.789245605469	441.438507080078	0.688105285167694	0.948278248310089	0.479331731796265	81.8492431640625	32576
True	False	False	False	False	2771.55615234375	-832.855102539063	506.877868652344	0.389037579298019	0.906912267208099	0.169320106506348	78.2560195922852	35763
True	False	False	False	False	2783.3154296875	-803.070556640625	549.025268554688	0.750958442687988	0.94719797372818	0.653707146644592	67.731315612793	33527
True	False	False	False	False	2785.27734375	-1450.55773925781	251.77522277832	0.761281907558441	0.957607269287109	0.701793611049652	169.453750610352	38466
True	False	False	False	False	2789.0634765625	-1255.30615234375	149.734161376953	0.808782637119293	0.948104739189148	1	46	6210
True	False	False	False	False	3072.51708984375	-463.372833251953	989.354614257813	0.76799863576889	0.955954015254974	0.740884244441986	221.799331665039	197845
True	False	False	False	False	2835.68334960938	-211.442413330078	838.511291503906	0.268603086471558	0.696614563465118	0.104255884885788	92.3412704467773	69810
True	False	False	False	False	3097.13623046875	-423.532470703125	702.086853027344	0.450966507196426	0.896147549152374	0.210256367921829	183.322280883789	116043
True	False	False	False	False	3110.12329101563	-499.330169677734	654.393737792969	0.615646004676819	0.932495653629303	0.365277707576752	204.477966308594	120642
True	False	False	False	False	2025.84594726563	1199.32556152344	196.318130493164	0.785496652126312	0.951289296150208	1	57.2994346618652	10142
True	False	False	False	False	2040.671875	578.979797363281	821.874206542969	0.684095561504364	0.940786480903625	0.471517324447632	229.709854125977	170215
True	False	False	False	False	2081.45825195313	1266.2314453125	17.7462711334229	0.627549946308136	0.899546325206757	0.380923300981522	35	560
True	False	False	False	False	2136.0380859375	1229.17456054688	118.678184509277	0.387975871562958	0.827391862869263	0.168670430779457	43.3551406860352	4639
True	False	False	False	False	2181.82983398438	800.965148925781	440.329345703125	0.533857703208923	0.908325493335724	0.277200251817703	69.8513870239258	27731
True	False	False	False	False	2235.69970703125	792.907043457031	287.267761230469	0.639229297637939	0.959690451622009	0.397231221199036	90.4749069213867	23433
True	False	False	False	False	2243.46875	1170.74755859375	32.1651153564453	0.684656083583832	0.922063827514648	0.472595363855362	35.4482765197754	1028
True	False	False	False	False	2255.01098632813	801.492370605469	31.0559749603271	0.774550676345825	0.954506158828735	0.789673984050751	30.4285717010498	852
True	False	False	False	False	2266.33715820313	1011.51275634766	1507.32385253906	0.610910773277283	0.896202266216278	0.359302282333374	95.7071380615234	130066
True	False	False	False	False	2260.36450195313	1158.06140136719	65.4393768310547	0.496901750564575	0.901042640209198	0.245273068547249	56.8135604858398	3352
True	False	False	False	False	2268.99780273438	1180.82568359375	195.208984375	0.551005721092224	0.950470507144928	0.293414622545242	58.8693199157715	10361
True	False	False	False	False	2276.58251953125	1102.64672851563	659.939453125	0.394099563360214	0.891111314296722	0.172439619898796	90.4084014892578	53793
True	False	False	False	False	2288.87670898438	1142.57666015625	63.2210922241211	0.477569222450256	0.911603212356567	0.229973644018173	45.9649124145508	2620
True	False	False	False	False	2435.23608398438	193.963348388672	70.9850845336914	0.714233875274658	0.948419690132141	0.537262856960297	35.796875	2291
True	False	False	False	False	2414.83935546875	343.977142333984	73.203369140625	0.67818558216095	0.953055739402771	0.46042013168335	32.2727279663086	2130
True	False	False	False	False	2428.24560546875	358.205841064453	78.7490768432617	0.472467392683029	0.895218014717102	0.226077884435654	39.7323951721191	2821
True	False	False	False	False	2451.697265625	379.860870361328	250.666076660156	0.437961786985397	0.921962440013885	0.20112270116806	44.5575218200684	10070
True	False	False	False	False	2438.37670898438	1110.10864257813	75.4216537475586	0.675903141498566	0.939210593700409	0.456260055303574	37.0735282897949	2521
True	False	False	False	False	2464.41650390625	209.91682434082	65.4393768310547	0.542437553405762	0.929069638252258	0.285190314054489	32.7627105712891	1933
True	False	False	False	False	2471.24145507813	712.75244140625	78.7490768432617	0.832973837852478	0.956417441368103	1	30.422534942627	2160
True	False	False	False	False	2761.68432617188	252.083129882813	318.32373046875	0.725073456764221	0.940118014812469	0.565996408462524	164.271774291992	47146
True	False	False	False	False	2774.48364257813	226.189376831055	629.992614746094	0.466920495033264	0.898734509944916	0.221905693411827	106.528167724609	60508
True	False	False	False	False	2781.00952148438	164.650375366211	73.203369140625	0.347270667552948	0.865841567516327	0.144893273711205	43.2727279663086	2856
True	False	False	False	False	2793.14672851563	201.612533569336	160.825576782227	0.219292238354683	0.792591750621796	0.0816700905561447	58.4965515136719	8482
True	False	False	False	False	2799.80004882813	174.531280517578	72.0942230224609	0.637355387210846	0.906098425388336	0.394545674324036	49.9538459777832	3247
