# Supplementary material for: Gene Delivery Mediated by Backbone-Degradable RAFT Copolymers
Source: Biomacromolecules. 2026 Feb 12;27(3):1846–56. doi: 10.1021/acs.biomac.5c01662 (PMC12977016; doi:10.1021/acs.biomac.5c01662)
Supplement: Supplementary file 2 [file bm5c01662_si_002.zip › Celigo Raw Data/Object (Cell)-Level Data/GFP/7-15-2024-2-48-54-PM_object_G9.csv]

Plate ID	PM_2024_07_15_PPP41-45_NP_5_10_20_PEIpro_200ngwell_U2OS_6k_Plate2
Plate Name
Plate Description
Scan ID	7/15/2024 2:48:54 PM
Scan Description
Scan Result ID	7/15/2024 2:48:54 PM
Scan Result Description
Software Version	5.1.0.0
Experiment Name
Application Name	Target 1
Plate Type	96-Well BD Falcon™ 353072 Plate
Acquisition Start/End Times	7/15/2024 2:48:54 PM - 7/15/2024 2:50:02 PM
Analysis Start Time	7/15/2024 2:48:54 PM
User ID	Local Administrator
Scan Area Object-Level Data CSV Report
Row	G
Column	9
Total	Class 1	Class 2	Class 3	Class 4	X Position (µm)	Y Position (µm)	Target 1: Area (µm²)	Target 1: Form Factor	Target 1: Smoothness	Target 1: Aspect Ratio	Target 1: Mean Intensity	Target 1: Integrated Intensity
True	False	False	False	False	-2567.98681640625	-2399.87377929688	793.036499023438	0.296885907649994	0.920541107654572	0.118152111768723	175.062942504883	125170
True	False	False	False	False	-3157.693359375	-1091.28857421875	368.235137939453	0.512969136238098	0.899188041687012	0.258689254522324	192.114456176758	63782
True	False	False	False	False	-3167.39526367188	-1024.93029785156	54.3479537963867	0.480467915534973	0.938892960548401	0.232212632894516	52.4489784240723	2570
True	False	False	False	False	-3233.48315429688	-357.361785888672	605.591491699219	0.391843616962433	0.791912734508514	0.171044826507568	137.496337890625	75073
True	False	False	False	False	-3226.423828125	-376.335571289063	106.477630615234	0.52269172668457	0.934595942497253	0.267146408557892	99.7395858764648	9575
True	False	False	False	False	-3197.94848632813	-365.00341796875	489.131591796875	0.382763236761093	0.869653403759003	0.165503665804863	111.249435424805	49061
True	False	False	False	False	-3185.4052734375	-315.532928466797	312.778015136719	0.702737510204315	0.942327558994293	0.510097622871399	82.6241149902344	23300
True	False	False	False	False	-3165.46923828125	-1071.22448730469	86.513069152832	0.577074289321899	0.931147396564484	0.320114076137543	69.5512847900391	5425
True	False	False	False	False	-2680.17431640625	-604.404418945313	1639.31176757813	0.493880301713943	0.887264847755432	0.242823526263237	204.115692138672	301683
True	False	False	False	False	-2857.14135742188	-498.925689697266	73.203369140625	0.634930491447449	0.906908512115479	0.391110688447952	54.6666679382324	3608
True	False	False	False	False	-3149.01123046875	-287.200866699219	277.285491943359	0.593267381191254	0.900519192218781	0.33815124630928	80.7760009765625	20194
True	False	False	False	False	-3121.39501953125	-283.585144042969	163.043869018555	0.530449032783508	0.940083920955658	0.27409091591835	59.3537406921387	8725
True	False	False	False	False	-2860.626953125	-483.788452148438	14.4188451766968	0.449162185192108	0.897734582424164	0.208970308303833	56.6923065185547	737
True	False	False	False	False	-2844.94140625	-484.913909912109	9.98227787017822	0.416159331798553	0.868633568286896	0.186478972434998	68	612
True	False	False	False	False	-2830.02807617188	-449.510986328125	45.4748191833496	0.435773998498917	0.860068440437317	0.199616402387619	59.6829261779785	2447
True	False	False	False	False	-2820.759765625	-454.541931152344	31.0559749603271	0.647358953952789	0.92017012834549	0.409211099147797	66.3571395874023	1858
True	False	False	False	False	-2793.78540039063	-504.156005859375	12.2005615234375	0.741141617298126	0.94014710187912	0.616318583488464	58.3636360168457	642
True	False	False	False	False	-2035.59130859375	-1651.76770019531	80.9673614501953	0.786957621574402	0.958222687244415	1	43.8219184875488	3199
True	False	False	False	False	-2450.41625976563	-1104.81262207031	500.223022460938	0.390519499778748	0.871614694595337	0.170229569077492	90.1707305908203	40667
True	False	False	False	False	-2527.53833007813	-1025.32104492188	17.7462711334229	0.352007895708084	0.926032423973083	0.147552996873856	44.1875	707
True	False	False	False	False	-2432.40014648438	-1071.45251464844	21.0736961364746	0.698733150959015	0.931073546409607	0.501295566558838	53.1052627563477	1009
True	False	False	False	False	-2412.00830078125	-1151.85620117188	760.871398925781	0.286910176277161	0.879762411117554	0.113165989518166	97.5626831054688	66928
True	False	False	False	False	-2397.18383789063	-1087.09704589844	616.682922363281	0.109507098793983	0.637382686138153	0.0375220999121666	78.6222991943359	43714
True	False	False	False	False	-1997.8125	-1883.14440917969	35.4925422668457	0.689935445785522	0.922909438610077	0.482980132102966	59.0625	1890
True	False	False	False	False	-1988.07165527344	-1897.98828125	211.846115112305	0.770886719226837	0.946416974067688	0.760674178600311	219.821990966797	41986
True	False	False	False	False	-1979.48327636719	-1837.751953125	1091.39562988281	0.581031978130341	0.91003429889679	0.324411243200302	134.424789428711	132274
True	False	False	False	False	-3178.57495117188	124.309417724609	9.98227787017822	0.388088703155518	0.882059454917908	0.168739393353462	52.1111106872559	469
True	False	False	False	False	-3180.59008789063	139.053817749023	218.500961303711	0.6283158659935	0.919963181018829	0.381962388753891	68.8020324707031	13554
True	False	False	False	False	-3176.16430664063	206.077697753906	46.5839614868164	0.76637989282608	0.960647881031036	0.730685889720917	62.2857131958008	2616
True	False	False	False	False	-3142.04614257813	164.891235351563	1864.46765136719	0.235238522291183	0.707925617694855	0.0887613669037819	180.892318725586	304080
True	False	False	False	False	-2937.50903320313	611.606567382813	157.498153686523	0.850719571113586	0.95888364315033	1	66.3521118164063	9422
True	False	False	False	False	-2384.01196289063	1358.05053710938	647.738891601563	0.678734719753265	0.937044501304626	0.46143114566803	108.614723205566	63431
True	False	False	False	False	-2367.22729492188	1386.72973632813	57.6753807067871	0.791780471801758	0.958752870559692	1	40.230770111084	2092
True	False	False	False	False	-2003.65881347656	1614.03491210938	164.153015136719	0.805816411972046	0.947271704673767	1	148.587844848633	21991
True	False	False	False	False	-486.631225585938	-3353.505859375	507.986999511719	0.310599148273468	0.912352681159973	0.125164955854416	94.8296966552734	43432
True	False	False	False	False	-1642.42004394531	-3009.0458984375	501.332153320313	0.775213420391083	0.947429478168488	0.795532703399658	222.477874755859	100560
True	False	False	False	False	-1720.45849609375	-2968.91235351563	1375.33605957031	0.36660236120224	0.84302806854248	0.155919566750526	178.158874511719	220917
True	False	False	False	False	-1878.04040527344	-2765.79174804688	214.064392089844	0.812729179859161	0.961587250232697	1	218.445602416992	42160
True	False	False	False	False	-1725.23547363281	-1970.83068847656	38.8199691772461	0.600160121917725	0.945945799350739	0.3462153673172	52.7428588867188	1846
True	False	False	False	False	-1699.47863769531	-2945.40258789063	69.8759460449219	0.391465753316879	0.932693362236023	0.170811921358109	95.0952377319336	5991
True	False	False	False	False	-1629.2431640625	-2107.9951171875	33.2742576599121	0.803785860538483	0.962256669998169	1	39.2333335876465	1177
True	False	False	False	False	-1693.37158203125	-1985.5849609375	107.586769104004	0.546832919120789	0.92742782831192	0.289377748966217	83.3711318969727	8087
True	False	False	False	False	-1678.78002929688	-1988.25622558594	16.6371288299561	0.476011037826538	0.843117415904999	0.228777781128883	66.2666702270508	994
True	False	False	False	False	-1646.52087402344	-1980.25134277344	68.7667999267578	0.464149296283722	0.921029627323151	0.219845414161682	59.8709678649902	3712
True	False	False	False	False	-1234.95043945313	-3006.82568359375	199.645553588867	0.862419307231903	0.967944443225861	1	206.944442749023	37250
True	False	False	False	False	-499.13623046875	-3327.51171875	565.662414550781	0.802673697471619	0.970699310302734	1	120.447059631348	61428
True	False	False	False	False	-472.897705078125	-2910.23828125	24.401123046875	0.484010845422745	0.906748116016388	0.234974905848503	65.6818161010742	1445
True	False	False	False	False	-494.754974365234	-2871.87255859375	100.931915283203	0.481609970331192	0.896267652511597	0.233099937438965	70.461540222168	6412
True	False	False	False	False	-472.597229003906	-2858.49658203125	208.518692016602	0.353587746620178	0.884919226169586	0.148446008563042	79.4414901733398	14935
True	False	False	False	False	-461.511260986328	-2901.64477539063	44.3656768798828	0.566065609455109	0.863623261451721	0.308512330055237	80	3200
True	False	False	False	False	-266.314819335938	-2549.8916015625	31.0559749603271	0.792491853237152	0.95398223400116	1	45.8214302062988	1283
True	False	False	False	False	-297.214324951172	-2502.91674804688	208.518692016602	0.880491435527802	0.977124154567719	1	218.138290405273	41010
True	False	False	False	False	-255.259521484375	-2511.56225585938	194.099838256836	0.786734759807587	0.936441123485565	1	221.034286499023	38681
True	False	False	False	False	54.6196708679199	-2498.87426757813	17.7462711334229	0.389233648777008	0.876037836074829	0.169440254569054	58.0625	929
True	False	False	False	False	-1743.32788085938	-1882.76171875	98.7136306762695	0.499603986740112	0.964521765708923	0.247482925653458	57.5056190490723	5118
True	False	False	False	False	-1720.13549804688	-1882.03210449219	70.9850845336914	0.838477969169617	0.968691468238831	1	60.84375	3894
True	False	False	False	False	-1012.70843505859	-1789.59936523438	17.7462711334229	0.739838838577271	0.950416266918182	0.6118004322052	40.3125	645
True	False	False	False	False	-1225.79174804688	-1768.24157714844	16.6371288299561	0.588328063488007	0.882535696029663	0.332519084215164	53.5999984741211	804
True	False	False	False	False	-1214.20983886719	-1774.14709472656	72.0942230224609	0.725393772125244	0.949198067188263	0.566900193691254	46.7384605407715	3038
True	False	False	False	False	-977.117614746094	-1058.17407226563	15.5279874801636	0.603693544864655	0.921669483184814	0.350445985794067	67.6428604125977	947
True	False	False	False	False	-987.845642089844	-1053.29943847656	33.2742576599121	0.551631391048431	0.879693806171417	0.294025242328644	65.7666702270508	1973
True	False	False	False	False	-378.682800292969	-1344.35913085938	15.5279874801636	0.774550676345825	0.945763468742371	0.789673984050751	41.5	581
True	False	False	False	False	-319.008697509766	-604.124755859375	19.9645557403564	0.621916890144348	0.929884076118469	0.373404234647751	61.4444427490234	1106
True	False	False	False	False	-271.869110107422	-333.9443359375	12.2005615234375	0.681430399417877	0.931919693946838	0.46645313501358	43.8181800842285	482
True	False	False	False	False	-257.458801269531	-323.089050292969	300.577453613281	0.231080591678619	0.694577753543854	0.0868935659527779	65.5129165649414	17754
True	False	False	False	False	-187.310516357422	-1675.8203125	23.2919807434082	0.628847420215607	0.942156314849854	0.382685959339142	48.1428565979004	1011
True	False	False	False	False	-203.295761108398	-1661.73046875	63.2210922241211	0.465822070837021	0.833469092845917	0.221087172627449	63.6491241455078	3628
True	False	False	False	False	-235.410278320313	-344.873413085938	123.114753723145	0.584046125411987	0.937494218349457	0.327730894088745	55.2342338562012	6131
True	False	False	False	False	-209.121353149414	-1650.29211425781	21.0736961364746	0.568957209587097	0.868767321109772	0.311511278152466	53.5263175964355	1017
True	False	False	False	False	-197.047943115234	-1667.56982421875	15.5279874801636	0.603693544864655	0.908885061740875	0.350445985794067	62.2142868041992	871
True	False	False	False	False	-156.997985839844	-336.933197021484	866.239868164063	0.418182909488678	0.857245147228241	0.187804713845253	81.1626129150391	63388
True	False	False	False	False	-1887.98010253906	265.413238525391	613.35546875	0.674566090106964	0.944041013717651	0.453854203224182	121.783004760742	67346
True	False	False	False	False	-1805.97216796875	1605.64892578125	133.097030639648	0.816674590110779	0.961795568466187	1	63.6833343505859	7642
True	False	False	False	False	-1644.25415039063	1192.11975097656	36.6016845703125	0.606794536113739	0.888928771018982	0.354215174913406	43.575756072998	1438
True	False	False	False	False	-1634.78088378906	1218.02648925781	58.7845230102539	0.544603586196899	0.925710678100586	0.287245690822601	55.2075462341309	2926
True	False	False	False	False	-1591.19934082031	1263.62731933594	49.9113883972168	0.701861500740051	0.949748933315277	0.508145332336426	47	2115
True	False	False	False	False	-1204.23583984375	1631.64880371094	13.3097038269043	0.743378639221191	0.931919693946838	0.624296009540558	36.4166679382324	437
True	False	False	False	False	-1211.91394042969	1646.55773925781	17.7462711334229	0.762108087539673	0.940302610397339	0.706189274787903	37.5	600
True	False	False	False	False	-1074.25854492188	1915.77197265625	107.586769104004	0.314213484525681	0.896234035491943	0.127044960856438	56.5154647827148	5482
True	False	False	False	False	-1120.11450195313	1924.16479492188	26.6194076538086	0.67927873134613	0.926181733608246	0.462436705827713	45.2083320617676	1085
True	False	False	False	False	-1108.15319824219	1920.6962890625	55.4570960998535	0.655060887336731	0.942076981067657	0.421090096235275	59.3400001525879	2967
True	False	False	False	False	-933.043518066406	1196.53991699219	52.1296730041504	0.841973721981049	0.963389337062836	1	48.8936157226563	2298
True	False	False	False	False	-340.092132568359	1670.81982421875	228.483245849609	0.484274327754974	0.857330858707428	0.235181495547295	67.8009719848633	13967
True	False	False	False	False	-332.337982177734	1691.67346191406	227.374099731445	0.420353531837463	0.906774699687958	0.189234182238579	61.058536529541	12517
True	False	False	False	False	-307.867828369141	1300.96032714844	23.2919807434082	0.772283971309662	0.947545111179352	0.771135985851288	38.0952377319336	800
True	False	False	False	False	-274.817932128906	1347.07568359375	99.8227767944336	0.466970145702362	0.931027472019196	0.221942737698555	53.0444450378418	4774
True	False	False	False	False	-288.067413330078	1457.07250976563	43.256534576416	0.527344048023224	0.923968136310577	0.271289616823196	53.9743576049805	2105
True	False	False	False	False	-287.578582763672	1470.55224609375	73.203369140625	0.687695503234863	0.938427865505219	0.478522002696991	51.3030319213867	3386
True	False	False	False	False	-270.962188720703	1403.583984375	449.202484130859	0.41812863945961	0.746763586997986	0.187769070267677	130.313583374023	52777
True	False	False	False	False	-263.576141357422	1420.29211425781	43.256534576416	0.730620563030243	0.948370218276978	0.582162261009216	90.0769195556641	3513
True	False	False	False	False	-250.285797119141	1334.58947753906	120.896469116211	0.411440968513489	0.874432384967804	0.183413133025169	57.6605491638184	6285
True	False	False	False	False	-243.47102355957	1356.94970703125	39.9291114807129	0.633259892463684	0.947611153125763	0.388770014047623	70.7222213745117	2546
True	False	False	False	False	-244.896240234375	1397.65673828125	51.0205307006836	0.402439743280411	0.923353612422943	0.177660688757896	64.4565200805664	2965
True	False	False	False	False	-220.295547485352	1373.08020019531	581.190368652344	0.4672631919384	0.903415441513062	0.222161591053009	94.0553436279297	49285
True	False	False	False	False	-205.221054077148	670.169616699219	253.993499755859	0.83034086227417	0.963284373283386	1	74.3013076782227	17015
True	False	False	False	False	-205.070251464844	1412.06628417969	67.6576614379883	0.553535640239716	0.953488349914551	0.295892119407654	58.4590148925781	3566
True	False	False	False	False	-203.209106445313	1617.76586914063	82.0765075683594	0.735541641712189	0.9501993060112	0.597506582736969	61	4514
True	False	False	False	False	-194.180847167969	1428.40112304688	88.7313537597656	0.725948393344879	0.951793789863586	0.56847357749939	62.8624992370605	5029
True	False	False	False	False	-182.406723022461	674.279052734375	269.521484375	0.814940512180328	0.96614670753479	1	80.2510299682617	19501
True	False	False	False	False	-143.467666625977	723.993530273438	25.5102653503418	0.636238098144531	0.93011885881424	0.392957359552383	52.8260879516602	1215
True	False	False	False	False	-159.573501586914	769.906066894531	556.789245605469	0.468950212001801	0.874779880046844	0.223424836993217	96.3745040893555	48380
True	False	False	False	False	-164.063034057617	1442.2265625	290.595184326172	0.401380628347397	0.918829083442688	0.176991954445839	64.2442779541016	16832
True	False	False	False	False	-139.410369873047	813.573059082031	557.898376464844	0.465173661708832	0.91327166557312	0.22060514986515	89.6222686767578	45080
True	False	False	False	False	-133.916137695313	745.016662597656	11.0914192199707	0.69836014509201	0.927715241909027	0.500491261482239	50.0999984741211	501
True	False	False	False	False	-54.7384033203125	1574.1904296875	328.306030273438	0.855438649654388	0.96491277217865	1	235.114868164063	69594
True	False	False	False	False	-1857.83581542969	2185.94702148438	61.0028076171875	0.804323971271515	0.956534862518311	1	37.1636352539063	2044
True	False	False	False	False	-1273.73193359375	2144.2353515625	118.678184509277	0.354373067617416	0.962391078472137	0.148891016840935	58.4672889709473	6256
True	False	False	False	False	-1367.7431640625	2243.25756835938	24.401123046875	0.760120630264282	0.941173493862152	0.695777595043182	37.4090919494629	823
True	False	False	False	False	-1270.03723144531	2163.38256835938	22.1828384399414	0.634681344032288	0.887855648994446	0.390760332345963	62.5499992370605	1251
True	False	False	False	False	-1268.1845703125	2120.0869140625	13.3097038269043	0.718682765960693	0.943570137023926	0.54864364862442	38	456
True	False	False	False	False	-1254.76354980469	2151.84692382813	100.931915283203	0.318274229764938	0.849199116230011	0.129173323512077	67.010986328125	6098
True	False	False	False	False	-1249.22277832031	2166.37133789063	58.7845230102539	0.612679004669189	0.913845002651215	0.361517995595932	57.2452812194824	3034
True	False	False	False	False	-764.5595703125	2489.60522460938	62.1119499206543	0.774550676345825	0.942577123641968	0.789673984050751	61.25	3430
True	False	False	False	False	-804.919616699219	2535.67407226563	33.2742576599121	0.849098384380341	0.961207389831543	1	41.4333343505859	1243
True	False	False	False	False	-781.854125976563	2520.21118164063	105.36848449707	0.753684103488922	0.945690810680389	0.665352880954742	53.336841583252	5067
True	False	False	False	False	-629.6005859375	2122.28295898438	475.821899414063	0.816523611545563	0.96544998884201	1	110.776222229004	47523
True	False	False	False	False	-616.014526367188	2146.48681640625	347.161437988281	0.367193251848221	0.807421088218689	0.156263947486877	147.520767211914	46174
True	False	False	False	False	-358.856811523438	2109.58251953125	104.259346008301	0.837473332881927	0.960341572761536	1	53.7340431213379	5051
True	False	False	False	False	252.006225585938	-3442.34985351563	11.0914192199707	0.673765122890472	0.928999543190002	0.452423572540283	46.2999992370605	463
True	False	False	False	False	228.835876464844	-3412.5556640625	878.4404296875	0.274510741233826	0.701943457126617	0.107098080217838	136.573226928711	108166
True	False	False	False	False	264.127624511719	-3393.39477539063	1362.0263671875	0.316255897283554	0.870244026184082	0.128113299608231	132.615631103516	162852
True	False	False	False	False	274.029479980469	-3494.35107421875	297.250030517578	0.286998778581619	0.894988894462585	0.11320985853672	57.0746269226074	15296
True	False	False	False	False	742.009765625	-3405.08447265625	9.98227787017822	0.514354109764099	0.934609174728394	0.259877800941467	30.1111106872559	271
True	False	False	False	False	291.549743652344	-3338.75	69.8759460449219	0.617744445800781	0.949889421463013	0.367969512939453	47.7142868041992	3006
True	False	False	False	False	387.563598632813	-3098.68310546875	11.0914192199707	0.619482219219208	0.921230614185333	0.37021940946579	61.5999984741211	616
True	False	False	False	False	1142.45434570313	-3089.07958984375	19.9645557403564	0.798721373081207	0.951427280902863	1	44.3888893127441	799
True	False	False	False	False	1144.16149902344	-3101.525390625	48.80224609375	0.788230717182159	0.952879309654236	1	40.6818199157715	1790
True	False	False	False	False	371.896697998047	-3082.42944335938	720.942260742188	0.405183732509613	0.909932911396027	0.179401159286499	97.3276901245117	63263
True	False	False	False	False	406.341674804688	-3022.18115234375	19.9645557403564	0.437887847423553	0.898017346858978	0.201071664690971	62.8333320617676	1131
True	False	False	False	False	413.651824951172	-3041.48217773438	200.754699707031	0.300419569015503	0.811295390129089	0.119941338896751	87.2817687988281	15798
True	False	False	False	False	428.347351074219	-3017.41772460938	37.7108268737793	0.666771829128265	0.944684326648712	0.44025981426239	56.5	1921
True	False	False	False	False	1080.76965332031	-2628.73974609375	123.114753723145	0.755423963069916	0.950307130813599	0.673140406608582	92.9369354248047	10316
True	False	False	False	False	1498.56579589844	-2602.333984375	74.3125076293945	0.722276210784912	0.950069665908813	0.558245301246643	56.1492538452148	3762
True	False	False	False	False	1094.20690917969	-2566.83740234375	195.208984375	0.494605720043182	0.941857039928436	0.243409588932991	54.9261360168457	9667
True	False	False	False	False	1438.23205566406	-2562.03491210938	31.0559749603271	0.750200152397156	0.948197305202484	0.650578022003174	57.25	1603
True	False	False	False	False	1470.357421875	-2568.8671875	838.511291503906	0.41612982749939	0.871425986289978	0.186459690332413	203.757934570313	154041
True	False	False	False	False	1426.57922363281	-2527.44702148438	668.812622070313	0.208251222968102	0.714510202407837	0.0768715217709541	91.0862350463867	54925
True	False	False	False	False	79.39404296875	-2476.14331054688	43.256534576416	0.527344048023224	0.931030571460724	0.271289616823196	51.9743576049805	2027
True	False	False	False	False	1866.28393554688	-1985.23522949219	239.574661254883	0.39389443397522	0.851835966110229	0.17231248319149	69.3055572509766	14970
True	False	False	False	False	1866.517578125	-2015.16625976563	124.223899841309	0.753693819046021	0.951977372169495	0.665395557880402	84.3571395874023	9448
True	False	False	False	False	1881.97729492188	-2000.01550292969	14.4188451766968	0.560572564601898	0.882059454917908	0.302906334400177	59.769229888916	777
True	False	False	False	False	1839.16442871094	-1600.67126464844	9.98227787017822	0.785398185253143	0.931883156299591	1	40	360
True	False	False	False	False	1154.13806152344	-1232.12890625	728.706237792969	0.358373701572418	0.800295233726501	0.151169806718826	133.009140014648	87387
True	False	False	False	False	1094.20776367188	-1221.71984863281	14.4188451766968	0.619212806224823	0.930929720401764	0.369869381189346	67.461540222168	877
True	False	False	False	False	1049.32006835938	-1204.46301269531	102.041061401367	0.513355553150177	0.861843526363373	0.259020388126373	89.2717361450195	8213
True	False	False	False	False	162.266021728516	-794.357788085938	239.574661254883	0.598300755023956	0.928195476531982	0.344015866518021	57.2407417297363	12364
True	False	False	False	False	1059.76232910156	-1211.34228515625	32.1651153564453	0.670478940010071	0.903284668922424	0.446636199951172	74.1379318237305	2150
True	False	False	False	False	1083.3330078125	-1187.33471679688	68.7667999267578	0.472022980451584	0.854461193084717	0.225741192698479	79.7096786499023	4942
True	False	False	False	False	1091.34655761719	-1175.99060058594	114.241622924805	0.392083585262299	0.851680338382721	0.171192854642868	64.8252410888672	6677
True	False	False	False	False	1122.19665527344	-1227.66125488281	742.015991210938	0.294511675834656	0.683222770690918	0.116956777870655	126.841552734375	84857
True	False	False	False	False	1175.23864746094	-1217.93334960938	16.6371288299561	0.793338239192963	0.946970880031586	1	59.5999984741211	894
True	False	False	False	False	1373.87658691406	-498.686859130859	324.978576660156	0.684248745441437	0.906820714473724	0.471811532974243	219.870300292969	64422
True	False	False	False	False	1387.7578125	-472.951995849609	764.198791503906	0.455420255661011	0.861670553684235	0.213457658886909	193.997100830078	133664
True	False	False	False	False	1666.96716308594	15.4374837875366	572.317260742188	0.809539437294006	0.940909266471863	1	238.718994140625	123179
True	False	False	False	False	1843.85913085938	-1580.0458984375	38.8199691772461	0.80919873714447	0.958408892154694	1	42.8571434020996	1500
True	False	False	False	False	1851.63757324219	-1621.56567382813	21.0736961364746	0.819298386573792	0.952117681503296	1	42.5789489746094	809
True	False	False	False	False	1860.27197265625	-1599.15759277344	195.208984375	0.824289858341217	0.951119959354401	1	219.772720336914	38680
True	False	False	False	False	1881.82189941406	-712.140319824219	31.0559749603271	0.733668208122253	0.948771238327026	0.591544389724731	43.6071434020996	1221
True	False	False	False	False	1884.76989746094	-1620.64306640625	545.697814941406	0.424310326576233	0.844510674476624	0.191859841346741	138.300811767578	68044
True	False	False	False	False	87.9134521484375	1882.23693847656	99.8227767944336	0.827447116374969	0.959713160991669	1	46.0222206115723	4142
True	False	False	False	False	73.4837646484375	1945.88854980469	138.64274597168	0.776717782020569	0.938910365104675	0.809742450714111	65.0800018310547	8135
True	False	False	False	False	421.363830566406	718.114135742188	46.5839614868164	0.786822140216827	0.954248368740082	1	48.8333320617676	2051
True	False	False	False	False	269.566467285156	753.319396972656	16.6371288299561	0.693598926067352	0.931946337223053	0.490445405244827	39.6666679382324	595
True	False	False	False	False	290.706573486328	800.649169921875	35.4925422668457	0.419238984584808	0.852747440338135	0.188499227166176	54.84375	1755
True	False	False	False	False	303.050506591797	822.533752441406	86.513069152832	0.497549623250961	0.847983062267303	0.245801210403442	71.7307662963867	5595
True	False	False	False	False	310.628997802734	836.402770996094	41.0382537841797	0.503615975379944	0.901462495326996	0.250797927379608	55.2162170410156	2043
True	False	False	False	False	311.510192871094	1833.79614257813	658.830322265625	0.262118011713028	0.73368513584137	0.101171135902405	91.1245803833008	54128
True	False	False	False	False	314.385650634766	785.513549804688	722.051391601563	0.300869941711426	0.94711172580719	0.120170265436172	94.1213531494141	61273
True	False	False	False	False	355.194519042969	791.416137695313	21.0736961364746	0.765837788581848	0.945084035396576	0.727394282817841	36.7368431091309	698
True	False	False	False	False	322.37255859375	1810.00463867188	14.4188451766968	0.449162185192108	0.929884076118469	0.208970308303833	45.3846168518066	590
True	False	False	False	False	353.468048095703	827.46923828125	543.479553222656	0.393742233514786	0.894793570041656	0.172218203544617	72.2122421264648	35384
True	False	False	False	False	392.503845214844	740.755859375	900.623229980469	0.438125908374786	0.933380305767059	0.201236039400101	94.931037902832	77084
True	False	False	False	False	653.446899414063	1300.37133789063	907.278137207031	0.500601589679718	0.863754451274872	0.248303383588791	105.745719909668	86500
True	False	False	False	False	412.011383056641	1840.45581054688	66.5485153198242	0.245169520378113	0.890803873538971	0.093277633190155	51.3166656494141	3079
True	False	False	False	False	622.43212890625	1318.00769042969	116.459907531738	0.60689902305603	0.956349074840546	0.354343086481094	56.476188659668	5930
True	False	False	False	False	720.330688476563	1389.13391113281	17.7462711334229	0.64491605758667	0.936461865901947	0.405553311109543	45.125	722
True	False	False	False	False	950.982666015625	1528.9755859375	46.5839614868164	0.786822140216827	0.948370218276978	1	46.261905670166	1943
True	False	False	False	False	963.101989746094	1549.77172851563	212.955261230469	0.826141059398651	0.949825406074524	1	188.63020324707	36217
True	False	False	False	False	970.12353515625	1503.287109375	695.432006835938	0.410344004631042	0.910332500934601	0.182705402374268	160.215316772461	100455
True	False	False	False	False	1018.85858154297	1490.93212890625	852.93017578125	0.686216711997986	0.93489682674408	0.475621163845062	121.657997131348	93555
True	False	False	False	False	1018.54168701172	1527.58508300781	969.390075683594	0.582643091678619	0.913097739219666	0.32618048787117	155.69450378418	136077
True	False	False	False	False	1321.24401855469	147.205474853516	2283.72314453125	0.253846883773804	0.667856514453888	0.0972890704870224	202.474990844727	416896
True	False	False	False	False	1339.87573242188	1699.89086914063	27.7285480499268	0.766682505607605	0.952098965644836	0.732549428939819	36.5999984741211	915
True	False	False	False	False	1637.07019042969	647.69482421875	24.401123046875	0.830724716186523	0.955192744731903	1	38.0454559326172	837
True	False	False	False	False	1634.6142578125	718.572021484375	282.831207275391	0.23639976978302	0.85604327917099	0.0892854258418083	70.5764694213867	17997
True	False	False	False	False	1609.7939453125	1260.58911132813	46.5839614868164	0.839679360389709	0.961324214935303	1	44.2142868041992	1857
True	False	False	False	False	1647.744140625	701.239135742188	320.542022705078	0.399060308933258	0.935711860656738	0.17553274333477	83.4394454956055	24114
True	False	False	False	False	1666.74487304688	765.34423828125	458.075622558594	0.795544624328613	0.940120816230774	1	230.743347167969	95297
True	False	False	False	False	1694.56591796875	773.4921875	27.7285480499268	0.748627901077271	0.937802910804749	0.644232213497162	39.9199981689453	998
True	False	False	False	False	596.921020507813	2139.6279296875	796.363891601563	0.566292524337769	0.909192860126495	0.308746457099915	124.512535095215	89400
True	False	False	False	False	935.418640136719	2107.74560546875	43.256534576416	0.817455768585205	0.954181313514709	1	39.461540222168	1539
True	False	False	False	False	631.701538085938	2159.369140625	68.7667999267578	0.825154304504395	0.958535254001617	1	48.2096786499023	2989
True	False	False	False	False	993.559753417969	2070.78955078125	122.005615234375	0.570741295814514	0.946799397468567	0.313378512859344	51.509090423584	5666
True	False	False	False	False	978.256713867188	2104.83447265625	92.0587844848633	0.678302347660065	0.948761940002441	0.460634738206863	53.9518089294434	4478
True	False	False	False	False	1016.34564208984	2109.87817382813	90.9496383666992	0.606667816638947	0.934870958328247	0.354060083627701	58.8414649963379	4825
True	False	False	False	False	994.181640625	2127.47924804688	39.9291114807129	0.754574596881866	0.947963654994965	0.669301986694336	51.8055572509766	1865
True	False	False	False	False	1097.06372070313	2243.47607421875	238.465515136719	0.715355515480042	0.929923892021179	0.540082275867462	64.6976776123047	13910
True	False	False	False	False	1110.68786621094	2269.58666992188	57.6753807067871	0.692064881324768	0.953580796718597	0.487292498350143	59.711540222168	3105
True	False	False	False	False	1132.55151367188	2257.73754882813	43.256534576416	0.730620563030243	0.951813578605652	0.582162261009216	58.1025657653809	2266
True	False	False	False	False	1147.63928222656	2278.03393554688	151.952453613281	0.424299210309982	0.901747941970825	0.191852450370789	63.2700729370117	8668
True	False	False	False	False	1179.14599609375	2275.50610351563	377.108276367188	0.611360251903534	0.943540513515472	0.359863817691803	78.5117645263672	26694
True	False	False	False	False	1486.16296386719	2057.29125976563	732.03369140625	0.358861833810806	0.752678751945496	0.15144918859005	87.033332824707	57442
True	False	False	False	False	1833.22204589844	2093.98950195313	536.82470703125	0.783914089202881	0.95456451177597	0.916682362556458	235.570251464844	114016
True	False	False	False	False	2048.56494140625	-1813.97180175781	147.515884399414	0.359500527381897	0.867393434047699	0.151815205812454	54.9699249267578	7311
True	False	False	False	False	2050.16333007813	-1792.94445800781	34.3833999633789	0.731873750686646	0.939307272434235	0.585974395275116	53.1612892150879	1648
True	False	False	False	False	2073.099609375	-1803.42956542969	18.8554134368896	0.666771829128265	0.933800101280212	0.44025981426239	39.8235282897949	677
True	False	False	False	False	2186.34741210938	-1735.32421875	576.753784179688	0.563370406627655	0.956460773944855	0.305747032165527	146.796157836914	76334
True	False	False	False	False	2204.953125	-1049.41430664063	18.8554134368896	0.333385914564133	0.767380177974701	0.137248709797859	47.9411773681641	815
True	False	False	False	False	2108.13696289063	-666.281188964844	958.298645019531	0.778658330440521	0.951078951358795	0.830435693264008	240.576385498047	207858
True	False	False	False	False	2128.38452148438	-713.150024414063	859.585021972656	0.470432281494141	0.877645254135132	0.224539577960968	89.7341918945313	69544
True	False	False	False	False	2205.33666992188	-1691.22521972656	250.666076660156	0.836017847061157	0.964445471763611	1	225.867263793945	51046
True	False	False	False	False	2639.61743164063	-1482.46838378906	21.0736961364746	0.602947294712067	0.929634094238281	0.349546879529953	33.1578941345215	630
True	False	False	False	False	2450.63012695313	-1085.95361328125	255.102645874023	0.365611612796783	0.920540869235992	0.155343145132065	60.3956527709961	13891
True	False	False	False	False	2379.60473632813	-418.39404296875	1203.41906738281	0.354678571224213	0.809455871582031	0.149064347147942	146.235946655273	158666
True	False	False	False	False	2307.49609375	-380.627685546875	456.966491699219	0.389752388000488	0.804043412208557	0.169758394360542	85.3082504272461	35147
True	False	False	False	False	2316.81591796875	-374.836456298828	18.8554134368896	0.539479196071625	0.891172528266907	0.28240829706192	66.1176452636719	1124
True	False	False	False	False	2431.64892578125	-1082.51379394531	242.902084350586	0.413328319787979	0.888456404209137	0.184635236859322	63.5205497741699	13911
True	False	False	False	False	2459.05395507813	-1009.47930908203	49.9113883972168	0.791574835777283	0.949970483779907	1	48.2666664123535	2172
True	False	False	False	False	2433.47021484375	-1008.58618164063	136.424453735352	0.693406701087952	0.949659168720245	0.490048199892044	54.715446472168	6730
True	False	False	False	False	2447.54467773438	-805.649841308594	140.861022949219	0.789145231246948	0.948485553264618	1	187.83464050293	23855
True	False	False	False	False	2435.02124023438	-797.435852050781	216.282684326172	0.489273369312286	0.922180891036987	0.239131242036819	95.4051284790039	18604
True	False	False	False	False	2432.17749023438	-425.740356445313	52.1296730041504	0.758778512477875	0.948874831199646	0.689045190811157	42.0851058959961	1978
True	False	False	False	False	2455.12231445313	-983.77099609375	260.648345947266	0.306964337825775	0.842939615249634	0.123287811875343	60.1489372253418	14135
True	False	False	False	False	2498.900390625	-608.592224121094	112.023338317871	0.835714399814606	0.960162580013275	1	57.9603958129883	5854
True	False	False	False	False	2494.9189453125	-283.68359375	503.550445556641	0.325119882822037	0.776346385478973	0.132800817489624	96.4867858886719	43805
True	False	False	False	False	2472.91943359375	-271.029418945313	80.9673614501953	0.483537077903748	0.927640438079834	0.234603881835938	58.1232872009277	4243
True	False	False	False	False	2493.68774414063	-271.03662109375	17.7462711334229	0.64491605758667	0.924268186092377	0.405553311109543	94.8125	1517
True	False	False	False	False	2499.21435546875	-262.612640380859	94.2770690917969	0.628862977027893	0.898333370685577	0.382707178592682	66.5529403686523	5657
True	False	False	False	False	2506.17211914063	-309.804382324219	19.9645557403564	0.776177406311035	0.943199634552002	0.804480254650116	39.5	711
True	False	False	False	False	2524.22607421875	-286.349945068359	28.8376903533936	0.778573036193848	0.945234656333923	0.82945716381073	49	1274
True	False	False	False	False	2586.92797851563	-1471.13488769531	21.0736961364746	0.617924511432648	0.920870900154114	0.368201732635498	33.3684196472168	634
True	False	False	False	False	2613.88208007813	-1447.89514160156	337.179138183594	0.243335694074631	0.858027875423431	0.092437744140625	59.8125	18183
True	False	False	False	False	2733.14697265625	-559.641479492188	15.5279874801636	0.800106346607208	0.94487601518631	1	35.5714302062988	498
True	False	False	False	False	2762.93188476563	-556.11279296875	417.037384033203	0.7484210729599	0.949150860309601	0.64341127872467	90.7712783813477	34130
True	False	False	False	False	2767.60791015625	17.5901641845703	493.568176269531	0.852057874202728	0.955254137516022	1	236.386520385742	105192
True	False	False	False	False	2784.75390625	-572.157775878906	278.394622802734	0.330170214176178	0.776505053043365	0.135509431362152	64.0796813964844	16084
True	False	False	False	False	2818.96313476563	52.8103713989258	1396.40966796875	0.527424216270447	0.858424961566925	0.271361589431763	140.198577880859	176510
True	False	False	False	False	2079.228515625	636.733520507813	48.80224609375	0.824289858341217	0.956683158874512	1	41.4318199157715	1823
True	False	False	False	False	2246.89672851563	1365.0009765625	573.426391601563	0.184162467718124	0.694233477115631	0.0667017549276352	66.7214736938477	34495
True	False	False	False	False	2580.51831054688	233.074127197266	37.7108268737793	0.748016774654388	0.93394809961319	0.64181524515152	51.1764717102051	1740
True	False	False	False	False	2582.103515625	261.953369140625	61.0028076171875	0.817806541919708	0.961408913135529	1	41.6909103393555	2293
True	False	False	False	False	2622.814453125	914.761779785156	44.3656768798828	0.784437417984009	0.947175443172455	0.932413876056671	90.6999969482422	3628
