# Supplementary material for: Gene Delivery Mediated by Backbone-Degradable RAFT Copolymers
Source: Biomacromolecules. 2026 Feb 12;27(3):1846–56. doi: 10.1021/acs.biomac.5c01662 (PMC12977016; doi:10.1021/acs.biomac.5c01662)
Supplement: Supplementary file 2 [file bm5c01662_si_002.zip › Celigo Raw Data/Object (Cell)-Level Data/GFP/7-15-2024-2-31-14-PM_object_F4.csv]

Plate ID	PM_2024_07_15_PPP41-45_NP_5_10_20_PEIpro_200ngwell_U2OS_6k_Plate2
Plate Name
Plate Description
Scan ID	7/15/2024 2:31:14 PM
Scan Description
Scan Result ID	7/15/2024 2:31:14 PM
Scan Result Description
Software Version	5.1.0.0
Experiment Name
Application Name	Target 1
Plate Type	96-Well BD Falcon™ 353072 Plate
Acquisition Start/End Times	7/15/2024 2:31:14 PM - 7/15/2024 2:32:22 PM
Analysis Start Time	7/15/2024 2:31:14 PM
User ID	Local Administrator
Scan Area Object-Level Data CSV Report
Row	F
Column	4
Total	Class 1	Class 2	Class 3	Class 4	X Position (µm)	Y Position (µm)	Target 1: Area (µm²)	Target 1: Form Factor	Target 1: Smoothness	Target 1: Aspect Ratio	Target 1: Mean Intensity	Target 1: Integrated Intensity
True	False	False	False	False	-2197.49169921875	-2785.57348632813	12.2005615234375	0.404529690742493	0.915855765342712	0.17898528277874	34.8181800842285	383
True	False	False	False	False	-2357.19360351563	-2316.91943359375	586.736083984375	0.35442179441452	0.853745579719543	0.148918658494949	82.7013244628906	43749
True	False	False	False	False	-2547.7548828125	-2255.65942382813	242.902084350586	0.81012350320816	0.950231909751892	1	211.639266967773	46349
True	False	False	False	False	-2421.58178710938	-2257.6865234375	54.3479537963867	0.716579556465149	0.951341331005096	0.543196678161621	96.0204086303711	4705
True	False	False	False	False	-2631.57763671875	-2253.63745117188	349.379699707031	0.599545300006866	0.919231832027435	0.34548607468605	210.9873046875	66461
True	False	False	False	False	-2536.07348632813	-2209.04296875	186.335845947266	0.871677577495575	0.969735205173492	1	209.803573608398	35247
True	False	False	False	False	-2571.47143554688	-2199.3154296875	2909.279296875	0.20176000893116	0.815429627895355	0.074091374874115	216.6748046875	568338
True	False	False	False	False	-2575.20336914063	-2140.32983398438	14.4188451766968	0.666414141654968	0.928345501422882	0.43965283036232	122.307693481445	1590
True	False	False	False	False	-2530.64892578125	-2107.85961914063	1210.07385253906	0.510470628738403	0.912262856960297	0.256558418273926	217.932174682617	237764
True	False	False	False	False	-2515.49975585938	-2250.30004882813	173.026138305664	0.879442632198334	0.96978884935379	1	198.608978271484	30983
True	False	False	False	False	-2394.71533203125	-2289.78784179688	127.551322937012	0.434089094400406	0.911302328109741	0.198462128639221	92.6782608032227	10658
True	False	False	False	False	-2357.16259765625	-2287.96459960938	72.0942230224609	0.625310301780701	0.930667757987976	0.377908170223236	98.3846130371094	6395
True	False	False	False	False	-2390.53515625	-2258.36181640625	1718.06091308594	0.410096734762192	0.825219213962555	0.182546123862267	153.805679321289	238245
True	False	False	False	False	-2350.34838867188	-1945.50610351563	1502.88732910156	0.193773522973061	0.574729263782501	0.0707113966345787	193.481918334961	262168
True	False	False	False	False	-2345.13671875	-2381.79296875	1492.90502929688	0.292652934789658	0.742977380752563	0.116024762392044	189.756317138672	255412
True	False	False	False	False	-2173.77197265625	-2316.43774414063	62.1119499206543	0.67099004983902	0.960656642913818	0.447527855634689	48.0892868041992	2693
True	False	False	False	False	-2343.28588867188	-2282.94262695313	159.716445922852	0.275722086429596	0.867255866527557	0.107684701681137	70.1041641235352	10095
True	False	False	False	False	-2325.63061523438	-1940.02355957031	19.9645557403564	0.404174000024796	0.940810143947601	0.178759381175041	93.8888854980469	1690
True	False	False	False	False	-2161.26782226563	-2307.1806640625	17.7462711334229	0.820201992988586	0.947792708873749	1	43.8125	701
True	False	False	False	False	-2152.39794921875	-2822.86767578125	607.809814453125	0.166020572185516	0.834920763969421	0.0592992752790451	145.850372314453	79926
True	False	False	False	False	-1974.10729980469	-2802.35717773438	29.9468326568604	0.80851811170578	0.952666342258453	1	43.9259262084961	1186
True	False	False	False	False	-1943.70336914063	-2748.42456054688	70.9850845336914	0.820201992988586	0.95444917678833	1	45.5625	2916
True	False	False	False	False	-2888.47875976563	-1417.68298339844	379.326538085938	0.809352576732635	0.962339878082275	1	202.91520690918	69397
True	False	False	False	False	-2963.99536132813	-1332.8125	14.4188451766968	0.742955923080444	0.934609174728394	0.622766435146332	51.6923065185547	672
True	False	False	False	False	-2987.97509765625	-1265.77990722656	818.546752929688	0.327151954174042	0.740424454212189	0.133887320756912	169.860427856445	125357
True	False	False	False	False	-3252.33032226563	-1162.89477539063	118.678184509277	0.489985764026642	0.952221393585205	0.239698871970177	40.8878517150879	4375
True	False	False	False	False	-3073.4609375	-499.547882080078	31.0559749603271	0.792491853237152	0.95398223400116	1	42	1176
True	False	False	False	False	-2953.6962890625	-1288.91369628906	1248.89379882813	0.166937232017517	0.6327263712883	0.0596682280302048	184.711364746094	207985
True	False	False	False	False	-2896.34936523438	-1401.1416015625	77.6399383544922	0.705376923084259	0.951726198196411	0.51607471704483	84.9714279174805	5948
True	False	False	False	False	-2895.21704101563	-1242.41564941406	1723.60656738281	0.695710420608521	0.916896343231201	0.494850933551788	208.620971679688	324197
True	False	False	False	False	-2730.60375976563	-908.164489746094	44.3656768798828	0.645768940448761	0.952071368694305	0.406824588775635	58.5250015258789	2341
True	False	False	False	False	-2783.05908203125	-825.429077148438	568.989807128906	0.529629588127136	0.935407876968384	0.273348778486252	101.103317260742	51866
True	False	False	False	False	-2781.18408203125	-792.147338867188	16.6371288299561	0.714476346969604	0.940302610397339	0.53786963224411	56.3333320617676	845
True	False	False	False	False	-2751.99487304688	-894.919494628906	57.6753807067871	0.534328043460846	0.940742433071136	0.277632147073746	72.9807662963867	3795
True	False	False	False	False	-2748.15405273438	-873.422790527344	208.518692016602	0.625520169734955	0.868252277374268	0.378189235925674	102.69149017334	19306
True	False	False	False	False	-2715.63232421875	-981.352661132813	11.0914192199707	0.673765122890472	0.91785192489624	0.452423572540283	44.4000015258789	444
True	False	False	False	False	-2679.29077148438	-960.170959472656	11.0914192199707	0.763594925403595	0.936281979084015	0.714360892772675	43.2999992370605	433
True	False	False	False	False	-2570.39892578125	-507.373107910156	55.4570960998535	0.4454645216465	0.906438648700714	0.206353932619095	70.8399963378906	3542
True	False	False	False	False	-2568.69702148438	-536.489562988281	21.0736961364746	0.819298386573792	0.952117681503296	1	48.8421058654785	928
True	False	False	False	False	-2553.29077148438	-519.596069335938	39.9291114807129	0.71972519159317	0.949179470539093	0.551389634609222	72.6666641235352	2616
True	False	False	False	False	-2546.88671875	-420.929504394531	56.5662384033203	0.758329689502716	0.956172049045563	0.686843395233154	68.5882339477539	3498
True	False	False	False	False	-2531.17163085938	-399.192443847656	466.948760986328	0.605190634727478	0.935424566268921	0.3522589802742	187.627075195313	78991
True	False	False	False	False	-2529.93798828125	-504.085174560547	662.15771484375	0.69116872549057	0.961928963661194	0.485468685626984	207.852600097656	124088
True	False	False	False	False	-2412.34594726563	-1546.15930175781	940.552368164063	0.41237398982048	0.889297306537628	0.184016585350037	158.369110107422	134297
True	False	False	False	False	-2507.02392578125	-1172.85705566406	129.769607543945	0.738230884075165	0.921263158321381	0.606346130371094	106.04273223877	12407
True	False	False	False	False	-2466.66845703125	-1167.94165039063	722.051391601563	0.415795385837555	0.863929212093353	0.18624122440815	108.247314453125	70469
True	False	False	False	False	-2496.98486328125	-607.093200683594	27.7285480499268	0.81305855512619	0.95841646194458	1	53.1199989318848	1328
True	False	False	False	False	-2503.04321289063	-395.828552246094	728.706237792969	0.303273141384125	0.915893971920013	0.12139517813921	151.015228271484	99217
True	False	False	False	False	-2448.75512695313	-551.288452148438	642.193176269531	0.788121104240417	0.952424764633179	1	211.677032470703	122561
True	False	False	False	False	-2444.48779296875	-1117.64477539063	68.7667999267578	0.491878062486649	0.878491580486298	0.241212546825409	71.9516143798828	4461
True	False	False	False	False	-2434.51708984375	-1535.423828125	19.9645557403564	0.621916890144348	0.94915634393692	0.373404234647751	73.2222213745117	1318
True	False	False	False	False	-2407.51586914063	-1104.83605957031	144.188446044922	0.611220061779022	0.925003528594971	0.359688520431519	73.3307723999023	9533
True	False	False	False	False	-2409.7705078125	-312.017974853516	715.396545410156	0.260155230760574	0.90844202041626	0.100244663655758	104.913177490234	67669
True	False	False	False	False	-2401.37890625	-877.951843261719	16.6371288299561	0.505323827266693	0.833678543567657	0.252221614122391	63.4000015258789	951
True	False	False	False	False	-2391.72509765625	-1103.75598144531	18.8554134368896	0.685223281383514	0.936461865901947	0.473690927028656	65.2941207885742	1110
True	False	False	False	False	-2379.94506835938	-1100.75732421875	29.9468326568604	0.554879128932953	0.948474228382111	0.297217160463333	57.0740737915039	1541
True	False	False	False	False	-2375.42041015625	-321.7392578125	776.399353027344	0.264492183923721	0.630174398422241	0.102296233177185	120.552856445313	84387
True	False	False	False	False	-2362.86206054688	-1560.41479492188	1109.14196777344	0.316249072551727	0.906079590320587	0.128109708428383	168.824005126953	168824
True	False	False	False	False	-2337.16723632813	-1656.443359375	24.401123046875	0.576453566551208	0.941819429397583	0.319446384906769	78.0454559326172	1717
True	False	False	False	False	-2326.453125	-1636.34948730469	783.05419921875	0.300152629613876	0.756905198097229	0.119805753231049	118.32861328125	83540
True	False	False	False	False	-2206.82104492188	-1743.40368652344	936.115783691406	0.454792708158493	0.798067390918732	0.213004246354103	134.761840820313	113739
True	False	False	False	False	-2204.080078125	-1720.98974609375	18.8554134368896	0.733056426048279	0.934281527996063	0.589630365371704	138.058822631836	2347
True	False	False	False	False	-2310.26782226563	-1702.45483398438	21.0736961364746	0.765837788581848	0.945084035396576	0.727394282817841	63.9473686218262	1215
True	False	False	False	False	-2285.90014648438	-1686.32336425781	723.160522460938	0.633330106735229	0.931087732315063	0.388868004083633	114.105827331543	74397
True	False	False	False	False	-2198.47631835938	-1707.52722167969	403.727661132813	0.473124414682388	0.865845024585724	0.226576432585716	126.494506835938	46044
True	False	False	False	False	-2193.875	-1694.05139160156	42.1473922729492	0.592683076858521	0.920563280582428	0.33747872710228	82.0526351928711	3118
True	False	False	False	False	-2189.3955078125	-838.170532226563	70.9850845336914	0.85177218914032	0.968444228172302	1	56.875	3640
True	False	False	False	False	-2173.77392578125	-1742.20324707031	361.580261230469	0.378882735967636	0.904357254505157	0.163170531392097	86.3374252319336	28146
True	False	False	False	False	-2170.38354492188	-836.935424804688	12.2005615234375	0.741141617298126	0.928999543190002	0.616318583488464	45.5454559326172	501
True	False	False	False	False	-2154.2041015625	-679.812438964844	913.932983398438	0.519388735294342	0.930884897708893	0.264243304729462	218.535186767578	180073
True	False	False	False	False	-2147.65698242188	-1705.36804199219	357.143707275391	0.202269241213799	0.748838365077972	0.0743084028363228	81.2795028686523	26172
True	False	False	False	False	-2131.14282226563	-898.481506347656	14.4188451766968	0.666414141654968	0.938069105148315	0.43965283036232	43.0769233703613	560
True	False	False	False	False	-2125.6279296875	-703.855651855469	258.430084228516	0.732740461826324	0.962814271450043	0.588648021221161	211.901290893555	49373
True	False	False	False	False	-2094.2001953125	-679.065002441406	394.854522705078	0.870241761207581	0.965971231460571	1	224.632019042969	79969
True	False	False	False	False	-2103.52856445313	-661.350219726563	31.0559749603271	0.733668208122253	0.938939929008484	0.591544389724731	74.4285736083984	2084
True	False	False	False	False	-2014.91833496094	-339.782592773438	14.4188451766968	0.449162185192108	0.918440341949463	0.208970308303833	50.769229888916	660
True	False	False	False	False	-2004.5546875	-1650.39636230469	25.5102653503418	0.794671595096588	0.94915634393692	1	46.6086959838867	1072
True	False	False	False	False	-1994.11560058594	-1664.83264160156	15.5279874801636	0.717676758766174	0.938069105148315	0.546022891998291	42.7142868041992	598
True	False	False	False	False	-1991.54040527344	-1589.09069824219	32.1651153564453	0.638014316558838	0.950419723987579	0.395486831665039	90.3793106079102	2621
True	False	False	False	False	-1999.41186523438	-348.649322509766	22.1828384399414	0.613345980644226	0.92316073179245	0.362358510494232	44.0999984741211	882
True	False	False	False	False	-1995.61022949219	-1560.00500488281	21.0736961364746	0.765837788581848	0.936461865901947	0.727394282817841	52	988
True	False	False	False	False	-1985.54162597656	-1647.70629882813	21.0736961364746	0.765837788581848	0.945084035396576	0.727394282817841	47.7894744873047	908
True	False	False	False	False	-1969.23583984375	-1603.51818847656	2094.06005859375	0.486673355102539	0.852582633495331	0.237069681286812	234.449676513672	442641
True	False	False	False	False	-1968.19604492188	-468.179077148438	21.0736961364746	0.568957209587097	0.90171617269516	0.311511278152466	60.5263175964355	1150
True	False	False	False	False	-1932.59765625	-1594.67102050781	24.401123046875	0.760120630264282	0.941173493862152	0.695777595043182	53.9090919494629	1186
True	False	False	False	False	-1931.22790527344	-480.941192626953	70.9850845336914	0.375424802303314	0.761349260807037	0.161108627915382	72.75	4656
True	False	False	False	False	-1934.9677734375	-465.5029296875	12.2005615234375	0.370570808649063	0.810030937194824	0.158241093158722	63.7272720336914	701
True	False	False	False	False	-3130.87109375	352.876770019531	737.579406738281	0.355604499578476	0.712790191173553	0.149590343236923	134.139846801758	89203
True	False	False	False	False	-3002.35375976563	946.960388183594	151.952453613281	0.621593296527863	0.951369941234589	0.372978746891022	60.5620422363281	8297
True	False	False	False	False	-2926.38500976563	647.188659667969	232.919815063477	0.33749333024025	0.738746225833893	0.139487147331238	61.295238494873	12872
True	False	False	False	False	-2784.34106445313	1015.36499023438	1705.8603515625	0.182570770382881	0.711089611053467	0.0660436972975731	126.269180297852	194202
True	False	False	False	False	-2822.49291992188	1131.99011230469	1353.15319824219	0.187925308942795	0.651447772979736	0.0682641565799713	115.159019470215	140494
True	False	False	False	False	-2581.12084960938	250.927383422852	268.412353515625	0.425632923841476	0.892143607139587	0.192743316292763	66.8347091674805	16174
True	False	False	False	False	-2567.70874023438	278.451873779297	314.996307373047	0.467680543661118	0.921418309211731	0.222473531961441	80.5528182983398	22877
True	False	False	False	False	-2499.11547851563	398.898071289063	131.987884521484	0.865928530693054	0.973003327846527	1	113.361343383789	13490
True	False	False	False	False	-2510.18627929688	752.550354003906	133.097030639648	0.765460968017578	0.945862710475922	0.725139915943146	83.908332824707	10069
True	False	False	False	False	-2492.23754882813	714.493347167969	541.261291503906	0.598133563995361	0.893917679786682	0.343818932771683	165.782791137695	80902
True	False	False	False	False	-2490.40161132813	354.651336669922	1417.4833984375	0.613594830036163	0.928955376148224	0.362672805786133	217.76448059082	278303
True	False	False	False	False	-2485.62133789063	433.548797607422	66.5485153198242	0.811298549175262	0.963199138641357	1	81.966667175293	4918
True	False	False	False	False	-2480.89306640625	741.294677734375	433.674499511719	0.36009556055069	0.867574095726013	0.152156665921211	161.051147460938	62971
True	False	False	False	False	-2460.40893554688	738.141174316406	39.9291114807129	0.606388568878174	0.932969629764557	0.353718668222427	156	5616
True	False	False	False	False	-2469.61499023438	1181.154296875	75.4216537475586	0.663043618202209	0.952513873577118	0.434002012014389	71.029411315918	4830
True	False	False	False	False	-2457.28833007813	760.401550292969	644.411499023438	0.663343131542206	0.934683263301849	0.434499233961105	180.086059570313	104630
True	False	False	False	False	-2449.751953125	1189.63317871094	67.6576614379883	0.586829662322998	0.954577445983887	0.33083376288414	64.3114776611328	3923
True	False	False	False	False	-2447.01538085938	1173.53125	115.350761413574	0.707784593105316	0.940149307250977	0.521656036376953	68.461540222168	7120
True	False	False	False	False	-2433.59301757813	720.459838867188	827.419921875	0.601785480976105	0.935670852661133	0.348153054714203	163.253356933594	121787
True	False	False	False	False	-2434.1669921875	1587.56616210938	105.36848449707	0.846382617950439	0.978235304355621	1	132.947372436523	12630
True	False	False	False	False	-2431.4462890625	370.275848388672	2185.00952148438	0.119239330291748	0.536458551883698	0.0411424301564693	179.869537353516	354343
True	False	False	False	False	-2412.36279296875	734.377746582031	19.9645557403564	0.661957681179047	0.939309358596802	0.432207375764847	58.5555572509766	1054
True	False	False	False	False	-2416.57958984375	1550.86535644531	25.5102653503418	0.794671595096588	0.957139134407043	1	40.0869560241699	922
True	False	False	False	False	-2375.72045898438	1237.86083984375	38.8199691772461	0.770017266273499	0.946688234806061	0.754476308822632	45.2571411132813	1584
True	False	False	False	False	-2337.04223632813	135.204437255859	36.6016845703125	0.67818558216095	0.94592410326004	0.46042013168335	44.9090919494629	1482
True	False	False	False	False	-2324.62475585938	115.604400634766	93.1679229736328	0.716425657272339	0.94368988275528	0.542802810668945	51.8095245361328	4352
True	False	False	False	False	-2250.1904296875	620.097778320313	25.5102653503418	0.794671595096588	0.94915634393692	1	45.7826080322266	1053
True	False	False	False	False	-2225.17626953125	815.080139160156	47.6931037902832	0.770316362380981	0.94376403093338	0.756583452224731	48.7674407958984	2097
True	False	False	False	False	-2091.50927734375	687.11767578125	11.0914192199707	0.619482219219208	0.927492141723633	0.37021940946579	42.7000007629395	427
True	False	False	False	False	-2041.00463867188	686.458374023438	75.4216537475586	0.797777712345123	0.949838936328888	1	59.6176452636719	4054
True	False	False	False	False	-2020.26440429688	703.85791015625	35.4925422668457	0.838477969169617	0.962674856185913	1	46.53125	1489
True	False	False	False	False	-1975.62365722656	1631.86547851563	1050.357421875	0.575641810894012	0.896341323852539	0.318575620651245	226.365371704102	214368
True	False	False	False	False	-1966.947265625	1765.42492675781	643.302307128906	0.719193816184998	0.944100022315979	0.549985945224762	226.913787841797	131610
True	False	False	False	False	-1938.75903320313	692.31982421875	1257.76696777344	0.524360775947571	0.901556134223938	0.268625438213348	196.435623168945	222758
True	False	False	False	False	-1937.46362304688	1816.98986816406	385.981384277344	0.879183173179626	0.966823875904083	1	229.761489868164	79957
True	False	False	False	False	-1904.84191894531	1879.64697265625	578.972106933594	0.719277679920197	0.911279439926147	0.550206959247589	189.30842590332	98819
True	False	False	False	False	-1904.33666992188	790.446899414063	66.5485153198242	0.829875767230988	0.967830955982208	1	51.4333343505859	3086
True	False	False	False	False	-375.964569091797	-3424.15966796875	1014.86486816406	0.631340742111206	0.934636771678925	0.386106580495834	237.163940429688	217005
True	False	False	False	False	-339.908355712891	-3286.51318359375	11.0914192199707	0.367754280567169	0.802771210670471	0.156591340899467	70.0999984741211	701
True	False	False	False	False	-1463.87866210938	-3238.72802734375	22.1828384399414	0.806145071983337	0.945084035396576	1	36.7000007629395	734
True	False	False	False	False	-1670.47998046875	-2629.23681640625	32.1651153564453	0.510125994682312	0.949970483779907	0.256265819072723	47.1034469604492	1366
True	False	False	False	False	-1890.58923339844	-1969.15209960938	321.651153564453	0.368860006332397	0.939998745918274	0.157237783074379	70.5379333496094	20456
True	False	False	False	False	-1868.89892578125	-1937.98718261719	51.0205307006836	0.380622386932373	0.92492800951004	0.164213955402374	57.4347839355469	2642
True	False	False	False	False	-1810.66845703125	-2612.45703125	94.2770690917969	0.791837513446808	0.957730054855347	1	79.9764709472656	6798
True	False	False	False	False	-1766.30017089844	-2610.185546875	31.0559749603271	0.792491853237152	0.95398223400116	1	47.25	1323
True	False	False	False	False	-1679.53393554688	-2605.52099609375	102.041061401367	0.434944033622742	0.937750816345215	0.199047192931175	58.8043479919434	5410
True	False	False	False	False	-1792.55151367188	-2598.65307617188	32.1651153564453	0.776993036270142	0.955226957798004	0.812498211860657	47.8275871276855	1387
True	False	False	False	False	-1676.146484375	-2581.87377929688	15.5279874801636	0.308006912469864	0.820425808429718	0.123824864625931	96.9285736083984	1357
True	False	False	False	False	-1721.05981445313	-2553.33276367188	66.5485153198242	0.569536685943604	0.932829797267914	0.312116354703903	57.4333343505859	3446
True	False	False	False	False	-1776.10424804688	-2547.35986328125	14.4188451766968	0.805326879024506	0.942608833312988	1	46.769229888916	608
True	False	False	False	False	-1693.1943359375	-2574.685546875	17.7462711334229	0.495585769414902	0.858912765979767	0.24420340359211	96.6875	1547
True	False	False	False	False	-1667.11645507813	-2563.94116210938	427.019653320313	0.52781617641449	0.877968013286591	0.271713703870773	138.327270507813	53256
True	False	False	False	False	-1686.43127441406	-2551.73071289063	164.153015136719	0.262430846691132	0.832124590873718	0.10131910443306	105.155403137207	15563
True	False	False	False	False	-1621.75207519531	-2557.00415039063	33.2742576599121	0.660014808177948	0.931309521198273	0.429027110338211	58.7000007629395	1761
True	False	False	False	False	-1658.43103027344	-2519.12280273438	80.9673614501953	0.384102404117584	0.899694919586182	0.166313633322716	52.6438369750977	3843
True	False	False	False	False	-1654.34008789063	-2548.79760742188	113.132476806641	0.444514542818069	0.834944128990173	0.20568585395813	115.049018859863	11735
True	False	False	False	False	-1568.55517578125	-2482.13403320313	2348.05346679688	0.18793947994709	0.70280933380127	0.0682700574398041	189.694854736328	401584
True	False	False	False	False	-1458.25952148438	-2391.05346679688	1262.20349121094	0.631281912326813	0.914254665374756	0.386025309562683	217.5263671875	247545
True	False	False	False	False	-1456.7138671875	-3208.42822265625	251.77522277832	0.571859121322632	0.96976625919342	0.314555168151855	68.6123352050781	15575
True	False	False	False	False	-1441.4580078125	-2193.63916015625	93.1679229736328	0.574355781078339	0.949512720108032	0.317201972007751	73.7857131958008	6198
True	False	False	False	False	-1426.83288574219	-2146.26977539063	79.8582229614258	0.661957681179047	0.953183054924011	0.432207375764847	79.9722213745117	5758
True	False	False	False	False	-1418.29418945313	-2117.73681640625	37.7108268737793	0.485778868198395	0.950658798217773	0.236364096403122	85.5	2907
True	False	False	False	False	-1407.81494140625	-2173.07153320313	830.747314453125	0.591684341430664	0.87738823890686	0.336333155632019	185.833114624023	139189
True	False	False	False	False	-1394.26196289063	-2115.57348632813	778.61767578125	0.419265002012253	0.771780133247375	0.18851637840271	199.776351928711	140243
True	False	False	False	False	-1386.30932617188	-3271.048828125	373.780822753906	0.175275817513466	0.922814726829529	0.0630490854382515	53.6142425537109	18068
True	False	False	False	False	-342.878570556641	-3269.64404296875	113.132476806641	0.352697193622589	0.905446946620941	0.147942245006561	71.5196075439453	7295
True	False	False	False	False	-896.848327636719	-3147.8466796875	681.01318359375	0.201416522264481	0.721803426742554	0.073945090174675	95.3436508178711	58541
True	False	False	False	False	-1063.56811523438	-2977.63647460938	51.0205307006836	0.559523403644562	0.915249586105347	0.30184879899025	58.9347839355469	2711
True	False	False	False	False	-1034.33898925781	-2921.82446289063	19.9645557403564	0.661957681179047	0.935897946357727	0.432207375764847	57.1666679382324	1029
True	False	False	False	False	-1371.04919433594	-2098.9052734375	211.846115112305	0.498980343341827	0.887715697288513	0.246971294283867	113.450263977051	21669
True	False	False	False	False	-1354.1474609375	-2099.015625	26.6194076538086	0.829222500324249	0.957139134407043	1	57.5416679382324	1381
True	False	False	False	False	-1356.0673828125	-2085.76318359375	39.9291114807129	0.792017757892609	0.953058242797852	1	56.9722213745117	2051
True	False	False	False	False	-1284.41918945313	-2079.73095703125	4252.4501953125	0.189326778054237	0.825979948043823	0.0688484981656075	193.934799194336	743546
True	False	False	False	False	-1270.34887695313	-2183.60546875	24.401123046875	0.698149502277374	0.943622469902039	0.500038266181946	50.3636360168457	1108
True	False	False	False	False	-1029.89477539063	-2967.50122070313	433.674499511719	0.338799804449081	0.830054461956024	0.140203148126602	94.8260879516602	37077
True	False	False	False	False	-1015.13134765625	-2948.279296875	259.539215087891	0.404564440250397	0.83288711309433	0.179007336497307	93.2264938354492	21815
True	False	False	False	False	-1012.47546386719	-2930.9599609375	94.2770690917969	0.682647287845612	0.937555074691772	0.468752950429916	74.2941207885742	6315
True	False	False	False	False	-1007.46606445313	-3090.56958007813	1906.61499023438	0.552550435066223	0.933039844036102	0.29492461681366	230.589874267578	396384
True	False	False	False	False	-1003.82409667969	-3066.0263671875	9.98227787017822	0.606388568878174	0.94014710187912	0.353718668222427	134.555557250977	1211
True	False	False	False	False	-724.475891113281	-2941.39526367188	27.7285480499268	0.766682505607605	0.952098965644836	0.732549428939819	53.5200004577637	1338
True	False	False	False	False	-900.245178222656	-2297.34521484375	439.22021484375	0.790228605270386	0.956117391586304	1	211.848480224609	83892
True	False	False	False	False	-715.567932128906	-2941.50561523438	48.80224609375	0.481145113706589	0.864365577697754	0.232738420367241	55.0227279663086	2421
True	False	False	False	False	-403.101135253906	-2794.5029296875	25.5102653503418	0.650975465774536	0.93653929233551	0.414721727371216	52.9130439758301	1217
True	False	False	False	False	-536.342468261719	-2179.90283203125	44.3656768798828	0.462399274110794	0.885722696781158	0.218552485108376	79.5500030517578	3182
True	False	False	False	False	-554.744018554688	-2151.83203125	258.430084228516	0.224409088492393	0.824735939502716	0.0839244723320007	88.2446365356445	20561
True	False	False	False	False	-689.076049804688	-1937.58715820313	267.30322265625	0.355287373065948	0.81792414188385	0.149410083889961	80.3112030029297	19355
True	False	False	False	False	-694.86572265625	-1919.97399902344	12.2005615234375	0.563888907432556	0.885157644748688	0.306276768445969	73.5454559326172	809
True	False	False	False	False	-590.152526855469	-2115.09228515625	454.748199462891	0.752059996128082	0.959802389144897	0.658336639404297	120.763412475586	49513
True	False	False	False	False	-523.809692382813	-2166.6669921875	59.8936653137207	0.416071772575378	0.896308183670044	0.186421751976013	67.7777786254883	3660
True	False	False	False	False	-500.966247558594	-2135.67822265625	46.5839614868164	0.628847420215607	0.927424550056458	0.382685959339142	64.1904754638672	2696
True	False	False	False	False	-406.025543212891	-2784.2060546875	21.0736961364746	0.765837788581848	0.945084035396576	0.727394282817841	59.5263175964355	1131
True	False	False	False	False	-381.102691650391	-2762.56005859375	781.945068359375	0.337054073810577	0.767892360687256	0.139246851205826	214.192901611328	151006
True	False	False	False	False	-403.568450927734	-2703.36352539063	33.2742576599121	0.708264887332916	0.935441792011261	0.52278470993042	107.300003051758	3219
True	False	False	False	False	-402.175964355469	-2746.79614257813	35.4925422668457	0.573258697986603	0.949512124061584	0.316035687923431	79.96875	2559
True	False	False	False	False	-353.983337402344	-2712.80249023438	1196.76416015625	0.596161901950836	0.921807408332825	0.341508001089096	228.987030029297	247077
True	False	False	False	False	-388.586273193359	-2682.57568359375	115.350761413574	0.616512417793274	0.916228652000427	0.366385787725449	118.326919555664	12306
True	False	False	False	False	-348.714172363281	-3221.82885742188	42.1473922729492	0.546627998352051	0.939305484294891	0.289181053638458	59.2368431091309	2251
True	False	False	False	False	-347.968627929688	-2125.1455078125	84.2947845458984	0.509064376354218	0.916594445705414	0.255366504192352	101.25	7695
True	False	False	False	False	-338.038757324219	-2018.17993164063	200.754699707031	0.48924508690834	0.951362073421478	0.239108726382256	178.414367675781	32293
True	False	False	False	False	-332.874908447266	-3313.51342773438	18.8554134368896	0.552879810333252	0.936510443687439	0.295247703790665	56.8823547363281	967
True	False	False	False	False	48.8187675476074	-3351.88427734375	25.5102653503418	0.636238098144531	0.93011885881424	0.392957359552383	40.8695640563965	940
True	False	False	False	False	-314.071228027344	-3309.19750976563	87.6222152709961	0.63446044921875	0.888588428497314	0.390450000762939	62.6962013244629	4953
True	False	False	False	False	-323.279724121094	-2000.31066894531	41.0382537841797	0.775534987449646	0.966616570949554	0.798458695411682	108.135131835938	4001
True	False	False	False	False	-289.971771240234	-3246.04541015625	17.7462711334229	0.419238984584808	0.89823180437088	0.188499227166176	45.6875	731
True	False	False	False	False	52.3374099731445	-2615.84228515625	1780.1728515625	0.560578107833862	0.930579364299774	0.302911937236786	241.231781005859	387177
True	False	False	False	False	-170.853134155273	-2562.90185546875	247.338653564453	0.373933613300323	0.840508103370667	0.160224393010139	75.322868347168	16797
True	False	False	False	False	-219.517822265625	-2544.2626953125	75.4216537475586	0.827121496200562	0.965096175670624	1	163.382354736328	11110
True	False	False	False	False	-144.363342285156	-2543.80004882813	484.695037841797	0.594834089279175	0.926638901233673	0.339962869882584	83.5743713378906	36522
True	False	False	False	False	-29.2447814941406	-2507.46801757813	758.653076171875	0.424924373626709	0.854621112346649	0.192269667983055	90.934211730957	62199
True	False	False	False	False	-97.5093231201172	-2445.51586914063	79.8582229614258	0.297878384590149	0.825140118598938	0.118653416633606	70.1805572509766	5053
True	False	False	False	False	-76.4081497192383	-2471.59741210938	332.742584228516	0.250771462917328	0.785362720489502	0.0958602577447891	77.8833312988281	23365
True	False	False	False	False	7.25364685058594	-2496.40283203125	11.0914192199707	0.69836014509201	0.927715241909027	0.500491261482239	43.2000007629395	432
True	False	False	False	False	54.7458534240723	-2454.79565429688	352.707153320313	0.322848826646805	0.740656614303589	0.131591841578484	86.1823883056641	27406
True	False	False	False	False	-33.1957321166992	-2299.26977539063	1347.607421875	0.5436732172966	0.893752098083496	0.286360919475555	216.269134521484	262767
True	False	False	False	False	-1897.94897460938	-435.693328857422	84.2947845458984	0.860552728176117	0.970893561840057	1	132.118423461914	10041
True	False	False	False	False	-1892.81298828125	-1495.28625488281	593.390930175781	0.564263164997101	0.93369060754776	0.306659877300262	228.682235717773	122345
True	False	False	False	False	-1858.91870117188	-679.321472167969	26.6194076538086	0.780536234378815	0.942926585674286	0.854119598865509	78.8333358764648	1892
True	False	False	False	False	-1854.57214355469	-642.396118164063	639.974914550781	0.807324290275574	0.960304737091064	1	237.256500244141	136897
True	False	False	False	False	-1819.14733886719	-626.760925292969	871.785583496094	0.371968358755112	0.899400115013123	0.159063518047333	113.510177612305	89219
True	False	False	False	False	-1824.21142578125	-578.564025878906	760.871398925781	0.417816460132599	0.79931628704071	0.18756414949894	103.803207397461	71209
True	False	False	False	False	-1800.41174316406	-388.070831298828	1337.62524414063	0.237984985113144	0.831356942653656	0.090002529323101	195.606964111328	235902
True	False	False	False	False	-1784.46264648438	-1556.17211914063	44.3656768798828	0.634681344032288	0.930697798728943	0.390760332345963	68.4250030517578	2737
True	False	False	False	False	-1792.38952636719	-1237.59582519531	195.208984375	0.574587464332581	0.941369950771332	0.317448884248734	89.3465881347656	15725
True	False	False	False	False	-1717.861328125	-1613.56433105469	49.9113883972168	0.567869901657104	0.94997501373291	0.310379713773727	62.2888870239258	2803
True	False	False	False	False	-1772.23474121094	-1604.17370605469	768.635375976563	0.174524173140526	0.747732222080231	0.0627425014972687	134.39826965332	93138
True	False	False	False	False	-1756.32592773438	-1231.10241699219	61.0028076171875	0.704861104488373	0.942711710929871	0.51489520072937	92.1090927124023	5066
True	False	False	False	False	-1771.09533691406	-1106.10546875	479.149322509766	0.72677618265152	0.958709836006165	0.570841550827026	114.016204833984	49255
True	False	False	False	False	-1766.17712402344	-1203.93176269531	1895.52355957031	0.265157371759415	0.665509939193726	0.10261232405901	195.802810668945	334627
True	False	False	False	False	-1754.79138183594	-1581.90319824219	374.889984130859	0.452245503664017	0.848778665065765	0.211171761155128	144.269226074219	48763
True	False	False	False	False	-1695.61572265625	-1556.83325195313	55.4570960998535	0.353790998458862	0.914304673671722	0.148561105132103	84.0599975585938	4203
True	False	False	False	False	-1723.0849609375	-1326.49169921875	26.6194076538086	0.780536234378815	0.942926585674286	0.854119598865509	54.9166679382324	1318
True	False	False	False	False	-1748.88916015625	-733.159057617188	66.5485153198242	0.569536685943604	0.872959613800049	0.312116354703903	70.3333358764648	4220
True	False	False	False	False	-1719.49658203125	-734.421813964844	463.621337890625	0.410245478153229	0.890252709388733	0.182641923427582	85.0095672607422	35534
True	False	False	False	False	-1715.10070800781	-1529.20788574219	980.481506347656	0.324449390172958	0.836421549320221	0.132443308830261	162.712677001953	143838
True	False	False	False	False	-1713.70764160156	-1502.36535644531	39.9291114807129	0.754574596881866	0.95160585641861	0.669301986694336	78.5	2826
True	False	False	False	False	-1713.81518554688	-1411.26184082031	27.7285480499268	0.81305855512619	0.95841646194458	1	47.7999992370605	1195
True	False	False	False	False	-1702.361328125	-1410.64855957031	13.3097038269043	0.743378639221191	0.931919693946838	0.624296009540558	50.0833320617676	601
True	False	False	False	False	-1698.51647949219	-789.484436035156	494.677307128906	0.37220311164856	0.852270066738129	0.159201934933662	91.0986557006836	40630
True	False	False	False	False	-1691.05053710938	-1604.90991210938	165.262145996094	0.627443730831146	0.912651300430298	0.380779564380646	90.6644287109375	13509
True	False	False	False	False	-1687.21545410156	-1525.77758789063	24.401123046875	0.423286974430084	0.879356026649475	0.191178292036057	91.7272720336914	2018
True	False	False	False	False	-1685.14575195313	-1533.86877441406	12.2005615234375	0.681430399417877	0.931919693946838	0.46645313501358	86.8181838989258	955
True	False	False	False	False	-1679.470703125	-912.8447265625	1059.23059082031	0.299098193645477	0.905993342399597	0.119270846247673	101.212562561035	96658
True	False	False	False	False	-1669.00183105469	-1524.74096679688	92.0587844848633	0.304492592811584	0.899551749229431	0.122018940746784	86.8192749023438	7206
True	False	False	False	False	-1663.89453125	-1569.05798339844	269.521484375	0.36669448018074	0.773119926452637	0.155973225831985	107.679016113281	26166
True	False	False	False	False	-1662.70068359375	-1502.93029785156	631.101745605469	0.494686096906662	0.859254360198975	0.24347460269928	157.868194580078	89827
True	False	False	False	False	-1650.70068359375	-1574.22680664063	11.0914192199707	0.673765122890472	0.91785192489624	0.452423572540283	97.8000030517578	978
True	False	False	False	False	-1641.55554199219	-1527.85510253906	66.5485153198242	0.393036544322968	0.894492626190186	0.171781465411186	68.6666641235352	4120
True	False	False	False	False	-1652.3515625	-719.799926757813	22.1828384399414	0.566065609455109	0.907441258430481	0.308512330055237	73.8499984741211	1477
True	False	False	False	False	-1637.53698730469	-1563.79699707031	42.1473922729492	0.452501684427261	0.94832718372345	0.211355492472649	66.1315765380859	2513
True	False	False	False	False	-1610.07043457031	-1543.01647949219	55.4570960998535	0.807211220264435	0.959788382053375	1	48.4199981689453	2421
True	False	False	False	False	-1629.08251953125	-1513.72290039063	24.401123046875	0.698149502277374	0.909642398357391	0.500038266181946	58	1276
True	False	False	False	False	-1509.78442382813	-1346.45092773438	42.1473922729492	0.711886703968048	0.954248368740082	0.531466901302338	72.8421020507813	2768
True	False	False	False	False	-1541.78796386719	-1311.57653808594	77.6399383544922	0.643570005893707	0.934893250465393	0.403559476137161	105.285713195801	7370
True	False	False	False	False	-1552.70544433594	-1265.06665039063	23.2919807434082	0.594368875026703	0.943764388561249	0.339423686265945	65.0476226806641	1366
True	False	False	False	False	-1533.22985839844	-1334.6787109375	551.243530273438	0.562224805355072	0.840431988239288	0.304580241441727	173.971832275391	86464
True	False	False	False	False	-1497.34020996094	-1291.89208984375	1327.64294433594	0.630075633525848	0.888692557811737	0.384365409612656	149.673355102539	179159
True	False	False	False	False	-1454.75463867188	-1289.57751464844	109.805053710938	0.712054908275604	0.958591163158417	0.531877756118774	69.9797973632813	6928
True	False	False	False	False	-1372.15026855469	-1667.99145507813	1943.21667480469	0.374099969863892	0.834408104419708	0.160322889685631	220.336761474609	386030
True	False	False	False	False	-1348.17980957031	-1279.66711425781	1929.90698242188	0.36272606253624	0.878884494304657	0.153671458363533	200.167816162109	348292
True	False	False	False	False	-1220.81042480469	-1678.59289550781	363.798553466797	0.338016450405121	0.93581223487854	0.139773592352867	80.2225646972656	26313
True	False	False	False	False	-1239.97399902344	-1236.3134765625	851.821044921875	0.642411112785339	0.909918427467346	0.401854962110519	202.71614074707	155686
True	False	False	False	False	-1209.44787597656	-495.660400390625	14.4188451766968	0.805326879024506	0.942608833312988	1	47.230770111084	614
True	False	False	False	False	-1189.21411132813	-425.263275146484	592.281799316406	0.329486936330795	0.72258049249649	0.13514132797718	109.99250793457	58736
True	False	False	False	False	-1183.08813476563	-1661.67468261719	350.488861083984	0.474327951669693	0.933577179908752	0.227492064237595	103.670883178711	32760
True	False	False	False	False	-1142.36047363281	-1638.32763671875	204.082122802734	0.237501204013824	0.775822937488556	0.0897834673523903	97.6304321289063	17964
True	False	False	False	False	-1116.52575683594	-1627.63806152344	120.896469116211	0.391989827156067	0.854579210281372	0.171135008335114	86.8348617553711	9465
True	False	False	False	False	-1128.53063964844	-1606.91833496094	51.0205307006836	0.589520215988159	0.94757354259491	0.333867579698563	98.3913040161133	4526
True	False	False	False	False	-1144.1240234375	-1595.62707519531	2016.42004394531	0.120955094695091	0.864763140678406	0.0417860522866249	114.721122741699	208563
True	False	False	False	False	-1121.59509277344	-1421.64831542969	836.293029785156	0.185895934700966	0.923770785331726	0.0674203485250473	75.4535827636719	56892
True	False	False	False	False	-1180.73645019531	-1351.73791503906	858.475891113281	0.339995473623276	0.849676787853241	0.140860125422478	92.329460144043	71463
True	False	False	False	False	-1166.50842285156	-463.463745117188	801.909606933594	0.212251365184784	0.642631232738495	0.0785997733473778	101.154907226563	73135
True	False	False	False	False	-1168.30859375	-434.228240966797	18.8554134368896	0.625182271003723	0.931073546409607	0.377736806869507	94.5882339477539	1608
True	False	False	False	False	-1124.67114257813	-427.981719970703	41.0382537841797	0.62323272228241	0.947778403759003	0.375141590833664	50.1621627807617	1856
True	False	False	False	False	-1165.3935546875	-415.738586425781	48.80224609375	0.710345864295959	0.957528114318848	0.527735590934753	84.5909118652344	3722
True	False	False	False	False	-1133.2412109375	-413.379913330078	18.8554134368896	0.733056426048279	0.934281527996063	0.589630365371704	49.4117660522461	840
True	False	False	False	False	-1108.04833984375	55.8101539611816	880.65869140625	0.355039834976196	0.919550240039825	0.149269446730614	86.0264511108398	68305
True	False	False	False	False	-1097.30493164063	-394.841674804688	23.2919807434082	0.725569725036621	0.94915634393692	0.567398190498352	55.4285697937012	1164
True	False	False	False	False	-1092.12414550781	-331.93017578125	964.953491210938	0.280337929725647	0.765975296497345	0.109932191669941	104.198852539063	90653
True	False	False	False	False	-1090.13171386719	-1589.46484375	214.064392089844	0.322878509759903	0.877670526504517	0.131607592105865	91.0155410766602	17566
True	False	False	False	False	-1081.35131835938	-379.483581542969	239.574661254883	0.588028192520142	0.8994460105896	0.332180917263031	106.893516540527	23089
True	False	False	False	False	-1068.69812011719	-275.85107421875	89.8404998779297	0.690838992595673	0.951622247695923	0.484800934791565	53.1111106872559	4302
True	False	False	False	False	-1063.26623535156	-351.632598876953	696.541137695313	0.277121394872665	0.76861435174942	0.1083639934659	110.101913452148	69144
True	False	False	False	False	-1035.19262695313	0.886797904968262	14.4188451766968	0.601119041442871	0.922711372375488	0.347356885671616	62.8461532592773	817
True	False	False	False	False	-1042.88708496094	19.7522048950195	87.6222152709961	0.451903790235519	0.845715999603271	0.21092689037323	86.7594909667969	6854
True	False	False	False	False	-1019.09149169922	24.9040718078613	170.807861328125	0.677236258983612	0.907811105251312	0.458681643009186	141.798706054688	21837
True	False	False	False	False	-1026.99328613281	47.4736709594727	509.096160888672	0.394535392522812	0.82758229970932	0.172709926962852	92.6579513549805	42530
True	False	False	False	False	-793.563842773438	-1715.53137207031	42.1473922729492	0.698733150959015	0.917160093784332	0.501295566558838	46.4210510253906	1764
True	False	False	False	False	-790.678649902344	-1384.87622070313	126.442184448242	0.338941752910614	0.93463671207428	0.140281051397324	57.4298248291016	6547
True	False	False	False	False	-720.521423339844	-678.979064941406	37.7108268737793	0.609087347984314	0.941383063793182	0.357036799192429	61	2074
True	False	False	False	False	-763.958312988281	-633.185607910156	648.848022460938	0.317242592573166	0.895111799240112	0.128630980849266	76.9452972412109	45013
True	False	False	False	False	-712.979675292969	-1884.44372558594	539.04296875	0.234331876039505	0.727053940296173	0.0883529409766197	82.7860107421875	40234
True	False	False	False	False	-659.781616210938	-1044.5693359375	225.155807495117	0.854839503765106	0.967161059379578	1	190.334976196289	38638
True	False	False	False	False	-707.354309082031	-677.910095214844	18.8554134368896	0.75434798002243	0.942380666732788	0.66828989982605	67.7647094726563	1152
True	False	False	False	False	-696.531066894531	-662.834045410156	420.364807128906	0.272822260856628	0.814291775226593	0.106282569468021	76.6781005859375	29061
True	False	False	False	False	-705.986694335938	-165.082748413086	21.0736961364746	0.765837788581848	0.945084035396576	0.727394282817841	38.8947372436523	739
True	False	False	False	False	-597.98193359375	-198.983306884766	475.821899414063	0.351276397705078	0.867101550102234	0.147140547633171	70.097900390625	30072
True	False	False	False	False	-535.391784667969	-355.413848876953	1990.90979003906	0.455592483282089	0.912205398082733	0.213582202792168	218.792755126953	392733
True	False	False	False	False	-537.638427734375	-265.307952880859	583.40869140625	0.351166397333145	0.930438697338104	0.147078588604927	68.6787109375	36125
True	False	False	False	False	-481.618896484375	-811.016479492188	769.744506835938	0.605803370475769	0.887259185314178	0.353004544973373	210.976943969727	146418
True	False	False	False	False	-494.495239257813	-408.805236816406	1716.95178222656	0.215841948986053	0.765809237957001	0.0801609680056572	163.455429077148	253029
True	False	False	False	False	-482.553466796875	-228.609390258789	83.1856460571289	0.510421574115753	0.923042595386505	0.256516754627228	74.466667175293	5585
True	False	False	False	False	-489.502136230469	-190.615661621094	740.906799316406	0.648871958255768	0.949141681194305	0.41150239109993	95.2529907226563	63629
True	False	False	False	False	-481.376159667969	-847.483581542969	1989.80065917969	0.135341480374336	0.592991232872009	0.0472476072609425	173.533996582031	311320
True	False	False	False	False	-463.345886230469	-746.953308105469	23.2919807434082	0.846452295780182	0.95370626449585	1	46.6190490722656	979
True	False	False	False	False	-467.501403808594	-197.948333740234	38.8199691772461	0.80919873714447	0.958408892154694	1	83.8571395874023	2935
True	False	False	False	False	-466.196533203125	-236.468368530273	519.078430175781	0.292145758867264	0.758045315742493	0.115771017968655	103.886749267578	48619
True	False	False	False	False	-398.240814208984	-1782.80017089844	1507.32385253906	0.393183887004852	0.785471320152283	0.171872586011887	236.4208984375	321296
True	False	False	False	False	-356.133056640625	-623.884826660156	256.211791992188	0.316025853157043	0.88707435131073	0.127992749214172	67.5541152954102	15605
True	False	False	False	False	-339.556762695313	-1850.55993652344	2369.12719726563	0.153422489762306	0.635398149490356	0.0542815662920475	175.202239990234	374232
True	False	False	False	False	-292.089416503906	-182.603530883789	2213.84741210938	0.531496524810791	0.882348239421844	0.275042593479156	231.53205871582	462138
True	False	False	False	False	-197.433120727539	-1833.87658691406	165.262145996094	0.546619236469269	0.873658835887909	0.289172649383545	85.3154373168945	12712
True	False	False	False	False	-182.961761474609	-1820.22436523438	95.3862075805664	0.71159839630127	0.959492325782776	0.53076446056366	68.5	5891
True	False	False	False	False	-225.821914672852	-1805.53479003906	967.171752929688	0.295063018798828	0.915251076221466	0.117233872413635	138.268341064453	120570
True	False	False	False	False	-274.3193359375	-1760.71594238281	489.131591796875	0.246357500553131	0.863452851772308	0.0938231870532036	97.1473922729492	42842
True	False	False	False	False	-252.621887207031	-1784.76428222656	12.2005615234375	0.563888907432556	0.918621897697449	0.306276768445969	89	979
True	False	False	False	False	-267.265930175781	-144.063598632813	346.052276611328	0.240654245018959	0.806605815887451	0.091214507818222	76.5256423950195	23876
True	False	False	False	False	-251.278991699219	-1756.36999511719	715.396545410156	0.326582431793213	0.844251751899719	0.13358236849308	142.900772094727	92171
True	False	False	False	False	-226.218704223633	-237.253540039063	2478.93212890625	0.28301727771759	0.818859100341797	0.111245714128017	233.060409545898	520890
True	False	False	False	False	-216.778274536133	-161.094360351563	695.432006835938	0.25540679693222	0.935299932956696	0.0980168133974075	71.1531066894531	44613
True	False	False	False	False	-197.40510559082	-142.522506713867	15.5279874801636	0.717676758766174	0.928345501422882	0.546022891998291	48.0714302062988	673
True	False	False	False	False	-180.676284790039	-1867.85986328125	31.0559749603271	0.695939123630524	0.921249330043793	0.495332807302475	99.5714263916016	2788
True	False	False	False	False	-175.716217041016	-1856.0390625	106.477630615234	0.605727910995483	0.905310928821564	0.352912664413452	108.34375	10401
True	False	False	False	False	-168.159301757813	-123.732566833496	38.8199691772461	0.615669310092926	0.884644210338593	0.365307509899139	58.3428573608398	2042
True	False	False	False	False	-165.078277587891	-1839.99499511719	21.0736961364746	0.537762343883514	0.911731481552124	0.280806958675385	63.1578941345215	1200
True	False	False	False	False	-153.966430664063	-131.328338623047	9.98227787017822	0.661957681179047	0.925817608833313	0.432207375764847	55.2222213745117	497
True	False	False	False	False	-159.892852783203	-104.583976745605	48.80224609375	0.251693248748779	0.877245306968689	0.096287690103054	63.1590919494629	2779
True	False	False	False	False	-149.40673828125	-110.171257019043	171.917007446289	0.402113169431686	0.89227968454361	0.177454307675362	68.5483856201172	10625
True	False	False	False	False	-133.495574951172	-1596.70544433594	425.910522460938	0.240190327167511	0.841070830821991	0.0910034626722336	102.286460876465	39278
True	False	False	False	False	-116.185012817383	-1551.92175292969	2390.20092773438	0.1363924741745	0.577761054039001	0.0476512126624584	149.586074829102	322358
True	False	False	False	False	-18.1561107635498	-1736.19458007813	382.653961181641	0.82419615983963	0.962161719799042	1	234.884063720703	81035
True	False	False	False	False	-11.234224319458	-1177.189453125	125.333038330078	0.606555879116058	0.948185503482819	0.353923171758652	67.9203567504883	7675
True	False	False	False	False	12.0375156402588	-1675.54431152344	19.9645557403564	0.776177406311035	0.943199634552002	0.804480254650116	43.0555572509766	775
True	False	False	False	False	31.6821937561035	-1606.58740234375	59.8936653137207	0.776787161827087	0.954758107662201	0.810432493686676	43.7407417297363	2362
True	False	False	False	False	19.4679489135742	-1194.23498535156	1232.25671386719	0.446165025234222	0.929969727993011	0.206847622990608	181.01350402832	201106
True	False	False	False	False	-1887.80737304688	578.824829101563	1716.95178222656	0.689026892185211	0.915087997913361	0.481162339448929	227.376617431641	351979
True	False	False	False	False	-1855.69921875	1358.25842285156	307.232330322266	0.578081130981445	0.954272985458374	0.321200758218765	88.8086624145508	24600
True	False	False	False	False	-1864.28405761719	1388.6796875	647.738891601563	0.270041167736053	0.687765121459961	0.104944907128811	136.083908081055	79473
True	False	False	False	False	-1861.26794433594	1721.26525878906	149.734161376953	0.829875767230988	0.958928644657135	1	72.9555587768555	9849
True	False	False	False	False	-1837.13232421875	591.45361328125	1394.19140625	0.523042321205139	0.885146975517273	0.267456412315369	184.864761352539	232375
True	False	False	False	False	-1851.7666015625	1431.287109375	623.337768554688	0.599153578281403	0.908573925495148	0.345022469758987	155.539138793945	87413
True	False	False	False	False	-1824.35083007813	1466.14331054688	620.010375976563	0.539731562137604	0.913727462291718	0.282644510269165	152.711990356445	85366
True	False	False	False	False	-1820.18786621094	887.955810546875	755.32568359375	0.686626195907593	0.945448875427246	0.476421028375626	112.837005615234	76842
True	False	False	False	False	-1808.33935546875	852.143676757813	76.5307922363281	0.83928507566452	0.960359692573547	1	63.4347839355469	4377
True	False	False	False	False	-1702.16491699219	718.270935058594	48.80224609375	0.824289858341217	0.956683158874512	1	58.4090919494629	2570
True	False	False	False	False	-1712.89807128906	729.342895507813	137.533599853516	0.682015299797058	0.951595425605774	0.467555910348892	83.870964050293	10400
True	False	False	False	False	-1629.97351074219	1211.60656738281	433.674499511719	0.851986229419708	0.955805242061615	1	220.554992675781	86237
True	False	False	False	False	-1558.97595214844	1429.68530273438	298.359191894531	0.653142094612122	0.916552305221558	0.418079733848572	86.4981384277344	23268
True	False	False	False	False	-1547.85803222656	337.288391113281	221.828384399414	0.660223305225372	0.925129592418671	0.429366588592529	85.375	17075
True	False	False	False	False	-1539.73779296875	1443.84790039063	122.005615234375	0.6835116147995	0.952517151832581	0.470399111509323	100.527275085449	11058
True	False	False	False	False	-1534.1220703125	1408.25012207031	226.264953613281	0.600174963474274	0.908708572387695	0.346233040094376	84.7598037719727	17291
True	False	False	False	False	-1490.00329589844	325.879516601563	134.206176757813	0.452919870615005	0.937909007072449	0.21165569126606	78.8512420654297	9541
True	False	False	False	False	-1508.76501464844	1427.43481445313	167.480438232422	0.624717175960541	0.927750408649445	0.377115368843079	138.185424804688	20866
True	False	False	False	False	-1512.87097167969	1613.53430175781	219.610107421875	0.700506210327148	0.957565784454346	0.505154669284821	68.1565628051758	13495
True	False	False	False	False	-1528.17919921875	2025.55847167969	56.5662384033203	0.678755939006805	0.937419414520264	0.46147033572197	66.1764678955078	3375
True	False	False	False	False	-1511.86987304688	1468.16027832031	1466.28564453125	0.21419757604599	0.635042786598206	0.0794448181986809	218.548416137695	288921
True	False	False	False	False	-1505.83581542969	1404.64245605469	186.335845947266	0.647222757339478	0.948774993419647	0.40900582075119	81.8809509277344	13756
True	False	False	False	False	-1502.70361328125	1547.94787597656	262.866638183594	0.734006643295288	0.947721183300018	0.59261018037796	95.8143463134766	22708
True	False	False	False	False	-1495.31506347656	1587.05895996094	249.556930541992	0.666900455951691	0.954947769641876	0.440478414297104	81.6933364868164	18381
True	False	False	False	False	-1489.29809570313	1555.19909667969	123.114753723145	0.755423963069916	0.948163270950317	0.673140406608582	88.2432403564453	9795
True	False	False	False	False	-1462.32006835938	164.425201416016	138.64274597168	0.425351321697235	0.841193854808807	0.192554980516434	88.3519973754883	11044
True	False	False	False	False	-1461.89599609375	1531.23803710938	435.892791748047	0.458890378475189	0.862996697425842	0.215978771448135	91.2417297363281	35858
True	False	False	False	False	-1405.18115234375	307.087646484375	44.3656768798828	0.799694657325745	0.949179470539093	1	46.3499984741211	1854
True	False	False	False	False	-1331.56323242188	1473.30981445313	602.264099121094	0.379307061433792	0.866485476493835	0.163424655795097	157.869247436523	85723
True	False	False	False	False	-1311.744140625	1474.4970703125	391.527099609375	0.453408181667328	0.944550216197968	0.212006643414497	173.59489440918	61279
True	False	False	False	False	-1080.75158691406	139.336639404297	80.9673614501953	0.786957621574402	0.962681770324707	1	69.8356170654297	5098
True	False	False	False	False	-1079.38464355469	108.150657653809	559.007568359375	0.223687827587128	0.905435860157013	0.0836055055260658	77.0158767700195	38816
True	False	False	False	False	-1055.05676269531	1610.98596191406	299.468322753906	0.420366555452347	0.890554487705231	0.189242780208588	87.0481491088867	23503
True	False	False	False	False	-1032.87133789063	1627.19555664063	305.014038085938	0.421296447515488	0.855037212371826	0.189857542514801	109.112724304199	30006
True	False	False	False	False	-1029.08374023438	1590.35473632813	147.515884399414	0.555124878883362	0.952284097671509	0.297460228204727	96.8195495605469	12877
True	False	False	False	False	-1021.54864501953	1569.66357421875	42.1473922729492	0.731132090091705	0.956101536750793	0.583710730075836	72.3684234619141	2750
True	False	False	False	False	-1015.71466064453	1631.02819824219	108.695907592773	0.55247038602829	0.888353645801544	0.294846147298813	86.7346954345703	8500
True	False	False	False	False	-1011.43273925781	1574.94836425781	46.5839614868164	0.431572645902634	0.863433837890625	0.196747422218323	93.6428604125977	3933
True	False	False	False	False	-1009.76452636719	1599.09521484375	117.569046020508	0.531927943229675	0.894176542758942	0.275435537099838	124.405662536621	13187
True	False	False	False	False	-959.689086914063	1517.89306640625	70.9850845336914	0.529561579227448	0.927811145782471	0.273287266492844	61.609375	3943
True	False	False	False	False	-976.214538574219	1575.15246582031	936.115783691406	0.620769202709198	0.920604467391968	0.371898204088211	152.745254516602	128917
True	False	False	False	False	-953.0908203125	1546.30993652344	250.666076660156	0.218980893492699	0.813727974891663	0.0815335437655449	94.1415939331055	21276
True	False	False	False	False	-913.385986328125	1569.86926269531	639.974914550781	0.287339836359024	0.776270747184753	0.113378807902336	98.2391662597656	56684
True	False	False	False	False	-951.486755371094	1599.93237304688	567.880676269531	0.290379345417023	0.761388003826141	0.114889219403267	128.01171875	65542
True	False	False	False	False	-916.533996582031	1590.09167480469	38.8199691772461	0.699732840061188	0.946664214134216	0.503464043140411	78	2730
True	False	False	False	False	-811.649658203125	381.924224853516	536.82470703125	0.575406193733215	0.850449860095978	0.318323403596878	122.607437133789	59342
True	False	False	False	False	-864.343933105469	1578.52954101563	163.043869018555	0.797033369541168	0.959574937820435	1	72.8367309570313	10707
True	False	False	False	False	-857.046020507813	1622.46838378906	108.695907592773	0.777484655380249	0.941761016845703	0.817557096481323	61.8469390869141	6061
True	False	False	False	False	-804.414794921875	402.267761230469	110.914192199707	0.508772432804108	0.907770395278931	0.255119681358337	89.4199981689453	8942
True	False	False	False	False	-753.971740722656	405.304138183594	899.514099121094	0.656771004199982	0.920876204967499	0.423802673816681	124.876693725586	101275
True	False	False	False	False	-637.456115722656	1277.20385742188	257.320922851563	0.375760465860367	0.875738859176636	0.161308065056801	66.9051742553711	15522
True	False	False	False	False	-445.479919433594	1136.31909179688	1364.24462890625	0.403660804033279	0.875433564186096	0.178433790802956	183.805694580078	226081
True	False	False	False	False	-394.787963867188	143.397689819336	88.7313537597656	0.780051290988922	0.954916059970856	0.847558856010437	133.162506103516	10653
True	False	False	False	False	-351.128997802734	199.550277709961	1705.8603515625	0.31447771191597	0.882871389389038	0.127182930707932	178.089080810547	273901
True	False	False	False	False	-342.011383056641	1165.82629394531	1469.61303710938	0.372294127941132	0.861007213592529	0.159255608916283	188.03547668457	249147
True	False	False	False	False	-300.283264160156	381.931945800781	323.869445800781	0.750114381313324	0.939250230789185	0.650226891040802	225.976028442383	65985
True	False	False	False	False	-319.007690429688	407.308410644531	202.97297668457	0.897200286388397	0.97784036397934	1	204.907104492188	37498
True	False	False	False	False	-279.107940673828	238.121444702148	1438.55712890625	0.388230353593826	0.892030775547028	0.168825998902321	185.348495483398	240397
True	False	False	False	False	-240.994750976563	250.903137207031	21.0736961364746	0.745215535163879	0.954333782196045	0.631068110466003	64.7368392944336	1230
True	False	False	False	False	-213.251113891602	146.839263916016	1783.50024414063	0.170908436179161	0.756784439086914	0.0612727962434292	122.325248718262	196699
True	False	False	False	False	-201.364212036133	166.028015136719	104.259346008301	0.577839434146881	0.882837295532227	0.32093945145607	136.276596069336	12810
True	False	False	False	False	-209.132141113281	178.35986328125	14.4188451766968	0.601119041442871	0.941181302070618	0.347356885671616	75.8461532592773	986
True	False	False	False	False	-196.709747314453	186.364532470703	49.9113883972168	0.843023717403412	0.962561309337616	1	62.4444427490234	2810
True	False	False	False	False	-163.163131713867	174.231048583984	17.7462711334229	0.762108087539673	0.940302610397339	0.706189274787903	56.1875	899
True	False	False	False	False	-161.139602661133	242.33561706543	1997.56469726563	0.213822662830353	0.895916759967804	0.0792818143963814	137.296508789063	247271
True	False	False	False	False	-62.5828514099121	1048.67834472656	131.987884521484	0.583425343036652	0.925578117370605	0.327043801546097	65.9327697753906	7846
True	False	False	False	False	-1898.39025878906	2394.8212890625	639.974914550781	0.684630572795868	0.932748854160309	0.4725461602211	225.279022216797	129986
True	False	False	False	False	-1758.73034667969	2189.0400390625	834.074768066406	0.506671369075775	0.929273903369904	0.253350287675858	146.655578613281	110285
True	False	False	False	False	-1513.10778808594	2033.37817382813	260.648345947266	0.294818580150604	0.779674470424652	0.117110975086689	73.1957473754883	17201
True	False	False	False	False	-1409.17150878906	2656.18115234375	537.933837890625	0.407970428466797	0.758908152580261	0.181180447340012	122.534019470215	59429
True	False	False	False	False	-1366.65600585938	2064.08447265625	312.778015136719	0.83584851026535	0.958776473999023	1	219.010635375977	61761
True	False	False	False	False	-1199.65417480469	2474.87841796875	163.043869018555	0.789059460163116	0.962924122810364	1	65.4353713989258	9619
True	False	False	False	False	-1189.52868652344	2514.98950195313	1394.19140625	0.505034685134888	0.899511992931366	0.251980036497116	203.976928710938	256399
True	False	False	False	False	-1182.17919921875	2734.939453125	350.488861083984	0.425819545984268	0.901654124259949	0.192868202924728	107.911392211914	34100
True	False	False	False	False	-1156.62377929688	2748.80541992188	18.8554134368896	0.685223281383514	0.936461865901947	0.473690927028656	48.1764717102051	819
True	False	False	False	False	-1124.61169433594	2456.25073242188	461.403045654297	0.608742713928223	0.923229217529297	0.356610745191574	112.733169555664	46897
True	False	False	False	False	-1094.91955566406	2497.10717773438	555.680114746094	0.528403460979462	0.920958042144775	0.27224212884903	116.301399230957	58267
True	False	False	False	False	-1079.47570800781	2461.67211914063	551.243530273438	0.640206515789032	0.942096769809723	0.398642599582672	131.167007446289	65190
True	False	False	False	False	-1041.63671875	2328.021484375	133.097030639648	0.816674590110779	0.960328042507172	1	62.5666656494141	7508
True	False	False	False	False	-1039.6669921875	2436.18017578125	735.361083984375	0.55021595954895	0.928320109844208	0.292645901441574	114.031677246094	75603
True	False	False	False	False	-1018.19799804688	2354.65380859375	11.0914192199707	0.476317554712296	0.927047312259674	0.229012608528137	59.5999984741211	596
True	False	False	False	False	-554.599975585938	2246.68969726563	90.9496383666992	0.606667816638947	0.881955921649933	0.354060083627701	73.2926864624023	6010
True	False	False	False	False	-560.736511230469	2362.60766601563	1429.68395996094	0.731052696704865	0.93509179353714	0.583469808101654	237.371612548828	305972
True	False	False	False	False	-547.055480957031	2262.72241210938	55.4570960998535	0.665446996688843	0.910459339618683	0.438018769025803	84.7799987792969	4239
True	False	False	False	False	-509.922973632813	2290.01953125	1309.89660644531	0.652518272399902	0.941516399383545	0.417108416557312	231.34716796875	273221
True	False	False	False	False	-263.221374511719	2357.84716796875	241.792938232422	0.560016870498657	0.930483937263489	0.302345722913742	74.9495391845703	16339
True	False	False	False	False	-247.277679443359	2371.74072265625	43.256534576416	0.583929777145386	0.930502831935883	0.327601969242096	85.4102554321289	3331
True	False	False	False	False	-244.493133544922	2522.72412109375	52.1296730041504	0.71564769744873	0.953453481197357	0.54082202911377	51.361701965332	2414
True	False	False	False	False	-225.136520385742	2385.82861328125	1416.37426757813	0.564460039138794	0.923095762729645	0.306861579418182	132.080657958984	168667
True	False	False	False	False	-209.587753295898	2478.640625	1719.17004394531	0.250883221626282	0.830247342586517	0.0959120392799377	156.007736206055	241812
True	False	False	False	False	-179.916076660156	2515.9013671875	1283.27722167969	0.25907975435257	0.752565562725067	0.0997383967041969	162.135696411133	187591
True	False	False	False	False	-157.73957824707	2537.763671875	112.023338317871	0.654341518878937	0.925792038440704	0.419957339763641	98.2475280761719	9923
True	False	False	False	False	-151.376968383789	2383.51293945313	1860.03100585938	0.493474274873734	0.834511518478394	0.242496073246002	227.307098388672	381194
True	False	False	False	False	-134.777130126953	2544.60229492188	13.3097038269043	0.718682765960693	0.943570137023926	0.54864364862442	45.25	543
True	False	False	False	False	-128.095275878906	2327.9033203125	1340.95263671875	0.676294326782227	0.928365886211395	0.45696833729744	235.425140380859	284629
True	False	False	False	False	-88.3285980224609	2334.529296875	573.426391601563	0.332028359174728	0.878954410552979	0.13651305437088	140.553192138672	72666
True	False	False	False	False	-85.4067230224609	2651.6337890625	545.697814941406	0.570706963539124	0.908053934574127	0.3133425116539	97.0873947143555	47767
True	False	False	False	False	-78.5734024047852	2712.14916992188	408.164245605469	0.443760454654694	0.859212160110474	0.20515675842762	93.7418441772461	34497
True	False	False	False	False	-70.6812133789063	2609.35791015625	14.4188451766968	0.742955923080444	0.94487601518631	0.622766435146332	41.6923065185547	542
True	False	False	False	False	-58.3181381225586	2730.98974609375	491.349884033203	0.382315427064896	0.804161727428436	0.165233373641968	98.9751663208008	43846
True	False	False	False	False	223.114959716797	-3491.2236328125	39.9291114807129	0.617307543754578	0.953898966312408	0.367406785488129	36.0277786254883	1297
True	False	False	False	False	445.318389892578	-3455.47900390625	256.211791992188	0.193674147129059	0.937637388706207	0.0706696137785912	48.2770576477051	11152
True	False	False	False	False	522.843139648438	-3432.52514648438	187.44499206543	0.544954061508179	0.965328872203827	0.287579745054245	75.3195266723633	12729
True	False	False	False	False	487.045989990234	-3388.20458984375	34.3833999633789	0.406137764453888	0.953944444656372	0.180008947849274	53.4516143798828	1657
True	False	False	False	False	471.934204101563	-3337.03955078125	12.2005615234375	0.608575522899628	0.92137622833252	0.356404304504395	55.9090919494629	615
True	False	False	False	False	395.739898681641	-3317.52368164063	21.0736961364746	0.787328064441681	0.95306122303009	1	42.1578941345215	801
True	False	False	False	False	506.523620605469	-3407.45263671875	54.3479537963867	0.444643378257751	0.864137470722198	0.205776363611221	62.8367347717285	3079
True	False	False	False	False	77.8644104003906	-3068.10620117188	21.0736961364746	0.525587975978851	0.891250610351563	0.269718170166016	71.0526351928711	1350
True	False	False	False	False	83.5924758911133	-3086.79443359375	57.6753807067871	0.417619526386261	0.871207892894745	0.187434956431389	94.2307662963867	4900
True	False	False	False	False	107.818542480469	-3073.9921875	265.084930419922	0.804164409637451	0.962140560150146	1	142.65690612793	34095
True	False	False	False	False	97.9489059448242	-3058.3759765625	262.866638183594	0.826139271259308	0.966536402702332	1	138.308013916016	32779
True	False	False	False	False	553.091064453125	-2962.98681640625	87.6222152709961	0.703833937644958	0.953913331031799	0.512563169002533	81.1392440795898	6410
True	False	False	False	False	487.080505371094	-2768.9140625	882.877014160156	0.722796082496643	0.939201593399048	0.559666872024536	122.402008056641	97432
True	False	False	False	False	412.499359130859	-2693.43579101563	417.037384033203	0.208578199148178	0.68879097700119	0.0770123600959778	94.4441452026367	35511
True	False	False	False	False	193.766479492188	-2659.39868164063	324.978576660156	0.868452548980713	0.968741416931152	1	225.55632019043	66088
True	False	False	False	False	386.293395996094	-2650.17749023438	58.7845230102539	0.733056902885437	0.953545272350311	0.589631855487823	63.9622650146484	3390
True	False	False	False	False	400.786224365234	-2642.4638671875	15.5279874801636	0.647358953952789	0.890928745269775	0.409211099147797	73.5	1029
True	False	False	False	False	322.897430419922	-2572.72973632813	864.021545410156	0.548121631145477	0.938403367996216	0.290617972612381	121.224647521973	94434
True	False	False	False	False	343.571960449219	-2604.6484375	232.919815063477	0.858093321323395	0.968788743019104	1	82.0190505981445	17224
True	False	False	False	False	350.101409912109	-2580.16552734375	87.6222152709961	0.440816193819046	0.887081563472748	0.203100845217705	74.5569610595703	5890
True	False	False	False	False	412.848937988281	-2648.63647460938	23.2919807434082	0.495785444974899	0.861950695514679	0.244365438818932	87.8571395874023	1845
True	False	False	False	False	428.332641601563	-2632.20776367188	147.515884399414	0.652063608169556	0.940943539142609	0.416402816772461	79.165412902832	10529
True	False	False	False	False	450.409942626953	-2701.00341796875	501.332153320313	0.300258904695511	0.718974590301514	0.119859732687473	92.9535369873047	42015
True	False	False	False	False	531.911865234375	-2957.54809570313	272.848907470703	0.617237150669098	0.943062484264374	0.367316275835037	86.081298828125	21176
True	False	False	False	False	558.83349609375	-2934.76318359375	423.692230224609	0.49065700173378	0.882296502590179	0.240234822034836	101.01570892334	38588
True	False	False	False	False	670.823303222656	-2803.55029296875	540.152099609375	0.366071164608002	0.685594797134399	0.155610352754593	115.963035583496	56474
True	False	False	False	False	698.473449707031	-2825.453125	492.459014892578	0.470374584197998	0.89185756444931	0.224496096372604	124.808555603027	55415
True	False	False	False	False	894.034484863281	-2807.701171875	1292.150390625	0.762441456317902	0.943826675415039	0.707991361618042	222.61116027832	259342
True	False	False	False	False	1241.21899414063	-2721.34643554688	839.620483398438	0.614030659198761	0.919808864593506	0.363224178552628	163.072662353516	123446
True	False	False	False	False	1219.49438476563	-2666.91918945313	161.934722900391	0.622608006000519	0.930845081806183	0.374315321445465	107.301368713379	15666
True	False	False	False	False	1220.89025878906	-2693.59594726563	597.827514648438	0.462212413549423	0.862224161624908	0.218414798378944	187.461959838867	101042
True	False	False	False	False	1276.15502929688	-2746.92797851563	1211.18298339844	0.627127587795258	0.927817106246948	0.380352079868317	227.832412719727	248793
True	False	False	False	False	1403.1083984375	-2686.61669921875	267.30322265625	0.55392986536026	0.89348304271698	0.296280294656754	81.2116165161133	19572
True	False	False	False	False	1423.86804199219	-2680.08081054688	67.6576614379883	0.705158889293671	0.959443032741547	0.515575468540192	62.803279876709	3831
True	False	False	False	False	1721.72094726563	-2670.60571289063	141.970169067383	0.825492560863495	0.952987968921661	1	128.7734375	16483
True	False	False	False	False	1467.72192382813	-2645.0830078125	83.1856460571289	0.836992800235748	0.960151076316833	1	61.093334197998	4582
True	False	False	False	False	324.744567871094	-2548.89404296875	23.2919807434082	0.792964518070221	0.946847438812256	1	73.523811340332	1544
True	False	False	False	False	372.983764648438	-2528.34204101563	78.7490768432617	0.673951745033264	0.950696170330048	0.45275616645813	62.3239440917969	4425
True	False	False	False	False	410.069396972656	-2544.48461914063	957.189514160156	0.337190687656403	0.88245552778244	0.139321550726891	108.829666137695	93920
True	False	False	False	False	1532.27954101563	-2520.802734375	480.258453369141	0.871584534645081	0.968322992324829	1	158.538101196289	68647
True	False	False	False	False	98.1543045043945	-2485.01245117188	18.8554134368896	0.75434798002243	0.942380666732788	0.66828989982605	50.235294342041	854
True	False	False	False	False	71.1759338378906	-2482.64794921875	380.435699462891	0.838463246822357	0.963847875595093	1	234.379013061523	80392
True	False	False	False	False	202.933197021484	-2334.01098632813	268.412353515625	0.331770181655884	0.884348809719086	0.136373370885849	78.5495834350586	19009
True	False	False	False	False	296.065155029297	-2383.44750976563	24.401123046875	0.698149502277374	0.95892345905304	0.500038266181946	50.7272720336914	1116
True	False	False	False	False	298.388610839844	-2469.00219726563	898.404968261719	0.623386263847351	0.926677107810974	0.375345081090927	141.445678710938	114571
True	False	False	False	False	442.63232421875	-2419.40063476563	2795.03759765625	0.386857897043228	0.865354835987091	0.167988061904907	222.882141113281	561663
True	False	False	False	False	340.967712402344	-2399.77563476563	1104.70532226563	0.316843539476395	0.883763015270233	0.128421470522881	111.634536743164	111188
True	False	False	False	False	539.693908691406	-2381.98706054688	3062.3408203125	0.2447190284729	0.709819436073303	0.0930710658431053	158.310028076172	437094
True	False	False	False	False	476.820281982422	-2376.67602539063	15.5279874801636	0.800106346607208	0.94487601518631	1	68.9285736083984	965
True	False	False	False	False	1689.33276367188	-2360.39868164063	232.919815063477	0.62244039773941	0.943148016929626	0.374094069004059	88.476188659668	18580
True	False	False	False	False	1648.84228515625	-2329.47485351563	56.5662384033203	0.809218764305115	0.965544819831848	1	61.8823547363281	3156
True	False	False	False	False	1670.13793945313	-2348.86743164063	313.887176513672	0.227041140198708	0.740002334117889	0.0850917845964432	89.9823303222656	25465
True	False	False	False	False	178.707595825195	-2244.04956054688	24.401123046875	0.608575522899628	0.937261760234833	0.356404304504395	62.3636360168457	1372
True	False	False	False	False	190.243423461914	-2189.794921875	17.7462711334229	0.381054043769836	0.808091223239899	0.164473488926888	61.8125	989
True	False	False	False	False	203.709838867188	-2163.16552734375	13.3097038269043	0.554879128932953	0.881693780422211	0.297217160463333	44.75	537
True	False	False	False	False	216.213165283203	-2286.08422851563	217.391815185547	0.288947433233261	0.823805034160614	0.114176571369171	75.5459213256836	14807
True	False	False	False	False	222.05078125	-2288.8017578125	17.7462711334229	0.64491605758667	0.927839636802673	0.405553311109543	77.6875	1243
True	False	False	False	False	1580.11462402344	-2280.65161132813	295.031768798828	0.802804410457611	0.966907918453217	1	225.124053955078	59883
True	False	False	False	False	571.132446289063	-2244.39306640625	1336.51599121094	0.387889236211777	0.810838162899017	0.168617486953735	143.255599975586	172623
True	False	False	False	False	573.742614746094	-2149.41748046875	547.916137695313	0.206031560897827	0.65865832567215	0.0759174898266792	102.720649719238	50744
True	False	False	False	False	546.223754882813	-2115.5	956.080383300781	0.372140794992447	0.738816440105438	0.159165173768997	98.4280776977539	84845
True	False	False	False	False	592.449401855469	-2243.1083984375	26.6194076538086	0.66390061378479	0.924063444137573	0.435427129268646	136.29167175293	3271
True	False	False	False	False	595.315307617188	-2204.05053710938	1063.66711425781	0.271839529275894	0.710845589637756	0.105809114873409	140.336807250977	134583
True	False	False	False	False	918.374694824219	-2174.62866210938	378.217407226563	0.743036568164825	0.947949051856995	0.62305748462677	110.155426025391	37563
True	False	False	False	False	598.343139648438	-2155.05126953125	86.513069152832	0.378773868083954	0.901453733444214	0.163105368614197	80.7179489135742	6296
True	False	False	False	False	937.655456542969	-2159.12377929688	23.2919807434082	0.772283971309662	0.947545111179352	0.771135985851288	74.5714263916016	1566
True	False	False	False	False	814.77734375	-2000.78100585938	103.150199890137	0.543177664279938	0.923476099967957	0.285890817642212	77.8924713134766	7244
True	False	False	False	False	823.276733398438	-1977.77368164063	34.3833999633789	0.716718852519989	0.938818573951721	0.543553650379181	62.5806465148926	1940
True	False	False	False	False	839.998168945313	-2005.63745117188	405.945953369141	0.624173402786255	0.893581688404083	0.376390606164932	96.5901641845703	35352
True	False	False	False	False	891.519775390625	-1993.58850097656	543.479553222656	0.192709282040596	0.678441047668457	0.0702643170952797	92.8428573608398	45493
True	False	False	False	False	880.11181640625	-1975.52368164063	9.98227787017822	0.388088703155518	0.799216747283936	0.168739393353462	90.3333358764648	813
True	False	False	False	False	950.176147460938	-2190.78784179688	45.4748191833496	0.72121262550354	0.963721692562103	0.555363178253174	52.0975608825684	2136
True	False	False	False	False	952.059387207031	-2161.33056640625	56.5662384033203	0.598333299160004	0.952563881874084	0.344054192304611	67.6470565795898	3450
True	False	False	False	False	957.095520019531	-2263.88916015625	358.252838134766	0.784256160259247	0.942236602306366	0.926536977291107	118.294120788574	38209
True	False	False	False	False	1126.1923828125	-2266.38403320313	48.80224609375	0.508639216423035	0.942885756492615	0.255007147789001	67.636360168457	2976
True	False	False	False	False	1129.76818847656	-2248.8818359375	145.297592163086	0.651053726673126	0.931977152824402	0.414842307567596	109.969467163086	14406
True	False	False	False	False	1116.39477539063	-2230.88061523438	54.3479537963867	0.587116301059723	0.946553647518158	0.331155300140381	96.9795913696289	4752
True	False	False	False	False	961.632080078125	-2178.25317382813	34.3833999633789	0.522167980670929	0.855480313301086	0.266683965921402	56.0322570800781	1737
True	False	False	False	False	1099.76245117188	-2227.8515625	100.931915283203	0.565450549125671	0.93690013885498	0.307878732681274	75.2527465820313	6848
True	False	False	False	False	1127.95263671875	-2201.22290039063	58.7845230102539	0.67922979593277	0.950421512126923	0.462346076965332	76.0566024780273	4031
True	False	False	False	False	1106.2255859375	-2188.80419921875	70.9850845336914	0.714233875274658	0.947318851947784	0.537262856960297	64.0625	4100
True	False	False	False	False	1143.01025390625	-2226.65161132813	201.863830566406	0.350578993558884	0.903177678585052	0.146747916936874	90.6098937988281	16491
True	False	False	False	False	1152.46923828125	-2256.97778320313	96.4953460693359	0.775108277797699	0.948180556297302	0.794588387012482	79.4482727050781	6912
True	False	False	False	False	1647.30163574219	-2140.07568359375	282.831207275391	0.573192477226257	0.901183426380157	0.315965443849564	210.568634033203	53695
True	False	False	False	False	1607.84655761719	-1957.90454101563	250.666076660156	0.707541406154633	0.946396231651306	0.521086454391479	77.9380493164063	17614
True	False	False	False	False	1626.42114257813	-2139.23681640625	9.98227787017822	0.785398185253143	0.931883156299591	1	77.3333358764648	696
True	False	False	False	False	1648.38293457031	-2050.53051757813	11.0914192199707	0.673765122890472	0.94014710187912	0.452423572540283	60.7999992370605	608
True	False	False	False	False	1720.49011230469	-2028.46936035156	23.2919807434082	0.431572645902634	0.854125797748566	0.196747422218323	59.8571434020996	1257
True	False	False	False	False	115.563690185547	-1646.17321777344	17.7462711334229	0.820201992988586	0.947792708873749	1	53.25	852
True	False	False	False	False	85.3315582275391	-1410.39318847656	948.316345214844	0.203343480825424	0.700655877590179	0.0747668147087097	170.422225952148	145711
True	False	False	False	False	90.6386413574219	-1280.29553222656	23.2919807434082	0.725569725036621	0.933190703392029	0.567398190498352	90.9047622680664	1909
True	False	False	False	False	147.713363647461	-1604.01538085938	2226.0478515625	0.110938623547554	0.475549310445786	0.0380513966083527	190.272048950195	381876
True	False	False	False	False	194.034637451172	-1618.14978027344	319.432891845703	0.763029754161835	0.944418430328369	0.711213409900665	232.59375	66987
True	False	False	False	False	346.22998046875	-900.572448730469	37.7108268737793	0.786078751087189	0.951878786087036	1	46.0588226318359	1566
True	False	False	False	False	788.779907226563	-1838.74011230469	52.1296730041504	0.841973721981049	0.969137489795685	1	46.7234039306641	2196
True	False	False	False	False	673.204895019531	-1721.31506347656	86.513069152832	0.775300621986389	0.946000397205353	0.796320915222168	54.2435913085938	4231
True	False	False	False	False	809.417419433594	-1679.27075195313	13.3097038269043	0.743378639221191	0.942608833312988	0.624296009540558	42.0833320617676	505
True	False	False	False	False	750.464416503906	-965.817077636719	373.780822753906	0.245283916592598	0.897120416164398	0.0933301150798798	96.9495544433594	32672
True	False	False	False	False	786.376892089844	-954.937255859375	2072.986328125	0.457600027322769	0.851044833660126	0.215038523077965	205.773681640625	384591
True	False	False	False	False	800.097229003906	-892.183471679688	41.0382537841797	0.597336292266846	0.952071368694305	0.342882096767426	94.1351318359375	3483
True	False	False	False	False	799.888977050781	-877.348571777344	24.401123046875	0.58944296836853	0.928178429603577	0.333780020475388	89.4090881347656	1967
True	False	False	False	False	813.431579589844	-860.920288085938	11.0914192199707	0.619482219219208	0.921230614185333	0.37021940946579	83.1999969482422	832
True	False	False	False	False	829.777587890625	-902.001586914063	2192.77368164063	0.396838337182999	0.749167084693909	0.174142837524414	200.095596313477	395589
True	False	False	False	False	867.160095214844	-873.397583007813	830.747314453125	0.278237342834473	0.713284969329834	0.108907006680965	138.436584472656	103689
True	False	False	False	False	922.696533203125	-937.904296875	1186.78186035156	0.146243631839752	0.764902174472809	0.0514656230807304	121.139251708984	129619
True	False	False	False	False	949.269470214844	-917.209838867188	31.0559749603271	0.695939123630524	0.94053065776825	0.495332807302475	62.75	1757
True	False	False	False	False	955.861328125	-1101.18200683594	400.400238037109	0.737551629543304	0.940485954284668	0.604080855846405	207.235458374023	74812
True	False	False	False	False	1049.48425292969	-1118.365234375	13.3097038269043	0.743378639221191	0.931919693946838	0.624296009540558	50.8333320617676	610
True	False	False	False	False	1023.28216552734	-139.002090454102	27.7285480499268	0.707581996917725	0.939532041549683	0.521181464195251	61.6800003051758	1542
True	False	False	False	False	1008.07415771484	-114.75789642334	98.7136306762695	0.494518846273422	0.933177411556244	0.243339344859123	61.5617980957031	5479
True	False	False	False	False	1025.68188476563	-113.39461517334	21.0736961364746	0.602947294712067	0.901991903781891	0.349546879529953	75.1578979492188	1428
True	False	False	False	False	1029.54235839844	-983.900939941406	571.208129882813	0.37208691239357	0.874965131282806	0.159133404493332	87.9339828491211	45286
True	False	False	False	False	1053.94946289063	-964.276245117188	155.279876708984	0.597021341323853	0.928971171379089	0.342512905597687	110.107139587402	15415
True	False	False	False	False	1031.8955078125	-99.4216766357422	137.533599853516	0.409338474273682	0.873078763484955	0.182058289647102	73.5483856201172	9120
True	False	False	False	False	1052.85388183594	-105.179550170898	192.990692138672	0.439591586589813	0.891092419624329	0.202250376343727	72.5977020263672	12632
True	False	False	False	False	1063.26684570313	-1173.7236328125	17.7462711334229	0.762108087539673	0.940302610397339	0.706189274787903	113.125	1810
True	False	False	False	False	1068.30090332031	-974.078186035156	402.618530273438	0.423040479421616	0.872677445411682	0.191014394164085	91.1652908325195	33093
True	False	False	False	False	1136.03039550781	-1193.044921875	19.9645557403564	0.661957681179047	0.931073546409607	0.432207375764847	72.0555572509766	1297
True	False	False	False	False	1152.43762207031	-1734.11608886719	2098.49658203125	0.670783638954163	0.922633469104767	0.44716739654541	243.986785888672	461623
True	False	False	False	False	1147.4130859375	-215.398193359375	317.214599609375	0.563803911209106	0.900601446628571	0.306189894676208	214.650344848633	61390
True	False	False	False	False	1229.67468261719	-597.438598632813	625.556030273438	0.241024315357208	0.851273894309998	0.0913829803466797	96.2517700195313	54286
True	False	False	False	False	1180.89685058594	-431.948791503906	428.128784179688	0.665787756443024	0.911600351333618	0.43859326839447	212.922286987305	82188
True	False	False	False	False	1163.83935546875	-199.15234375	425.910522460938	0.593313694000244	0.936491906642914	0.338204622268677	171.47135925293	65845
True	False	False	False	False	1192.23217773438	5.66399097442627	96.4953460693359	0.540595531463623	0.953919410705566	0.283454716205597	57.8620681762695	5034
True	False	False	False	False	1196.205078125	-380.951416015625	781.945068359375	0.179978802800179	0.677398204803467	0.0649756863713264	91.2354583740234	64321
True	False	False	False	False	1212.15856933594	-144.841735839844	46.5839614868164	0.468715965747833	0.884245216846466	0.223249077796936	50.5714302062988	2124
True	False	False	False	False	1207.32104492188	-94.4487457275391	357.143707275391	0.430837422609329	0.898344695568085	0.19624850153923	67.9689407348633	21886
True	False	False	False	False	1218.94750976563	-583.674438476563	106.477630615234	0.66390061378479	0.947202265262604	0.435427129268646	93.7291641235352	8998
True	False	False	False	False	1243.87377929688	-561.479919433594	580.081237792969	0.47409200668335	0.861649751663208	0.227312296628952	104.657745361328	54736
True	False	False	False	False	1260.67565917969	-1834.4501953125	679.903991699219	0.810370445251465	0.940775275230408	1	241.161499023438	147832
True	False	False	False	False	1563.36779785156	-1409.40979003906	480.258453369141	0.225910767912865	0.647799670696259	0.0845898240804672	75.5819854736328	32727
True	False	False	False	False	1544.06787109375	-1381.93920898438	47.6931037902832	0.843270242214203	0.967709124088287	1	51.1162796020508	2198
True	False	False	False	False	1274.90832519531	-1209.14758300781	110.914192199707	0.803114473819733	0.958498001098633	1	167.220001220703	16722
True	False	False	False	False	1590.74145507813	-1191.98889160156	527.951538085938	0.314629971981049	0.770542681217194	0.127262458205223	131.934875488281	62801
True	False	False	False	False	1426.91162109375	-1072.53649902344	11.0914192199707	0.673765122890472	0.928999543190002	0.452423572540283	63.4000015258789	634
True	False	False	False	False	1287.85473632813	-755.161071777344	357.143707275391	0.54171746969223	0.924481153488159	0.284510463476181	176.183227539063	56731
True	False	False	False	False	1305.15954589844	-750.030944824219	544.588684082031	0.369077920913696	0.922672212123871	0.157365366816521	164.698577880859	80867
True	False	False	False	False	1276.27819824219	-733.2998046875	33.2742576599121	0.660014808177948	0.903016626834869	0.429027110338211	75.1999969482422	2256
True	False	False	False	False	1421.84826660156	-1058.96520996094	23.2919807434082	0.393411070108414	0.907062530517578	0.172013163566589	59.4285697937012	1248
True	False	False	False	False	1436.88500976563	-1048.66784667969	39.9291114807129	0.53901207447052	0.907204449176788	0.28197169303894	60.5833320617676	2181
True	False	False	False	False	1451.15698242188	-1028.63806152344	138.64274597168	0.797355175018311	0.948394179344177	1	147.880004882813	18485
True	False	False	False	False	1565.23034667969	-732.930480957031	70.9850845336914	0.820201992988586	0.959310948848724	1	71.15625	4554
True	False	False	False	False	1486.119140625	-495.583374023438	1287.71374511719	0.153403788805008	0.565983355045319	0.0542741939425468	135.378982543945	157175
True	False	False	False	False	1487.5673828125	-501.098266601563	9.98227787017822	0.628524124622345	0.939064502716064	0.382245600223541	172.555557250977	1553
True	False	False	False	False	1571.27978515625	-1162.15441894531	1131.32482910156	0.298041969537735	0.827889919281006	0.118736132979393	148.763732910156	151739
True	False	False	False	False	1599.03833007813	-1164.36889648438	70.9850845336914	0.529561579227448	0.936647713184357	0.273287266492844	106.609375	6823
True	False	False	False	False	1585.33642578125	-716.043273925781	600.045776367188	0.280139267444611	0.784794807434082	0.109835065901279	120.430686950684	65153
True	False	False	False	False	1602.025390625	-724.108764648438	126.442184448242	0.490521252155304	0.906576156616211	0.240126356482506	94.1491241455078	10733
True	False	False	False	False	1597.27990722656	-633.022644042969	2167.26342773438	0.169316291809082	0.636698126792908	0.0606282837688923	164.455993652344	321347
True	False	False	False	False	1598.10302734375	-711.919677734375	28.8376903533936	0.457354366779327	0.915639042854309	0.214859873056412	105.230766296387	2736
True	False	False	False	False	1602.85852050781	-1380.00268554688	329.415161132813	0.496864825487137	0.885486483573914	0.24524299800396	85.4006729125977	25364
True	False	False	False	False	1622.16589355469	-1372.8837890625	228.483245849609	0.391115456819534	0.894058763980865	0.170596182346344	72.6213607788086	14960
True	False	False	False	False	1606.18627929688	-1218.34448242188	775.290222167969	0.238467395305634	0.689577639102936	0.090221144258976	105.706726074219	73889
True	False	False	False	False	1624.2138671875	-672.182189941406	362.689422607422	0.394319772720337	0.845090806484222	0.172576159238815	125.094802856445	40906
True	False	False	False	False	1697.53308105469	-1715.17822265625	297.250030517578	0.800306022167206	0.946254372596741	1	227.64924621582	61010
True	False	False	False	False	1662.80700683594	-811.423583984375	21.0736961364746	0.509064376354218	0.935343980789185	0.255366504192352	59.2631568908691	1126
True	False	False	False	False	1635.85021972656	-693.743713378906	438.111053466797	0.48979577422142	0.879523813724518	0.23954738676548	110.32405090332	43578
True	False	False	False	False	1646.75402832031	-801.7822265625	41.0382537841797	0.325425207614899	0.893855571746826	0.132963791489601	61.1621627807617	2263
True	False	False	False	False	1671.33190917969	-1701.29125976563	25.5102653503418	0.506011366844177	0.928671002388	0.25279688835144	56.5217399597168	1300
True	False	False	False	False	1704.55505371094	-1682.29699707031	344.943145751953	0.232178330421448	0.792064309120178	0.0873853862285614	83.1768493652344	25868
True	False	False	False	False	1690.71850585938	-777.727172851563	868.458129882813	0.255324631929398	0.816248953342438	0.0979784280061722	92	72036
True	False	False	False	False	1985.03149414063	-1814.38354492188	23.2919807434082	0.772283971309662	0.947545111179352	0.771135985851288	62.6666679382324	1316
True	False	False	False	False	1973.34765625	-1774.63916015625	730.924560546875	0.586652100086212	0.905514657497406	0.330634742975235	208.619125366211	137480
True	False	False	False	False	1736.12683105469	-1662.49829101563	310.559753417969	0.767732620239258	0.946312487125397	0.739168465137482	232.167861938477	65007
True	False	False	False	False	1735.71655273438	-1339.49169921875	12.2005615234375	0.681430399417877	0.921230614185333	0.46645313501358	43	473
True	False	False	False	False	1744.31726074219	-811.392150878906	550.134399414063	0.575346887111664	0.945653915405273	0.318259954452515	89.1895141601563	44238
True	False	False	False	False	1762.25036621094	-1641.07446289063	1007.10089111328	0.693981051445007	0.932087361812592	0.491237014532089	190.405288696289	172888
True	False	False	False	False	1798.45263671875	-1642.00085449219	9.98227787017822	0.687235474586487	0.9244145154953	0.47761595249176	43.1111106872559	388
True	False	False	False	False	1773.71215820313	-1324.66088867188	1316.55151367188	0.771426796913147	0.939318776130676	0.764640867710114	245.246841430664	291108
True	False	False	False	False	1976.55920410156	-1635.22338867188	26.6194076538086	0.643028676509857	0.955226957798004	0.402761965990067	49.25	1182
True	False	False	False	False	1992.10595703125	-1605.54125976563	1391.97314453125	0.573537826538086	0.869184494018555	0.316331952810287	223.46614074707	280450
True	False	False	False	False	2005.54675292969	-1577.05541992188	14.4188451766968	0.666414141654968	0.924317836761475	0.43965283036232	81	1053
True	False	False	False	False	1923.33618164063	-22.6860637664795	291.704345703125	0.842629432678223	0.960578382015228	1	236.695816040039	62251
True	False	False	False	False	1879.5986328125	-17.0509223937988	501.332153320313	0.70372474193573	0.914351880550385	0.512316405773163	138.285400390625	62505
True	False	False	False	False	1874.86340332031	8.27741622924805	52.1296730041504	0.551405191421509	0.947912156581879	0.293804317712784	70.0638275146484	3293
True	False	False	False	False	1903.63037109375	-6.90311193466187	13.3097038269043	0.743378639221191	0.931919693946838	0.624296009540558	72.5	870
True	False	False	False	False	1926.98474121094	25.1946449279785	795.254760742188	0.38270115852356	0.831168234348297	0.165466174483299	114.94002532959	82412
True	False	False	False	False	1943.14636230469	-22.5729351043701	336.070007324219	0.808457493782043	0.956450939178467	1	235.508255004883	71359
True	False	False	False	False	672.335998535156	723.245422363281	151.952453613281	0.316966474056244	0.827453017234802	0.12848599255085	61.0072975158691	8358
True	False	False	False	False	718.565612792969	700.322631835938	616.682922363281	0.140886649489403	0.837906301021576	0.0493843220174313	62.3075523376465	34643
True	False	False	False	False	952.504455566406	1313.89538574219	191.881561279297	0.281107187271118	0.927154898643494	0.110308632254601	102.745666503906	17775
True	False	False	False	False	953.834411621094	1402.36108398438	80.9673614501953	0.622608006000519	0.946013271808624	0.374315321445465	79.5479431152344	5807
True	False	False	False	False	991.764526367188	1260.60070800781	52.1296730041504	0.745750606060028	0.960135102272034	0.63308048248291	64.3404235839844	3024
True	False	False	False	False	986.783874511719	1362.931640625	1309.89660644531	0.109102517366409	0.540557205677032	0.0373727045953274	194.070281982422	229197
True	False	False	False	False	989.111389160156	1321.00537109375	1618.23815917969	0.227009892463684	0.886448860168457	0.0850778967142105	197.422210693359	288039
True	False	False	False	False	1008.22424316406	1301.087890625	1212.29211425781	0.245876908302307	0.75913667678833	0.0936023518443108	171.636779785156	187599
True	False	False	False	False	1018.48626708984	1393.82177734375	35.4925422668457	0.739838838577271	0.945348680019379	0.6118004322052	68.53125	2193
True	False	False	False	False	1065.02978515625	1305.99694824219	1205.63732910156	0.311281502246857	0.846941113471985	0.12551885843277	157.606262207031	171318
True	False	False	False	False	1097.24682617188	1332.91162109375	54.3479537963867	0.400443553924561	0.928683876991272	0.176401674747467	63.8367347717285	3128
True	False	False	False	False	1102.3037109375	1289.28234863281	49.9113883972168	0.726490080356598	0.952071368694305	0.570020496845245	67.8888854980469	3055
True	False	False	False	False	1107.52233886719	1299.41174316406	48.80224609375	0.788230717182159	0.961008429527283	1	69.7954559326172	3071
True	False	False	False	False	1345.21252441406	207.571502685547	272.848907470703	0.850622653961182	0.965625047683716	1	71.081298828125	17486
True	False	False	False	False	1306.25695800781	1088.62243652344	1211.18298339844	0.363829225301743	0.925956606864929	0.154309302568436	216.83332824707	236782
True	False	False	False	False	1313.99560546875	1397.67736816406	2015.31091308594	0.342738628387451	0.891508936882019	0.142373606562614	224.840393066406	408535
True	False	False	False	False	1381.06628417969	1551.11315917969	474.712738037109	0.859332501888275	0.959171175956726	1	235.698593139648	100879
True	False	False	False	False	1392.20275878906	1462.39916992188	42.1473922729492	0.745215535163879	0.947175443172455	0.631068110466003	51.5	1957
True	False	False	False	False	1538.61645507813	135.682342529297	261.757507324219	0.224984958767891	0.845612049102783	0.0841794162988663	65.6313552856445	15489
True	False	False	False	False	1520.5498046875	1395.59765625	77.6399383544922	0.305058985948563	0.877350211143494	0.122309163212776	88.8142852783203	6217
True	False	False	False	False	1519.20031738281	1411.80651855469	632.2109375	0.180884197354317	0.813098132610321	0.065348245203495	90.5298233032227	51602
True	False	False	False	False	1538.87963867188	1439.44287109375	13.3097038269043	0.685805439949036	0.934609174728394	0.474820286035538	64.75	777
True	False	False	False	False	1534.80187988281	1451.35144042969	146.40673828125	0.342444777488708	0.884015738964081	0.142211064696312	72.1287841796875	9521
True	False	False	False	False	1548.79138183594	139.116882324219	124.223899841309	0.519668161869049	0.94428539276123	0.264487653970718	71.75	8036
True	False	False	False	False	1552.36389160156	1455.11547851563	32.1651153564453	0.60785174369812	0.902641236782074	0.35551244020462	89.0344848632813	2582
True	False	False	False	False	1560.33703613281	1466.92346191406	155.279876708984	0.28780922293663	0.743466138839722	0.113611489534378	80.1500015258789	11221
True	False	False	False	False	1570.95361328125	118.669387817383	27.7285480499268	0.365601807832718	0.901878654956818	0.155337452888489	61.6800003051758	1542
True	False	False	False	False	1577.80126953125	136.95556640625	86.513069152832	0.479483753442764	0.878718197345734	0.231450363993645	68.7820510864258	5365
True	False	False	False	False	1572.53723144531	1458.30651855469	92.0587844848633	0.436719179153442	0.878982305526733	0.200266107916832	81.8313217163086	6792
True	False	False	False	False	1586.27722167969	1405.44030761719	427.019653320313	0.19700326025486	0.820209383964539	0.0720729380846024	84.2961044311523	32454
True	False	False	False	False	1592.10986328125	131.803573608398	16.6371288299561	0.76893937587738	0.947792708873749	0.747088372707367	63.3333320617676	950
True	False	False	False	False	1616.43762207031	1203.78234863281	126.442184448242	0.548349022865295	0.944506585597992	0.290837466716766	80.9035110473633	9223
True	False	False	False	False	1617.76025390625	140.459121704102	829.63818359375	0.485130071640015	0.904699981212616	0.235853493213654	105.437164306641	78867
True	False	False	False	False	1620.08715820313	1402.10278320313	181.899276733398	0.408684223890305	0.855541408061981	0.181638106703758	95.2743911743164	15625
True	False	False	False	False	1633.67517089844	1413.91125488281	79.8582229614258	0.52392315864563	0.933333575725555	0.268236845731735	73.125	5265
True	False	False	False	False	1640.83032226563	1218.25183105469	430.347076416016	0.247107863426208	0.712274670600891	0.0941683575510979	100.456184387207	38977
True	False	False	False	False	1655.75024414063	139.577682495117	657.72119140625	0.203759580850601	0.604253530502319	0.0749445930123329	98.7689743041992	58570
True	False	False	False	False	1661.75646972656	1146.98376464844	442.547637939453	0.323643624782562	0.745030164718628	0.132014319300652	103.418548583984	41264
True	False	False	False	False	1667.87817382813	1161.99328613281	39.9291114807129	0.416159331798553	0.934353768825531	0.186478972434998	79.2777786254883	2854
True	False	False	False	False	1686.33459472656	1196.93322753906	27.7285480499268	0.550012350082397	0.935041010379791	0.292448073625565	67.9199981689453	1698
True	False	False	False	False	1689.66345214844	1700.298828125	19.9645557403564	0.725530564785004	0.941512584686279	0.56728732585907	82.1111145019531	1478
True	False	False	False	False	1708.12719726563	1647.82043457031	79.8582229614258	0.606388568878174	0.933744609355927	0.353718668222427	67.7916641235352	4881
True	False	False	False	False	1743.9365234375	1668.98059082031	3497.12451171875	0.316013425588608	0.763860940933228	0.127986222505569	241.014587402344	759919
True	False	False	False	False	1727.67138671875	1706.53735351563	25.5102653503418	0.748013913631439	0.942926585674286	0.641803920269012	63.9130439758301	1470
True	False	False	False	False	1783.43212890625	825.117431640625	2409.05639648438	0.0956816226243973	0.551299929618835	0.032466109842062	216.608657836914	470474
True	False	False	False	False	1791.52136230469	1291.41015625	654.393737792969	0.879006862640381	0.964174926280975	1	241.237289428711	142330
True	False	False	False	False	1813.47412109375	1314.72900390625	16.6371288299561	0.793338239192963	0.946970880031586	1	64.6666641235352	970
True	False	False	False	False	1820.72521972656	1307.31384277344	41.0382537841797	0.725604593753815	0.934982717037201	0.567497134208679	73.2162170410156	2709
True	False	False	False	False	1825.52844238281	1526.814453125	255.102645874023	0.833966851234436	0.968012809753418	1	231.504348754883	53246
True	False	False	False	False	1829.99157714844	858.936218261719	37.7108268737793	0.666771829128265	0.955680787563324	0.44025981426239	68.1470565795898	2317
True	False	False	False	False	1840.81799316406	908.960388183594	41.0382537841797	0.775534987449646	0.947963654994965	0.798458695411682	58.9459457397461	2181
True	False	False	False	False	1840.73071289063	1470.23168945313	1924.361328125	0.507659196853638	0.877466797828674	0.254180759191513	240.048416137695	416484
True	False	False	False	False	1873.24304199219	1495.92565917969	41.0382537841797	0.775534987449646	0.947963654994965	0.798458695411682	63.6486473083496	2355
True	False	False	False	False	1886.39831542969	181.876358032227	58.7845230102539	0.807007014751434	0.966247379779816	1	53.2452812194824	2822
True	False	False	False	False	1895.80895996094	1383.71166992188	677.685729980469	0.551586985588074	0.919669151306152	0.293981820344925	226.623565673828	138467
True	False	False	False	False	1923.46020507813	1310.04296875	23.2919807434082	0.614211022853851	0.902866721153259	0.363452702760696	61.0952377319336	1283
True	False	False	False	False	1934.05676269531	1314.36218261719	29.9468326568604	0.565930902957916	0.887630522251129	0.308373481035233	60.2222213745117	1626
True	False	False	False	False	1927.36254882813	1323.63244628906	13.3097038269043	0.571581065654755	0.936420261859894	0.314262002706528	56.9166679382324	683
True	False	False	False	False	1939.03576660156	261.473236083984	58.7845230102539	0.644668221473694	0.918414413928986	0.405185103416443	91.0377349853516	4825
True	False	False	False	False	1933.8154296875	1378.32836914063	908.387268066406	0.573318481445313	0.901422560214996	0.316099107265472	233.152618408203	190952
True	False	False	False	False	1954.45300292969	405.456909179688	29.9468326568604	0.764188587665558	0.939532041549683	0.717723667621613	63.5925941467285	1717
True	False	False	False	False	1944.62585449219	1298.19848632813	24.401123046875	0.658792555332184	0.922939479351044	0.427046239376068	50.5454559326172	1112
True	False	False	False	False	1948.12341308594	472.161773681641	420.364807128906	0.612451612949371	0.929919540882111	0.3612320125103	151.799468994141	57532
True	False	False	False	False	1956.94006347656	272.423217773438	1307.67834472656	0.226917266845703	0.651579141616821	0.0850367322564125	124.884651184082	147239
True	False	False	False	False	1969.99353027344	382.727569580078	688.777160644531	0.423271179199219	0.787430047988892	0.191167771816254	114.133651733398	70877
True	False	False	False	False	1973.84289550781	468.528503417969	816.328491210938	0.535694241523743	0.923361241817474	0.278890609741211	119.418479919434	87892
True	False	False	False	False	1959.46313476563	1879.38745117188	79.8582229614258	0.765261650085449	0.942240953445435	0.723958730697632	129.736114501953	9341
True	False	False	False	False	230.520431518555	2296.87109375	26.6194076538086	0.67927873134613	0.93653929233551	0.462436705827713	46.2916679382324	1111
True	False	False	False	False	418.216156005859	2455.333984375	114.241622924805	0.208607703447342	0.830476939678192	0.0770250633358955	63.2233009338379	6512
True	False	False	False	False	533.479248046875	2542.23193359375	27.7285480499268	0.590220749378204	0.919330537319183	0.334663242101669	73.8000030517578	1845
True	False	False	False	False	513.876647949219	2585.99487304688	48.80224609375	0.608575522899628	0.944310307502747	0.356404304504395	62.8409080505371	2765
True	False	False	False	False	526.771057128906	2586.708984375	54.3479537963867	0.618347227573395	0.924550414085388	0.368747800588608	65.4693908691406	3208
True	False	False	False	False	537.225158691406	2567.0673828125	135.315322875977	0.311240673065186	0.728731155395508	0.125497683882713	77	9394
True	False	False	False	False	541.652465820313	2513.83520507813	80.9673614501953	0.711796820163727	0.960267782211304	0.531247735023499	74.9862976074219	5474
True	False	False	False	False	566.128234863281	2518.98608398438	155.279876708984	0.539352297782898	0.938497006893158	0.282289624214172	69.2571411132813	9696
True	False	False	False	False	557.552856445313	2549.677734375	61.0028076171875	0.668995320796967	0.940264463424683	0.444065421819687	74.4000015258789	4092
True	False	False	False	False	636.127563476563	2614.81665039063	601.154907226563	0.413599967956543	0.930731654167175	0.184811592102051	83.8302612304688	45436
True	False	False	False	False	703.902282714844	2565.77905273438	818.546752929688	0.282338231801987	0.873327493667603	0.110912181437016	85.0460739135742	62764
True	False	False	False	False	873.696838378906	2208.99633789063	748.670837402344	0.144300028681755	0.671790182590485	0.0507085360586643	94.5999984741211	63855
True	False	False	False	False	913.697387695313	2189.7568359375	398.181945800781	0.838379919528961	0.963092625141144	1	116.116989135742	41686
True	False	False	False	False	909.296447753906	2219.6162109375	563.444091796875	0.278355896472931	0.789993524551392	0.108964748680592	107.683067321777	54703
True	False	False	False	False	976.138732910156	2236.28002929688	66.5485153198242	0.502704441547394	0.931334435939789	0.250041127204895	61.4500007629395	3687
True	False	False	False	False	980.197937011719	2258.85693359375	100.931915283203	0.306188106536865	0.833754241466522	0.122888676822186	73.2087936401367	6662
True	False	False	False	False	981.325317382813	2277.35961914063	124.223899841309	0.601188123226166	0.931089043617249	0.34743931889534	66.7410736083984	7475
True	False	False	False	False	1837.13464355469	2220.06518554688	1399.73718261719	0.339885771274567	0.926189184188843	0.140799775719643	234.697311401367	296188
True	False	False	False	False	2366.064453125	-1751.43774414063	74.3125076293945	0.73265278339386	0.915065288543701	0.588376104831696	117.253730773926	7856
True	False	False	False	False	2409.0419921875	-1822.86145019531	17.7462711334229	0.64491605758667	0.936461865901947	0.405553311109543	38	608
True	False	False	False	False	2641.74438476563	-1623.53942871094	29.9468326568604	0.828017055988312	0.959619760513306	1	42.2222213745117	1140
True	False	False	False	False	2034.2724609375	-1508.71032714844	12.2005615234375	0.563888907432556	0.928345501422882	0.306276768445969	44.6363639831543	491
True	False	False	False	False	2313.96655273438	-1366.43408203125	31.0559749603271	0.792491853237152	0.946757137775421	1	41.8928565979004	1173
True	False	False	False	False	2068.76123046875	-1293.77600097656	231.810668945313	0.812061309814453	0.944697439670563	1	223.822967529297	46779
True	False	False	False	False	2085.45825195313	-1258.57690429688	229.592376708984	0.765733182430267	0.938182234764099	0.726765692234039	221.792266845703	45911
True	False	False	False	False	2418.12231445313	-651.86083984375	1163.48986816406	0.326298475265503	0.682398438453674	0.133430451154709	205.242141723633	215299
True	False	False	False	False	2241.611328125	-602.656188964844	166.371292114258	0.735410094261169	0.954299628734589	0.597082853317261	204.520004272461	30678
True	False	False	False	False	2258.05786132813	-550.843139648438	503.550445556641	0.167840525507927	0.81439596414566	0.0600323267281055	68.6255493164063	31156
True	False	False	False	False	2258.45971679688	-86.0913391113281	1318.76977539063	0.158554315567017	0.525567054748535	0.0563136897981167	175.928512573242	209179
True	False	False	False	False	2265.47485351563	-44.8768157958984	92.0587844848633	0.441088318824768	0.912537634372711	0.203290194272995	56.578311920166	4696
True	False	False	False	False	2267.70971679688	-594.97705078125	299.468322753906	0.483845293521881	0.858577907085419	0.234845191240311	81.8814849853516	22108
True	False	False	False	False	2270.31298828125	-537.35400390625	42.1473922729492	0.745215535163879	0.959203779697418	0.631068110466003	73.9736862182617	2811
True	False	False	False	False	2280.17700195313	-521.606079101563	56.5662384033203	0.388276964426041	0.890045881271362	0.168854504823685	67.7647094726563	3456
True	False	False	False	False	2283.3388671875	-448.225311279297	740.906799316406	0.471730977296829	0.884622812271118	0.225520223379135	135.229034423828	90333
True	False	False	False	False	2293.38720703125	-525.071166992188	102.041061401367	0.337509870529175	0.887986123561859	0.139496192336082	66.8804321289063	6153
True	False	False	False	False	2319.16821289063	-455.287567138672	220.719253540039	0.73613965511322	0.950252830982208	0.599442839622498	221.030151367188	43985
True	False	False	False	False	2469.57690429688	-600.574035644531	2422.36596679688	0.568691253662109	0.915601968765259	0.311234056949615	200.380035400391	437630
True	False	False	False	False	2483.46533203125	-885.67578125	93.1679229736328	0.808093369007111	0.946152925491333	1	67.2976226806641	5653
True	False	False	False	False	2485.58178710938	-767.618041992188	240.683807373047	0.297496378421783	0.77357542514801	0.118460349738598	75.8433151245117	16458
True	False	False	False	False	2506.5048828125	-714.454162597656	828.529052734375	0.5815070271492	0.910411298274994	0.324931710958481	145.408294677734	108620
True	False	False	False	False	2635.53540039063	-694.439025878906	28.8376903533936	0.646229147911072	0.936564445495605	0.407513111829758	64.3076934814453	1672
True	False	False	False	False	2526.06201171875	-583.382141113281	2511.09741210938	0.507393777370453	0.885710000991821	0.253957331180573	216.901062011719	491064
True	False	False	False	False	2641.55004882813	-617.890258789063	59.8936653137207	0.80293732881546	0.946495592594147	1	118.425926208496	6395
True	False	False	False	False	2781.55590820313	-1602.6650390625	234.028945922852	0.256157964468002	0.934605360031128	0.0983679741621017	47.6018943786621	10044
True	False	False	False	False	2148.5322265625	17.1539783477783	2361.36328125	0.446980595588684	0.870103240013123	0.207423567771912	240.348052978516	511701
True	False	False	False	False	2201.5126953125	66.0765762329102	1338.734375	0.208049476146698	0.690165042877197	0.0767846629023552	191.598999023438	231260
True	False	False	False	False	2233.37255859375	28.8889999389648	61.0028076171875	0.469088226556778	0.946013271808624	0.223528444766998	49.0727272033691	2699
True	False	False	False	False	2034.13513183594	1046.4462890625	138.64274597168	0.293855786323547	0.811879098415375	0.116627514362335	64.4560012817383	8057
True	False	False	False	False	2035.67456054688	1018.60681152344	134.206176757813	0.321516185998917	0.775375664234161	0.130884990096092	73.0578536987305	8840
True	False	False	False	False	2045.33935546875	1012.54748535156	32.1651153564453	0.568717122077942	0.915529072284698	0.311261028051376	68.5862045288086	1989
True	False	False	False	False	2046.04150390625	1040.146484375	41.0382537841797	0.553984642028809	0.91473776102066	0.296334236860275	70.1351318359375	2595
True	False	False	False	False	2094.28881835938	1085.234375	11.0914192199707	0.619482219219208	0.921230614185333	0.37021940946579	75.6999969482422	757
True	False	False	False	False	2095.13842773438	386.503326416016	3855.37744140625	0.222332254052162	0.707749485969543	0.0830070897936821	234.335723876953	814551
True	False	False	False	False	2108.42431640625	465.760467529297	75.4216537475586	0.625182271003723	0.939011096954346	0.377736806869507	137.617645263672	9358
True	False	False	False	False	2154.37036132813	483.655395507813	3335.18994140625	0.373320132493973	0.773173689842224	0.159861460328102	230.579315185547	693352
True	False	False	False	False	2105.29077148438	1066.19030761719	1294.36865234375	0.1408831179142	0.5863436460495	0.0493829548358917	140.556976318359	164030
True	False	False	False	False	2168.84155273438	1228.02490234375	464.73046875	0.418373197317123	0.785574495792389	0.187929734587669	127.050117492676	53234
True	False	False	False	False	2125.99829101563	1907.63171386719	32.1651153564453	0.820795118808746	0.95398223400116	1	46.2758636474609	1342
True	False	False	False	False	2143.57373046875	1944.52978515625	778.61767578125	0.194557726383209	0.73794823884964	0.0710413306951523	168.991455078125	118632
True	False	False	False	False	2131.9365234375	1948.27758789063	14.4188451766968	0.437947332859039	0.949795067310333	0.20111271739006	90.7692337036133	1180
True	False	False	False	False	2486.068359375	609.421447753906	813.001037597656	0.823823690414429	0.969103336334229	1	229.961807250977	168562
True	False	False	False	False	2414.65185546875	638.256958007813	139.751892089844	0.393221408128738	0.895235002040863	0.171895802021027	68.9126968383789	8683
True	False	False	False	False	2374.13745117188	663.237854003906	49.9113883972168	0.726490080356598	0.949811100959778	0.570020496845245	65.4444427490234	2945
True	False	False	False	False	2277.20971679688	692.778015136719	712.069152832031	0.579572558403015	0.904293775558472	0.322818577289581	225.323989868164	144658
True	False	False	False	False	2241.40502929688	1217.47705078125	547.916137695313	0.391124129295349	0.904751360416412	0.170601516962051	120.099189758301	59329
True	False	False	False	False	2344.12915039063	830.818420410156	605.591491699219	0.286656588315964	0.691058933734894	0.11304047703743	129.591567993164	70757
True	False	False	False	False	2363.49389648438	855.40283203125	597.827514648438	0.375154316425323	0.850069165229797	0.160948008298874	120.987014770508	65212
True	False	False	False	False	2388.39965820313	676.672485351563	79.8582229614258	0.750213325023651	0.942059516906738	0.650631964206696	67.1666641235352	4836
True	False	False	False	False	2389.92504882813	653.664123535156	225.155807495117	0.55660617351532	0.891364216804504	0.298930168151855	85.3940887451172	17335
True	False	False	False	False	2404.37646484375	656.961486816406	171.917007446289	0.472814917564392	0.891717255115509	0.226341471076012	84.5354843139648	13103
True	False	False	False	False	2390.71850585938	824.000366210938	129.769607543945	0.473924279212952	0.913614988327026	0.227184593677521	73.9743576049805	8655
True	False	False	False	False	2393.29614257813	840.101318359375	165.262145996094	0.730507373809814	0.924580276012421	0.581821024417877	92.2751693725586	13749
True	False	False	False	False	2416.25463867188	759.203186035156	28.8376903533936	0.778573036193848	0.952666342258453	0.82945716381073	54.230770111084	1410
True	False	False	False	False	2425.3857421875	767.95947265625	15.5279874801636	0.800106346607208	0.94487601518631	1	50.4285697937012	706
True	False	False	False	False	2444.77197265625	802.037475585938	618.901184082031	0.812275528907776	0.9633469581604	1	232.326171875	129638
True	False	False	False	False	2538.58837890625	870.851257324219	562.3349609375	0.279596984386444	0.697395265102386	0.109570115804672	99.224853515625	50307
True	False	False	False	False	2570.33178710938	881.872375488281	253.993499755859	0.186175316572189	0.821075022220612	0.0675363466143608	70.2838439941406	16095
True	False	False	False	False	2611.17895507813	634.410705566406	23.2919807434082	0.772283971309662	0.947545111179352	0.771135985851288	45.1904754638672	949
