# Supplementary material for: Gene Delivery Mediated by Backbone-Degradable RAFT Copolymers
Source: Biomacromolecules. 2026 Feb 12;27(3):1846–56. doi: 10.1021/acs.biomac.5c01662 (PMC12977016; doi:10.1021/acs.biomac.5c01662)
Supplement: Supplementary file 2 [file bm5c01662_si_002.zip › Celigo Raw Data/Object (Cell)-Level Data/GFP/7-15-2024-2-53-48-PM_object_C10.csv]

Plate ID	PM_2024_07_15_PPP41-45_NP_5_10_20_PEIpro_200ngwell_U2OS_6k_Plate2
Plate Name
Plate Description
Scan ID	7/15/2024 2:53:48 PM
Scan Description
Scan Result ID	7/15/2024 2:53:48 PM
Scan Result Description
Software Version	5.1.0.0
Experiment Name
Application Name	Target 1
Plate Type	96-Well BD Falcon™ 353072 Plate
Acquisition Start/End Times	7/15/2024 2:53:48 PM - 7/15/2024 2:54:00 PM
Analysis Start Time	7/15/2024 2:53:48 PM
User ID	Local Administrator
Scan Area Object-Level Data CSV Report
Row	C
Column	10
Total	Class 1	Class 2	Class 3	Class 4	X Position (µm)	Y Position (µm)	Target 1: Area (µm²)	Target 1: Form Factor	Target 1: Smoothness	Target 1: Aspect Ratio	Target 1: Mean Intensity	Target 1: Integrated Intensity
True	False	False	False	False	-2187.126953125	-2498.5810546875	29.9468326568604	0.466437667608261	0.858272671699524	0.221545577049255	56.4814796447754	1525
True	False	False	False	False	-2315.32568359375	-478.390716552734	65.4393768310547	0.408022254705429	0.844686567783356	0.18121363222599	68.4576263427734	4039
True	False	False	False	False	-1938.35620117188	-1883.07861328125	16.6371288299561	0.518264055252075	0.905717372894287	0.263261914253235	28.6000003814697	429
True	False	False	False	False	-2256.0654296875	1109.64074707031	206.300399780273	0.551304340362549	0.911070168018341	0.293705880641937	83.7849426269531	15584
True	False	False	False	False	-847.394958496094	-3411.7041015625	33.2742576599121	0.708264887332916	0.948639392852783	0.52278470993042	32.2333335876465	967
True	False	False	False	False	-1227.17980957031	-3194.65625	85.4039306640625	0.740752220153809	0.928118824958801	0.614958584308624	92.7272720336914	7140
True	False	False	False	False	-1223.70300292969	-3172.34692382813	190.772415161133	0.401675045490265	0.932762145996094	0.177177682518959	77.1569747924805	13271
True	False	False	False	False	-1667.21459960938	-2862.75708007813	45.4748191833496	0.517392575740814	0.931411802768707	0.262503951787949	63.3170738220215	2596
True	False	False	False	False	-1725.57348632813	-2802.01879882813	469.167053222656	0.814807236194611	0.960332095623016	1	224.586288452148	95000
True	False	False	False	False	-1686.00341796875	-2835.68676757813	688.777160644531	0.438266724348068	0.896683752536774	0.201333343982697	113.301124572754	70360
True	False	False	False	False	-1318.90551757813	-2942.10473632813	42.1473922729492	0.796495378017426	0.947963654994965	1	36.6578941345215	1393
True	False	False	False	False	-1194.33703613281	-3160.45336914063	744.234252929688	0.273956805467606	0.851305961608887	0.10683024674654	109.050674438477	73173
True	False	False	False	False	-1151.28747558594	-3164.63330078125	212.955261230469	0.316907197237015	0.905291676521301	0.128454893827438	61.40625	11790
True	False	False	False	False	-695.519104003906	-3089.34619140625	216.282684326172	0.689892470836639	0.959612131118774	0.482893794775009	186.938461303711	36453
True	False	False	False	False	-722.673522949219	-3033.8447265625	114.241622924805	0.424581617116928	0.917380034923553	0.192040845751762	51.3689308166504	5291
True	False	False	False	False	-814.489990234375	-2665.06567382813	47.6931037902832	0.843270242214203	0.961694955825806	1	35.8837203979492	1543
True	False	False	False	False	-781.627075195313	-2545.66479492188	622.228637695313	0.37081390619278	0.815683603286743	0.158383965492249	100.841354370117	56572
True	False	False	False	False	-759.536315917969	-2507.73779296875	337.179138183594	0.408797830343246	0.808190286159515	0.18171101808548	107.092102050781	32556
True	False	False	False	False	-705.615905761719	-3064.3857421875	140.861022949219	0.315587133169174	0.753048360347748	0.127762988209724	74.4803161621094	9459
True	False	False	False	False	-673.505432128906	-3106.72705078125	96.4953460693359	0.432379215955734	0.856143176555634	0.197295799851418	57.8850593566895	5036
True	False	False	False	False	-646.347290039063	-3011.98315429688	103.150199890137	0.737817108631134	0.951100528240204	0.604963421821594	54.7741928100586	5094
True	False	False	False	False	-491.858795166016	-3217.81420898438	928.351806640625	0.526084005832672	0.901944756507874	0.270161151885986	185.718048095703	155446
True	False	False	False	False	-41.9780006408691	-3211.66284179688	237.356369018555	0.863716006278992	0.960795521736145	1	223.71028137207	47874
True	False	False	False	False	-435.884948730469	-2887.9677734375	47.6931037902832	0.682282447814941	0.917637646198273	0.46806126832962	36.790699005127	1582
True	False	False	False	False	-355.599456787109	-3143.8369140625	1413.046875	0.656802773475647	0.912354648113251	0.423853397369385	177.596542358398	226258
True	False	False	False	False	-98.0728302001953	-2940.01025390625	100.931915283203	0.518322110176086	0.940143048763275	0.263312458992004	46.8241767883301	4261
True	False	False	False	False	-341.628845214844	-2750.12377929688	73.203369140625	0.774313688278198	0.949838936328888	0.787631273269653	42.3787879943848	2797
True	False	False	False	False	-352.660247802734	-2733.73608398438	83.1856460571289	0.6895392537117	0.951477408409119	0.482185840606689	45.560001373291	3417
True	False	False	False	False	-299.875793457031	-2742.88916015625	151.952453613281	0.791858732700348	0.945761680603027	1	61.9708023071289	8490
True	False	False	False	False	-251.972503662109	-2757.97631835938	117.569046020508	0.861842095851898	0.971463263034821	1	40.9811325073242	4344
True	False	False	False	False	31.5575008392334	-2851.71484375	266.194061279297	0.792267978191376	0.968457102775574	1	224.954162597656	53989
True	False	False	False	False	-218.61344909668	-2751.7763671875	99.8227767944336	0.838416218757629	0.961163997650146	1	43.7444458007813	3937
True	False	False	False	False	-166.388275146484	-2481.84521484375	621.119506835938	0.357885867357254	0.840587258338928	0.150890871882439	96.0749969482422	53802
True	False	False	False	False	-166.131790161133	-2516.70874023438	583.40869140625	0.466346710920334	0.889661431312561	0.221477791666985	94.1406860351563	49518
True	False	False	False	False	-20.2270736694336	-2392.7041015625	267.30322265625	0.495443046092987	0.90868079662323	0.244087666273117	92.6680526733398	22333
True	False	False	False	False	-41.2080307006836	-2384.78002929688	49.9113883972168	0.696917474269867	0.953056991100311	0.497404634952545	74.2222213745117	3340
True	False	False	False	False	19.5199241638184	-2386.92749023438	451.420776367188	0.454475581645966	0.913972020149231	0.212775409221649	92.5896835327148	37684
True	False	False	False	False	-49.5641822814941	-2374.54296875	107.586769104004	0.363084524869919	0.895794808864594	0.153878539800644	56.8144340515137	5511
True	False	False	False	False	-68.2736053466797	-2049.15869140625	931.679260253906	0.542904078960419	0.933877468109131	0.285631686449051	179.523803710938	150800
True	False	False	False	False	-1786.07482910156	1730.591796875	849.602722167969	0.337379932403564	0.945543527603149	0.139425083994865	123.420364379883	94540
True	False	False	False	False	-1057.58911132813	1601.60827636719	35.4925422668457	0.75548255443573	0.948639392852783	0.673407912254333	30.375	972
True	False	False	False	False	-1840.64318847656	2237.73046875	1052.57568359375	0.43242871761322	0.916708171367645	0.197329506278038	151.87776184082	144132
True	False	False	False	False	-1480.96411132813	2479.83032226563	621.119506835938	0.512721121311188	0.894796073436737	0.258477002382278	183.808929443359	102933
True	False	False	False	False	412.337707519531	-3561.62158203125	388.199676513672	0.237999573349953	0.958265066146851	0.0900091379880905	58.9657135009766	20638
True	False	False	False	False	456.105285644531	-3556.01635742188	47.6931037902832	0.694201648235321	0.946614563465118	0.491695135831833	31.8837203979492	1371
True	False	False	False	False	542.497985839844	-3446.353515625	479.149322509766	0.107429713010788	0.616552889347076	0.036755945533514	52.7384262084961	22783
True	False	False	False	False	491.185302734375	-3360.76196289063	256.211791992188	0.434904426336288	0.922442078590393	0.199020072817802	63.9264068603516	14767
True	False	False	False	False	518.536804199219	-3350.73901367188	390.41796875	0.283952385187149	0.830892741680145	0.11170569807291	67.4375	23738
True	False	False	False	False	937.425537109375	-3230.6376953125	317.214599609375	0.797933101654053	0.961928009986877	1	219.98600769043	62916
True	False	False	False	False	771.784057617188	-3167.27001953125	27.7285480499268	0.621374189853668	0.930955410003662	0.372691035270691	40.1199989318848	1003
True	False	False	False	False	470.090972900391	-3137.25146484375	158.607299804688	0.835208594799042	0.953338265419006	1	201.468536376953	28810
True	False	False	False	False	203.525192260742	-3008.29248046875	131.987884521484	0.865928530693054	0.965676367282867	1	205.411758422852	24444
True	False	False	False	False	208.053833007813	-2987.69702148438	21.0736961364746	0.698733150959015	0.931073546409607	0.501295566558838	37.8947372436523	720
True	False	False	False	False	214.225891113281	-2968.39599609375	127.551322937012	0.688962996006012	0.931835114955902	0.481034994125366	148.53044128418	17081
True	False	False	False	False	520.6552734375	-3113.30200195313	877.331298828125	0.349638134241104	0.900712251663208	0.146219149231911	135.596710205078	107257
True	False	False	False	False	783.05419921875	-3138.60888671875	94.2770690917969	0.496452689170837	0.926168859004974	0.244907557964325	53.9764709472656	4588
True	False	False	False	False	799.045288085938	-3123.52978515625	34.3833999633789	0.812275528907776	0.962674856185913	1	51.5483856201172	1598
True	False	False	False	False	807.948303222656	-3135.02294921875	32.1651153564453	0.392127633094788	0.927790284156799	0.171220019459724	54.2758636474609	1574
True	False	False	False	False	896.794189453125	-3121.43090820313	27.7285480499268	0.57799905538559	0.878158390522003	0.321112036705017	42.1599998474121	1054
True	False	False	False	False	861.513366699219	-3113.52709960938	979.372314453125	0.272684395313263	0.687887609004974	0.106216102838516	103.75651550293	91617
True	False	False	False	False	837.643005371094	-3096.31860351563	27.7285480499268	0.81305855512619	0.950671494007111	1	36.7999992370605	920
True	False	False	False	False	1000.84326171875	-3052.1123046875	14.4188451766968	0.523994266986847	0.941512584686279	0.268299996852875	40.3076934814453	524
True	False	False	False	False	1163.5400390625	-3107.57666015625	21.0736961364746	0.765837788581848	0.945084035396576	0.727394282817841	46.4736824035645	883
True	False	False	False	False	1188.42199707031	-3171.99731445313	729.8154296875	0.758254647254944	0.941947460174561	0.686477601528168	229.924011230469	151290
True	False	False	False	False	1189.31701660156	-3130.73828125	1094.72314453125	0.630773842334747	0.931685864925385	0.385324895381927	230.961502075195	227959
True	False	False	False	False	1646.60461425781	-3013.48291015625	638.865783691406	0.707397282123566	0.939512014389038	0.520749628543854	222.600692749023	128218
True	False	False	False	False	1747.52551269531	-2946.62670898438	1038.15686035156	0.337765336036682	0.925928890705109	0.139636054635048	152.866455078125	143083
True	False	False	False	False	1003.65057373047	-2928.96459960938	41.0382537841797	0.484745055437088	0.898410618305206	0.235550925135612	47.7837829589844	1768
True	False	False	False	False	273.395538330078	-2856.3056640625	9.98227787017822	0.606388568878174	0.928999543190002	0.353718668222427	34.5555572509766	311
True	False	False	False	False	57.3954582214355	-2841.86694335938	170.807861328125	0.396747678518295	0.881004095077515	0.174086287617683	62.4805183410645	9622
True	False	False	False	False	185.855026245117	-2818.44287109375	495.786437988281	0.605384409427643	0.920903146266937	0.352494537830353	72.8277435302734	32554
True	False	False	False	False	160.355621337891	-2795.66552734375	313.887176513672	0.71007364988327	0.920886278152466	0.527082204818726	72.8975296020508	20630
True	False	False	False	False	201.849761962891	-2766.95629882813	49.9113883972168	0.647322654724121	0.923712074756622	0.40915635228157	34.5555572509766	1555
True	False	False	False	False	263.075347900391	-2824.07836914063	166.371292114258	0.665675103664398	0.939767241477966	0.438403218984604	56.6266670227051	8494
True	False	False	False	False	269.725372314453	-2851.76025390625	9.98227787017822	0.687235474586487	0.9244145154953	0.47761595249176	40.2222213745117	362
True	False	False	False	False	280.8076171875	-2837.04296875	166.371292114258	0.825018525123596	0.97015905380249	1	203.186660766602	30478
True	False	False	False	False	296.613647460938	-2819.77075195313	163.043869018555	0.76271790266037	0.937905251979828	0.709498703479767	195.829925537109	28787
True	False	False	False	False	1018.49652099609	-2939.1181640625	24.401123046875	0.658792555332184	0.927292883396149	0.427046239376068	46	1012
True	False	False	False	False	1881.3603515625	-2936.21313476563	68.7667999267578	0.782398581504822	0.94997501373291	0.883594453334808	32.7580642700195	2031
True	False	False	False	False	1750.77856445313	-2915.1806640625	26.6194076538086	0.780536234378815	0.95841646194458	0.854119598865509	69.5416641235352	1669
True	False	False	False	False	1722.98022460938	-2903.65844726563	779.726806640625	0.49285501241684	0.896779477596283	0.241997376084328	162.368423461914	114145
True	False	False	False	False	1677.5634765625	-2887.63891601563	316.10546875	0.817620515823364	0.951176881790161	1	226.971923828125	64687
True	False	False	False	False	1791.34851074219	-2878.65942382813	932.788391113281	0.587471902370453	0.903168439865112	0.331554770469666	195.913192749023	164763
True	False	False	False	False	1706.92138671875	-2877.41845703125	107.586769104004	0.612037599086761	0.950981438159943	0.360712110996246	73.4226837158203	7122
True	False	False	False	False	1806.89221191406	-2903.78857421875	822.983337402344	0.254422038793564	0.642711877822876	0.0975571647286415	194.184631347656	144085
True	False	False	False	False	1940.68115234375	-2891.15576171875	32.1651153564453	0.820795118808746	0.95398223400116	1	33.6206893920898	975
True	False	False	False	False	1971.85900878906	-2878.26831054688	119.787330627441	0.608844935894012	0.963339745998383	0.356736987829208	66.4629592895508	7178
True	False	False	False	False	1856.41882324219	-2858.78930664063	605.591491699219	0.600277602672577	0.942169308662415	0.346354961395264	132.338821411133	72257
True	False	False	False	False	1828.96728515625	-2844.02368164063	269.521484375	0.847054183483124	0.959979891777039	1	231.934158325195	56360
True	False	False	False	False	1963.68505859375	-2849.765625	27.7285480499268	0.621374189853668	0.954072058200836	0.372691035270691	75.1600036621094	1879
True	False	False	False	False	1971.00964355469	-2842.59838867188	1272.18579101563	0.203915819525719	0.728491246700287	0.0750113800168037	168.608551025391	193394
True	False	False	False	False	1969.91442871094	-2798.7724609375	18.8554134368896	0.75434798002243	0.942380666732788	0.66828989982605	36.3529396057129	618
True	False	False	False	False	236.972274780273	-2666.65185546875	461.403045654297	0.820078432559967	0.945665657520294	1	222.3125	92482
True	False	False	False	False	243.474304199219	-2724.71826171875	1757.98999023438	0.288188278675079	0.86054140329361	0.113799542188644	163.499053955078	259146
True	False	False	False	False	922.357360839844	-2702.41040039063	529.060729980469	0.565977096557617	0.932592689990997	0.308421045541763	189.59538269043	90437
True	False	False	False	False	1919.44860839844	-2701.32348632813	1193.43676757813	0.580570757389069	0.907169282436371	0.323906868696213	195.470260620117	210326
True	False	False	False	False	286.026245117188	-2692.88623046875	87.6222152709961	0.726314723491669	0.957300961017609	0.569518506526947	43.8481025695801	3464
True	False	False	False	False	1865.1123046875	-2656.60668945313	679.903991699219	0.192920222878456	0.575558423995972	0.0703528746962547	104.099510192871	63813
True	False	False	False	False	1079.64526367188	-2642.02099609375	29.9468326568604	0.828017055988312	0.959619760513306	1	46.9259262084961	1267
True	False	False	False	False	1608.3671875	-2605.35815429688	140.861022949219	0.565739929676056	0.885885179042816	0.308176696300507	70.4803161621094	8951
True	False	False	False	False	382.835632324219	-2446.77587890625	38.8199691772461	0.770017266273499	0.950419723987579	0.754476308822632	36.9714279174805	1294
True	False	False	False	False	331.055694580078	-2418.61767578125	1343.1708984375	0.258153676986694	0.652656853199005	0.0993032529950142	137.700241088867	166755
True	False	False	False	False	333.550994873047	-2393.34497070313	9.98227787017822	0.497925460338593	0.925560414791107	0.246108084917068	79.1111145019531	712
True	False	False	False	False	1089.47924804688	-2585.23999023438	25.5102653503418	0.688737690448761	0.927292883396149	0.480586379766464	31.0869560241699	715
True	False	False	False	False	1605.43774414063	-2582.56225585938	58.7845230102539	0.526806831359863	0.920193254947662	0.270807921886444	46.7735862731934	2479
True	False	False	False	False	1625.64343261719	-2613.38696289063	97.6044921875	0.51083904504776	0.938449442386627	0.256871551275253	58.2613639831543	5127
True	False	False	False	False	1632.38488769531	-2599.85620117188	19.9645557403564	0.53901207447052	0.898697376251221	0.28197169303894	48.6111106872559	875
True	False	False	False	False	1749.08251953125	-2431.755859375	21.0736961364746	0.765837788581848	0.941512584686279	0.727394282817841	31.4210529327393	597
True	False	False	False	False	1845.30236816406	-2645.03857421875	46.5839614868164	0.639514982700348	0.953453481197357	0.397643029689789	65.8333358764648	2765
True	False	False	False	False	1879.48010253906	-2561.88305664063	1455.19421386719	0.563867568969727	0.899148225784302	0.306255012750626	95.9573135375977	125896
True	False	False	False	False	1870.17944335938	-2396.17065429688	2216.06567382813	0.470784097909927	0.81504762172699	0.224804878234863	234.776779174805	469084
True	False	False	False	False	1914.888671875	-2559.79174804688	16.6371288299561	0.604608774185181	0.93289041519165	0.351552903652191	37.8666648864746	568
True	False	False	False	False	2001.37377929688	-2443.185546875	17.7462711334229	0.689935445785522	0.943199634552002	0.482980132102966	27.5625	441
True	False	False	False	False	1996.09606933594	-2370.27490234375	2374.6728515625	0.214634895324707	0.70670473575592	0.0796350836753845	129.959838867188	278244
True	False	False	False	False	321.81298828125	-2358.41528320313	1658.16723632813	0.530598878860474	0.874673843383789	0.27422684431076	224.260208129883	335269
True	False	False	False	False	415.334930419922	-2298.36474609375	73.203369140625	0.802794396877289	0.95088666677475	1	54.7272720336914	3612
True	False	False	False	False	1670.65771484375	-2297.31567382813	23.2919807434082	0.772283971309662	0.947545111179352	0.771135985851288	41.9523811340332	881
True	False	False	False	False	1690.90515136719	-2285.15673828125	334.960876464844	0.498468607664108	0.851256906986237	0.24655219912529	182.761596679688	55194
True	False	False	False	False	685.728454589844	-2216.24731445313	93.1679229736328	0.326378703117371	0.8916876912117	0.133473351597786	43.3690490722656	3643
True	False	False	False	False	1558.01391601563	-2213.70874023438	1053.68481445313	0.185652568936348	0.765943050384521	0.0673193410038948	99.9242095947266	94928
True	False	False	False	False	1171.76989746094	-2188.07885742188	44.3656768798828	0.645768940448761	0.943418085575104	0.406824588775635	45.6500015258789	1826
True	False	False	False	False	1104.97937011719	-2154.39428710938	75.4216537475586	0.758873462677002	0.944661200046539	0.689513981342316	58.970588684082	4010
True	False	False	False	False	1114.30383300781	-2046.9990234375	49.9113883972168	0.696917474269867	0.947712421417236	0.497404634952545	68.7555541992188	3094
True	False	False	False	False	1053.22985839844	-1981.80053710938	2009.76525878906	0.571650803089142	0.88446044921875	0.314335495233536	228.960815429688	414877
True	False	False	False	False	719.672485351563	-1925.04284667969	125.333038330078	0.409731537103653	0.88499391078949	0.182311058044434	51.831859588623	5857
True	False	False	False	False	727.74658203125	-1904.24438476563	89.8404998779297	0.277841955423355	0.827684819698334	0.108714483678341	55.2345695495605	4474
True	False	False	False	False	756.417602539063	-1909.39111328125	39.9291114807129	0.687235474586487	0.950339794158936	0.47761595249176	39.0833320617676	1407
True	False	False	False	False	1062.1884765625	-1954.09704589844	35.4925422668457	0.599483549594879	0.913996279239655	0.345412909984589	104.125	3332
True	False	False	False	False	1091.20458984375	-2014.53283691406	1396.40966796875	0.597590208053589	0.941384792327881	0.343180119991302	233.183471679688	293578
True	False	False	False	False	1111.93737792969	-1994.57592773438	49.9113883972168	0.383799463510513	0.939647078514099	0.166130185127258	80.9111099243164	3641
True	False	False	False	False	1117.8818359375	-2152.54248046875	92.0587844848633	0.573997378349304	0.893950641155243	0.316820412874222	55.1084327697754	4574
True	False	False	False	False	1155.93212890625	-2174.86328125	69.8759460449219	0.453125864267349	0.875442028045654	0.211803674697876	51.476188659668	3243
True	False	False	False	False	1173.33129882813	-2204.4619140625	69.8759460449219	0.499811589717865	0.933212995529175	0.24765345454216	41.1746025085449	2594
True	False	False	False	False	1556.10913085938	-2150.68530273438	1236.69323730469	0.350202172994614	0.892732322216034	0.146536007523537	100.572196960449	112138
True	False	False	False	False	1417.71447753906	-2067.71020507813	12.2005615234375	0.563888907432556	0.928345501422882	0.306276768445969	35.7272720336914	393
True	False	False	False	False	1450.25256347656	-2116.3486328125	169.698715209961	0.775282919406891	0.957862794399261	0.796160697937012	76.0196075439453	11631
True	False	False	False	False	1632.79553222656	-2257.96118164063	796.363891601563	0.463385492563248	0.86252897977829	0.21928034722805	125.033424377441	89774
True	False	False	False	False	1771.44763183594	-2166.849609375	52.1296730041504	0.791674017906189	0.95892596244812	1	32.5106391906738	1528
True	False	False	False	False	715.376098632813	-1860.90808105469	318.32373046875	0.396644771099091	0.936990857124329	0.17402209341526	54.8257827758789	15735
True	False	False	False	False	748.030944824219	-1840.41284179688	85.4039306640625	0.445059299468994	0.849504470825195	0.206068739295006	56.1038970947266	4320
True	False	False	False	False	755.985473632813	-1882.55114746094	16.6371288299561	0.346799463033676	0.831731140613556	0.144630178809166	60.2000007629395	903
True	False	False	False	False	1418.59704589844	-1090.85070800781	551.243530273438	0.558581709861755	0.843885004520416	0.300903171300888	157.321929931641	78189
True	False	False	False	False	1441.67370605469	-1093.18359375	128.660461425781	0.42409810423851	0.908132076263428	0.191718369722366	100.61206817627	11671
True	False	False	False	False	1514.39782714844	-1659.70739746094	49.9113883972168	0.859044313430786	0.968140959739685	1	27.4888896942139	1237
True	False	False	False	False	1515.60424804688	-1449.20849609375	148.625015258789	0.339502990245819	0.939095377922058	0.140589311718941	43.6044769287109	5843
True	False	False	False	False	1536.40844726563	-1427.76354980469	39.9291114807129	0.792017757892609	0.953058242797852	1	38.9166679382324	1401
True	False	False	False	False	1567.42822265625	-1408.30310058594	28.8376903533936	0.681263327598572	0.925036311149597	0.466138988733292	39.269229888916	1021
True	False	False	False	False	1571.25500488281	-1399.79870605469	32.1651153564453	0.42409810423851	0.881895303726196	0.191718369722366	38.2758636474609	1110
True	False	False	False	False	1642.1826171875	-1586.88903808594	190.772415161133	0.824089586734772	0.950560867786407	1	213.465118408203	36716
True	False	False	False	False	1886.89978027344	-975.148864746094	31.0559749603271	0.647358953952789	0.936113715171814	0.409211099147797	31.2142848968506	874
True	False	False	False	False	1862.42126464844	-881.118713378906	488.0224609375	0.652080416679382	0.933165431022644	0.416428864002228	230.972732543945	101628
True	False	False	False	False	1865.62634277344	-907.44580078125	27.7285480499268	0.748627901077271	0.937802910804749	0.644232213497162	60.5999984741211	1515
True	False	False	False	False	923.0263671875	1689.33129882813	55.4570960998535	0.513776957988739	0.863433837890625	0.259381890296936	50.4599990844727	2523
True	False	False	False	False	837.776550292969	1796.11804199219	632.2109375	0.449563682079315	0.876810669898987	0.209255963563919	94.8421020507813	54060
True	False	False	False	False	1457.01501464844	1257.37915039063	1511.76049804688	0.227962508797646	0.869879603385925	0.0855016559362411	106.636093139648	145345
True	False	False	False	False	1492.75134277344	1337.61364746094	55.4570960998535	0.691563129425049	0.918051779270172	0.486269682645798	87.5	4375
True	False	False	False	False	1469.33728027344	1338.14440917969	603.373229980469	0.568687677383423	0.882779717445374	0.311230301856995	110.569854736328	60150
True	False	False	False	False	1508.75036621094	1306.11059570313	638.865783691406	0.299581229686737	0.667010068893433	0.119515746831894	105.602432250977	60827
True	False	False	False	False	1530.87023925781	1359.83752441406	626.665222167969	0.505032539367676	0.89784187078476	0.251978248357773	102.396461486816	57854
True	False	False	False	False	1728.73229980469	186.063171386719	107.586769104004	0.42817947268486	0.946839094161987	0.194452628493309	39.6082458496094	3842
True	False	False	False	False	267.982604980469	2291.62548828125	533.497253417969	0.40986555814743	0.936853885650635	0.182397305965424	74.8087310791016	35983
True	False	False	False	False	371.423187255859	2653.52197265625	669.921752929688	0.681965947151184	0.911374092102051	0.467462658882141	185.367553710938	111962
True	False	False	False	False	388.689697265625	2690.36083984375	615.573791503906	0.443535894155502	0.895706355571747	0.204999372363091	123.243240356445	68400
True	False	False	False	False	389.923217773438	2711.56762695313	74.3125076293945	0.531545639038086	0.868452429771423	0.275087296962738	82.1044769287109	5501
True	False	False	False	False	768.000183105469	2174.61669921875	342.724853515625	0.441893249750137	0.840382516384125	0.203851088881493	100.919090270996	31184
True	False	False	False	False	761.457824707031	2216.03442382813	770.853637695313	0.757200002670288	0.929832458496094	0.681405782699585	221.443161010742	153903
True	False	False	False	False	780.529357910156	2201.34106445313	15.5279874801636	0.564301550388336	0.908336460590363	0.306699156761169	119.071426391602	1667
True	False	False	False	False	1612.76794433594	2229.42138671875	1147.9619140625	0.517652988433838	0.907496631145477	0.262730151414871	217.254104614258	224858
True	False	False	False	False	1635.38293457031	2230.55444335938	202.97297668457	0.343338996171951	0.935031175613403	0.142706021666527	148.874313354492	27244
True	False	False	False	False	1677.24133300781	2164.78637695313	398.181945800781	0.772355854511261	0.94761860370636	0.771692097187042	87.1337051391602	31281
True	False	False	False	False	1655.79602050781	2184.07080078125	1014.86486816406	0.415928512811661	0.935650706291199	0.186328157782555	117.992347717285	107963
True	False	False	False	False	1699.41198730469	2241.94580078125	21.0736961364746	0.568957209587097	0.934724569320679	0.311511278152466	32.2631568908691	613
True	False	False	False	False	2469.97973632813	-2304.06567382813	666.594299316406	0.261562496423721	0.72081196308136	0.10090859234333	58.9983367919922	35458
True	False	False	False	False	2434.97314453125	-2196.69189453125	17.7462711334229	0.64491605758667	0.945084035396576	0.405553311109543	34.5625	553
True	False	False	False	False	2342.6142578125	-1873.17272949219	1044.81176757813	0.387182325124741	0.908339262008667	0.168185889720917	203.02229309082	191247
True	False	False	False	False	2390.31616210938	-1887.34362792969	918.369506835938	0.689865410327911	0.92744243144989	0.482839494943619	226.636474609375	187655
True	False	False	False	False	2960.58447265625	-1031.24670410156	625.556030273438	0.401809006929398	0.948535859584808	0.177262246608734	84.0390090942383	47398
True	False	False	False	False	2926.974609375	-991.403747558594	65.4393768310547	0.682038903236389	0.956738173961639	0.467600554227829	45.9322052001953	2710
True	False	False	False	False	2943.6767578125	-985.575622558594	66.5485153198242	0.511732578277588	0.905961155891418	0.257632583379745	57.0833320617676	3425
True	False	False	False	False	2936.31225585938	-975.960998535156	16.6371288299561	0.693598926067352	0.950416266918182	0.490445405244827	46.4000015258789	696
True	False	False	False	False	2973.6796875	-622.336120605469	84.2947845458984	0.484791934490204	0.916570425033569	0.235587745904922	75.1447372436523	5711
True	False	False	False	False	2946.75805664063	-610.523803710938	253.993499755859	0.335829228162766	0.882754921913147	0.138577967882156	52.0742340087891	11925
True	False	False	False	False	2755.67724609375	539.020629882813	804.1279296875	0.355143904685974	0.911151647567749	0.149328574538231	99.6041412353516	72213
True	False	False	False	False	2811.61010742188	636.889526367188	19.9645557403564	0.798721373081207	0.951427280902863	1	27.1666660308838	489
True	False	False	False	False	2519.15771484375	1140.37573242188	108.695907592773	0.746100842952728	0.961714804172516	0.634407699108124	61.6530609130859	6042
True	False	False	False	False	2552.38403320313	1175.06420898438	11.0914192199707	0.571504533290863	0.920089662075043	0.314181357622147	34.7999992370605	348
True	False	False	False	False	2558.80224609375	1131.87524414063	1043.70251464844	0.306846082210541	0.892720103263855	0.123226962983608	114.11157989502	107379
True	False	False	False	False	2848.33154296875	609.856750488281	89.8404998779297	0.485269606113434	0.924654185771942	0.235963210463524	31.1728401184082	2525
