# Supplementary material for: Gene Delivery Mediated by Backbone-Degradable RAFT Copolymers
Source: Biomacromolecules. 2026 Feb 12;27(3):1846–56. doi: 10.1021/acs.biomac.5c01662 (PMC12977016; doi:10.1021/acs.biomac.5c01662)
Supplement: Supplementary file 2 [file bm5c01662_si_002.zip › Celigo Raw Data/Object (Cell)-Level Data/GFP/7-15-2024-2-43-06-PM_object_E8.csv]

Plate ID	PM_2024_07_15_PPP41-45_NP_5_10_20_PEIpro_200ngwell_U2OS_6k_Plate2
Plate Name
Plate Description
Scan ID	7/15/2024 2:43:06 PM
Scan Description
Scan Result ID	7/15/2024 2:43:06 PM
Scan Result Description
Software Version	5.1.0.0
Experiment Name
Application Name	Target 1
Plate Type	96-Well BD Falcon™ 353072 Plate
Acquisition Start/End Times	7/15/2024 2:43:06 PM - 7/15/2024 2:44:14 PM
Analysis Start Time	7/15/2024 2:43:06 PM
User ID	Local Administrator
Scan Area Object-Level Data CSV Report
Row	E
Column	8
Total	Class 1	Class 2	Class 3	Class 4	X Position (µm)	Y Position (µm)	Target 1: Area (µm²)	Target 1: Form Factor	Target 1: Smoothness	Target 1: Aspect Ratio	Target 1: Mean Intensity	Target 1: Integrated Intensity
True	False	False	False	False	439.685516357422	-3067.24609375	45.4748191833496	0.65054839849472	0.955653548240662	0.414064913988113	100.58536529541	4124
True	False	False	False	False	411.226043701172	-3064.18920898438	938.334106445313	0.664689242839813	0.905469298362732	0.4367456138134	223.470443725586	189056
True	False	False	False	False	430.055969238281	-3031.42724609375	115.350761413574	0.328102618455887	0.890266180038452	0.13439716398716	91.7307662963867	9540
True	False	False	False	False	443.181579589844	-3049.828125	381.544830322266	0.607919812202454	0.93952876329422	0.355596244335175	206.087203979492	70894
True	False	False	False	False	457.491943359375	-3049.11352539063	23.2919807434082	0.562650084495544	0.942373692989349	0.305012822151184	115.428573608398	2424
True	False	False	False	False	448.673126220703	-3033.46166992188	75.4216537475586	0.403104245662689	0.858996033668518	0.178081139922142	102.617645263672	6978
True	False	False	False	False	656.48974609375	-3309.3203125	364.90771484375	0.859500169754028	0.968835115432739	1	222.954406738281	73352
True	False	False	False	False	794.125	-3053.2080078125	78.7490768432617	0.491009831428528	0.885062754154205	0.240516975522041	65.6619720458984	4662
True	False	False	False	False	799.144348144531	-3029.79150390625	184.117568969727	0.456510245800018	0.934345841407776	0.214246988296509	61.0301208496094	10131
True	False	False	False	False	1243.52551269531	-2881.306640625	18.8554134368896	0.733056426048279	0.939505636692047	0.589630365371704	50.235294342041	854
True	False	False	False	False	1260.322265625	-2847.54956054688	720.942260742188	0.228434160351753	0.738628208637238	0.0857117250561714	96.8276901245117	62938
True	False	False	False	False	1919.13903808594	-2759.53125	287.267761230469	0.289760529994965	0.768237709999084	0.114580996334553	68.8764495849609	17839
True	False	False	False	False	1894.45471191406	-2663.85888671875	103.150199890137	0.551304340362549	0.939764142036438	0.293705880641937	78.7204284667969	7321
True	False	False	False	False	1615.41027832031	-2379.78930664063	218.500961303711	0.756281673908234	0.942824721336365	0.677090227603912	213.796951293945	42118
True	False	False	False	False	1637.8916015625	-2347.96435546875	222.937530517578	0.689459681510925	0.951281607151031	0.482026636600494	194.417907714844	39078
True	False	False	False	False	1902.00109863281	-2677.87133789063	204.082122802734	0.455938905477524	0.935942888259888	0.213832944631577	73.2663040161133	13481
True	False	False	False	False	1935.99548339844	-2746.443359375	56.5662384033203	0.789839804172516	0.958401501178741	1	53.0196075439453	2704
True	False	False	False	False	1909.46313476563	-2663.2041015625	31.0559749603271	0.661047279834747	0.938175141811371	0.430712252855301	72.5714263916016	2032
True	False	False	False	False	1948.05981445313	-2645.38232421875	160.825576782227	0.341811805963516	0.879600286483765	0.141861289739609	60.9310340881348	8835
True	False	False	False	False	1942.16040039063	1963.50329589844	104.259346008301	0.811947047710419	0.956959247589111	1	46.6170196533203	4382
True	False	False	False	False	2130.66796875	-1876.1083984375	1264.421875	0.372275918722153	0.844108581542969	0.159244850277901	201.524566650391	229738
True	False	False	False	False	2054.00048828125	-1853.8212890625	1324.3154296875	0.233444347977638	0.815150618553162	0.0879537463188171	191.812393188477	229024
True	False	False	False	False	2103.46557617188	-1866.03125	38.8199691772461	0.770017266273499	0.944049656391144	0.754476308822632	78.9142837524414	2762
True	False	False	False	False	2092.35327148438	-1821.25390625	54.3479537963867	0.810891211032867	0.964812338352203	1	41.326530456543	2025
True	False	False	False	False	2092.84985351563	-1840.14135742188	87.6222152709961	0.785240411758423	0.947773933410645	0.972049474716187	83.5063323974609	6597
True	False	False	False	False	2312.91674804688	-1840.02661132813	49.9113883972168	0.632549703121185	0.947202920913696	0.387781292200089	38.0666656494141	1713
True	False	False	False	False	2288.0654296875	-1826.18359375	245.120376586914	0.729546785354614	0.941467225551605	0.578944802284241	210.316741943359	46480
True	False	False	False	False	2232.02758789063	-1776.78833007813	220.719253540039	0.748552799224854	0.952469110488892	0.643933773040771	185.266326904297	36868
True	False	False	False	False	2569.41162109375	-1510.66333007813	397.072814941406	0.699713051319122	0.957817912101746	0.503421068191528	220.787704467773	79042
True	False	False	False	False	2595.46508789063	-1824.52185058594	434.783630371094	0.766166269779205	0.95392233133316	0.729381799697876	76.2423477172852	29887
True	False	False	False	False	2688.33764648438	-1781.98901367188	19.9645557403564	0.661957681179047	0.910965442657471	0.432207375764847	65.8333358764648	1185
True	False	False	False	False	2647.56591796875	-1705.83508300781	671.030883789063	0.538580477237701	0.931986808776855	0.281568855047226	216.892562866211	131220
True	False	False	False	False	2699.38745117188	-1767.11657714844	311.668884277344	0.709915161132813	0.932730734348297	0.526702582836151	224.256225585938	63016
True	False	False	False	False	2771.87939453125	-1259.59753417969	318.32373046875	0.42310157418251	0.838716447353363	0.191054999828339	77.5017395019531	22243
True	False	False	False	False	2765.08959960938	-1233.12780761719	11.0914192199707	0.673765122890472	0.928999543190002	0.452423572540283	65.8000030517578	658
True	False	False	False	False	2709.76708984375	-288.405242919922	1520.63366699219	0.644175350666046	0.90462726354599	0.404454261064529	219.841720581055	301403
True	False	False	False	False	2777.89282226563	-1230.83129882813	408.164245605469	0.362726986408234	0.861421525478363	0.153671979904175	76.2255401611328	28051
True	False	False	False	False	2903.73046875	-444.239196777344	1627.11120605469	0.268920034170151	0.882673621177673	0.104407578706741	187.400817871094	274917
True	False	False	False	False	2057.44165039063	1324.65112304688	309.450592041016	0.842039167881012	0.963738977909088	1	223.899642944336	62468
