# Supplementary material for: Gene Delivery Mediated by Backbone-Degradable RAFT Copolymers
Source: Biomacromolecules. 2026 Feb 12;27(3):1846–56. doi: 10.1021/acs.biomac.5c01662 (PMC12977016; doi:10.1021/acs.biomac.5c01662)
Supplement: Supplementary file 2 [file bm5c01662_si_002.zip › Celigo Raw Data/Object (Cell)-Level Data/GFP/7-15-2024-2-35-06-PM_object_B6.csv]

Plate ID	PM_2024_07_15_PPP41-45_NP_5_10_20_PEIpro_200ngwell_U2OS_6k_Plate2
Plate Name
Plate Description
Scan ID	7/15/2024 2:35:06 PM
Scan Description
Scan Result ID	7/15/2024 2:35:06 PM
Scan Result Description
Software Version	5.1.0.0
Experiment Name
Application Name	Target 1
Plate Type	96-Well BD Falcon™ 353072 Plate
Acquisition Start/End Times	7/15/2024 2:35:06 PM - 7/15/2024 2:36:15 PM
Analysis Start Time	7/15/2024 2:35:06 PM
User ID	Local Administrator
Scan Area Object-Level Data CSV Report
Row	B
Column	6
Total	Class 1	Class 2	Class 3	Class 4	X Position (µm)	Y Position (µm)	Target 1: Area (µm²)	Target 1: Form Factor	Target 1: Smoothness	Target 1: Aspect Ratio	Target 1: Mean Intensity	Target 1: Integrated Intensity
True	False	False	False	False	-2192.88403320313	-2332.01196289063	504.659576416016	0.839518129825592	0.963785648345947	1	215.142852783203	97890
True	False	False	False	False	-2103.82104492188	-1897.87829589844	272.848907470703	0.698473989963531	0.912604629993439	0.50073653459549	156	38376
True	False	False	False	False	-2083.42309570313	-1967.02453613281	357.143707275391	0.485907912254333	0.833077132701874	0.236465781927109	81.8695678710938	26362
True	False	False	False	False	-2074.1904296875	-1946.20642089844	250.666076660156	0.604777991771698	0.928570985794067	0.351758033037186	76.5265502929688	17295
True	False	False	False	False	-2737.9453125	-1293.09790039063	1883.32299804688	0.502498507499695	0.890532732009888	0.249870479106903	208.159606933594	353455
True	False	False	False	False	-3050.75830078125	-286.965911865234	52.1296730041504	0.758778512477875	0.965245127677917	0.689045190811157	51.8085098266602	2435
True	False	False	False	False	-3083.20483398438	-284.586303710938	94.2770690917969	0.747598469257355	0.96226441860199	0.640176296234131	55.4352951049805	4712
True	False	False	False	False	-2696.15551757813	-360.708343505859	33.2742576599121	0.708264887332916	0.94477391242981	0.52278470993042	42.966667175293	1289
True	False	False	False	False	-1986.76428222656	-429.474304199219	501.332153320313	0.824260592460632	0.952183842658997	1	237.254425048828	107239
True	False	False	False	False	-1994.41064453125	-404.132781982422	99.8227767944336	0.777396082878113	0.946638286113739	0.816632270812988	70.6777801513672	6361
True	False	False	False	False	-2855.11938476563	1136.86804199219	1080.30419921875	0.825850427150726	0.954102456569672	1	207.675567626953	202276
True	False	False	False	False	-2881.75830078125	1159.12890625	28.8376903533936	0.797349810600281	0.952098965644836	1	41.038459777832	1067
True	False	False	False	False	-2812.03857421875	1168.40734863281	33.2742576599121	0.616532325744629	0.91242241859436	0.366411358118057	60.033332824707	1801
True	False	False	False	False	-2807.20678710938	1205.81726074219	1057.01232910156	0.479825586080551	0.896347224712372	0.231714859604836	210.315841674805	200431
True	False	False	False	False	-2566.97338867188	412.274017333984	2744.01708984375	0.169996201992035	0.643606841564178	0.0609033182263374	174.402587890625	431472
True	False	False	False	False	-2385.53759765625	1828.56201171875	789.709045410156	0.661206305027008	0.920958042144775	0.430972874164581	227.380615234375	161895
True	False	False	False	False	-2356.92407226563	438.232299804688	29.9468326568604	0.828017055988312	0.959619760513306	1	29.962963104248	809
True	False	False	False	False	-2293.5	514.185729980469	68.7667999267578	0.727385580539703	0.926453173160553	0.572600066661835	33.4032249450684	2071
True	False	False	False	False	-2293.11279296875	839.648376464844	164.153015136719	0.749946892261505	0.931255161762238	0.649543106555939	129.993240356445	19239
True	False	False	False	False	-2330.06201171875	1017.33062744141	118.678184509277	0.582583487033844	0.935164988040924	0.32611483335495	81.7850494384766	8751
True	False	False	False	False	-2353.82348632813	1035.11987304688	272.848907470703	0.271686553955078	0.789781391620636	0.10573548078537	69.3130111694336	17051
True	False	False	False	False	-2330.35595703125	1062.66882324219	169.698715209961	0.518912196159363	0.921629548072815	0.26382702589035	68.0588226318359	10413
True	False	False	False	False	-2291.97094726563	996.731872558594	164.153015136719	0.335751116275787	0.843908965587616	0.138535365462303	58.5472984313965	8665
True	False	False	False	False	-2289.66064453125	1019.83227539063	18.8554134368896	0.685223281383514	0.936461865901947	0.473690927028656	64.6470565795898	1099
True	False	False	False	False	-2273.65991210938	742.086669921875	14.4188451766968	0.805326879024506	0.942608833312988	1	30.615385055542	398
True	False	False	False	False	-2266.80322265625	1549.84521484375	57.6753807067871	0.791780471801758	0.953453481197357	1	54.3461532592773	2826
True	False	False	False	False	-2253.69458007813	1576.95776367188	1279.94982910156	0.732422292232513	0.932234466075897	0.587662935256958	130.412475585938	150496
True	False	False	False	False	-2176.26953125	774.761413574219	1028.17456054688	0.696813106536865	0.938428282737732	0.497182756662369	224.796112060547	208386
True	False	False	False	False	-742.36474609375	-3369.22021484375	185.226699829102	0.712161183357239	0.930187046527863	0.532137751579285	81.119758605957	13547
True	False	False	False	False	-870.455688476563	-3307.97900390625	1105.81457519531	0.776121199131012	0.933554768562317	0.803943574428558	230.026077270508	229336
True	False	False	False	False	-819.297790527344	-3335.95727539063	322.760314941406	0.725165247917175	0.912890374660492	0.56625509262085	184.625427246094	53726
True	False	False	False	False	-749.150451660156	-3337.71630859375	33.2742576599121	0.786073088645935	0.95572304725647	1	74.9333343505859	2248
True	False	False	False	False	-810.434326171875	-1993.39318847656	277.285491943359	0.809828579425812	0.943603694438934	1	182.955993652344	45739
True	False	False	False	False	-728.632141113281	-3321.89794921875	188.554138183594	0.599421322345734	0.892775356769562	0.345339208841324	78.7117614746094	13381
True	False	False	False	False	-430.209106445313	-2805.21606445313	1523.96105957031	0.622004568576813	0.902430355548859	0.373519629240036	229.33332824707	315104
True	False	False	False	False	-587.103271484375	-2383.51953125	1200.09155273438	0.561302363872528	0.900649428367615	0.303644388914108	208.371536254883	225458
True	False	False	False	False	-225.712829589844	-2110.5537109375	1970.94519042969	0.487306088209152	0.845367431640625	0.237569913268089	239.673614501953	425900
True	False	False	False	False	-135.769485473633	-2379.78369140625	1661.49462890625	0.239851623773575	0.799721360206604	0.090849481523037	96.5006637573242	144558
True	False	False	False	False	-122.923492431641	-2135.291015625	18.8554134368896	0.704451441764832	0.94069766998291	0.51396244764328	40.705883026123	692
True	False	False	False	False	-1644.24255371094	-1717.42150878906	714.287414550781	0.523567259311676	0.884877264499664	0.267921268939972	188.964279174805	121693
True	False	False	False	False	-1887.42614746094	-1602.02221679688	643.302307128906	0.823404312133789	0.961677551269531	1	226.462066650391	131348
True	False	False	False	False	-1874.24658203125	-1557.32482910156	896.186706542969	0.402375370264053	0.776304602622986	0.177620008587837	163.085403442383	131773
True	False	False	False	False	-1699.93920898438	-1706.3193359375	112.023338317871	0.787644565105438	0.949947655200958	1	43.4752464294434	4391
True	False	False	False	False	-1153.44885253906	-1647.26782226563	1037.04772949219	0.76861035823822	0.93236768245697	0.744893670082092	215.742248535156	201719
True	False	False	False	False	-1636.67663574219	-1354.16076660156	88.7313537597656	0.784437417984009	0.939506351947784	0.932413876056671	56.7999992370605	4544
True	False	False	False	False	-1547.58447265625	-612.685791015625	318.32373046875	0.194059535861015	0.857220053672791	0.0708316788077354	62.5609741210938	17955
True	False	False	False	False	-1609.30151367188	-557.558898925781	235.138092041016	0.220240160822868	0.796769261360168	0.0820862501859665	58.9009437561035	12487
True	False	False	False	False	-1607.20251464844	-594.828491210938	21.0736961364746	0.698733150959015	0.939309358596802	0.501295566558838	31.8421058654785	605
True	False	False	False	False	-1577.13659667969	-586.20166015625	117.569046020508	0.58301305770874	0.938505828380585	0.326588481664658	62.7452812194824	6651
True	False	False	False	False	-1591.55932617188	-548.466064453125	21.0736961364746	0.617924511432648	0.927436709403992	0.368201732635498	56.1578941345215	1067
True	False	False	False	False	-1566.802734375	-542.153381347656	128.660461425781	0.32599014043808	0.866921424865723	0.133265569806099	56.9051742553711	6601
True	False	False	False	False	-1084.2099609375	59.2663879394531	9.98227787017822	0.687235474586487	0.9244145154953	0.47761595249176	25.4444446563721	229
True	False	False	False	False	-1077.2890625	-1730.66784667969	171.917007446289	0.277763038873672	0.870779633522034	0.108676068484783	53.7354850769043	8329
True	False	False	False	False	-847.046630859375	-1611.24340820313	501.332153320313	0.355694621801376	0.831643521785736	0.14964160323143	88.2522125244141	39890
True	False	False	False	False	-857.757934570313	-1591.76184082031	341.61572265625	0.438191771507263	0.932896375656128	0.201281547546387	90.0357131958008	27731
True	False	False	False	False	-828.415283203125	-1586.24890136719	13.3097038269043	0.743378639221191	0.931919693946838	0.624296009540558	44.6666679382324	536
True	False	False	False	False	-843.559692382813	-1564.75109863281	194.099838256836	0.378898620605469	0.939920663833618	0.163180038332939	56.108570098877	9819
True	False	False	False	False	-756.593811035156	-1572.75476074219	92.0587844848633	0.707896769046783	0.950941801071167	0.521919071674347	54.7710838317871	4546
True	False	False	False	False	-269.19580078125	-1695.82531738281	331.633453369141	0.676479756832123	0.928354799747467	0.457304686307907	136.334442138672	40764
True	False	False	False	False	-254.774215698242	-1654.10949707031	381.544830322266	0.516357004642487	0.899568974971771	0.261606007814407	94.6017456054688	32543
True	False	False	False	False	-612.347534179688	-1388.23999023438	177.462707519531	0.688450872898102	0.935539722442627	0.480016618967056	134.043746948242	21447
True	False	False	False	False	-610.206481933594	-152.607315063477	852.93017578125	0.741186439990997	0.952786922454834	0.616475701332092	124.827049255371	95992
True	False	False	False	False	-601.514343261719	-1410.89331054688	1488.46850585938	0.328862756490707	0.706538081169128	0.134805530309677	164.029067993164	220127
True	False	False	False	False	-536.181274414063	-1390.25964355469	1746.89855957031	0.635262787342072	0.913613021373749	0.391578793525696	199.373962402344	314014
True	False	False	False	False	-560.755737304688	-123.315635681152	456.966491699219	0.793618381023407	0.937204658985138	1	227.902908325195	93896
True	False	False	False	False	-588.787902832031	-109.539390563965	572.317260742188	0.384379267692566	0.792064189910889	0.166481405496597	142.279067993164	73416
True	False	False	False	False	-560.395568847656	-1099.78747558594	31.0559749603271	0.695939123630524	0.943335175514221	0.495332807302475	49.1785697937012	1377
True	False	False	False	False	-543.208374023438	-1090.9091796875	314.996307373047	0.614898324012756	0.902316033840179	0.364325284957886	69.0070419311523	19598
True	False	False	False	False	-538.813720703125	-94.5838088989258	38.8199691772461	0.826309084892273	0.957971453666687	1	33.8285713195801	1184
True	False	False	False	False	-251.874618530273	-1679.54541015625	347.161437988281	0.754875123500824	0.923671782016754	0.670652151107788	227.277954101563	71138
True	False	False	False	False	-137.183731079102	-1735.04089355469	9.98227787017822	0.628524124622345	0.939064502716064	0.382245600223541	58	522
True	False	False	False	False	-223.345642089844	-795.406677246094	993.791198730469	0.276699006557465	0.663110613822937	0.108158752322197	113.828125	101990
True	False	False	False	False	-151.812973022461	-788.25830078125	855.1484375	0.225066468119621	0.667833387851715	0.0842155292630196	90.0570678710938	69434
True	False	False	False	False	-153.222503662109	-312.167816162109	3823.21240234375	0.11502169072628	0.617961823940277	0.0395671688020229	197.972152709961	682410
True	False	False	False	False	-108.791709899902	-1743.56079101563	177.462707519531	0.38848602771759	0.888032615184784	0.168982401490211	55.9937515258789	8959
True	False	False	False	False	-1710.14611816406	645.307678222656	1258.87609863281	0.254153430461884	0.658041059970856	0.0974319279193878	154.413223266602	175259
True	False	False	False	False	-1703.67065429688	683.074035644531	959.407775878906	0.525063157081604	0.86774867773056	0.269250303506851	149.71907043457	129507
True	False	False	False	False	-1637.96545410156	575.54541015625	26.6194076538086	0.780536234378815	0.942926585674286	0.854119598865509	31.2083339691162	749
True	False	False	False	False	-1643.11218261719	652.128723144531	1289.93212890625	0.147176370024681	0.695608854293823	0.0518297478556633	143.156494140625	166491
True	False	False	False	False	-1640.24682617188	692.228759765625	1181.23620605469	0.642126202583313	0.941851079463959	0.401437640190125	168.874176025391	179851
True	False	False	False	False	-1265.75671386719	1870.27307128906	16.6371288299561	0.714476346969604	0.930929720401764	0.53786963224411	49.7999992370605	747
True	False	False	False	False	-1244.20056152344	1942.80383300781	949.425476074219	0.539559185504913	0.923248469829559	0.282483160495758	238.887847900391	204488
True	False	False	False	False	-909.439819335938	694.286926269531	55.4570960998535	0.557995200157166	0.869446039199829	0.300315916538239	54.3199996948242	2716
True	False	False	False	False	-924.426818847656	800.561340332031	228.483245849609	0.536610901355743	0.903865933418274	0.279738336801529	80.2427215576172	16530
True	False	False	False	False	-912.305725097656	855.730834960938	215.173538208008	0.63540905714035	0.894180059432983	0.391785085201263	72.3247451782227	14031
True	False	False	False	False	-846.182495117188	640.218811035156	9.98227787017822	0.557533979415894	0.884443521499634	0.29985499382019	38.6666679382324	348
True	False	False	False	False	-834.941711425781	680.102722167969	9.98227787017822	0.606388568878174	0.91785192489624	0.353718668222427	53.5555572509766	482
True	False	False	False	False	-775.336486816406	1593.90795898438	1512.86962890625	0.618223249912262	0.903110921382904	0.368587464094162	158.837982177734	216655
True	False	False	False	False	-741.552429199219	1601.87194824219	31.0559749603271	0.661047279834747	0.942040622234344	0.430712252855301	59.7142868041992	1672
True	False	False	False	False	-641.753601074219	510.701293945313	82.0765075683594	0.745684206485748	0.950986504554749	0.632829606533051	37.8378372192383	2800
True	False	False	False	False	-660.524475097656	1590.68273925781	1234.47497558594	0.353557229042053	0.77381432056427	0.148428723216057	210.241683959961	233999
True	False	False	False	False	-626.314758300781	1584.19201660156	80.9673614501953	0.460605621337891	0.933522939682007	0.217233762145042	75.6712341308594	5524
True	False	False	False	False	-652.968383789063	2006.86047363281	666.594299316406	0.287689208984375	0.867353320121765	0.113551966845989	73.5707168579102	44216
True	False	False	False	False	-565.068481445313	1999.36962890625	22.1828384399414	0.497099369764328	0.884406268596649	0.245434045791626	85.5	1710
True	False	False	False	False	-572.960266113281	2016.55078125	11.0914192199707	0.763594925403595	0.936281979084015	0.714360892772675	77.9000015258789	779
True	False	False	False	False	-465.946136474609	1612.05517578125	901.732421875	0.361440122127533	0.920969009399414	0.152929857373238	87.1500625610352	70853
True	False	False	False	False	-534.232421875	2021.62622070313	1434.12048339844	0.464175194501877	0.923976600170135	0.219864591956139	236.113693237305	305295
True	False	False	False	False	-163.714889526367	411.245239257813	594.500061035156	0.621745824813843	0.922843873500824	0.373179197311401	214.777984619141	115121
True	False	False	False	False	-138.691360473633	1057.59008789063	227.374099731445	0.397266209125519	0.882084250450134	0.174409925937653	91.3463439941406	18726
True	False	False	False	False	-146.563766479492	1076.77368164063	9.98227787017822	0.687235474586487	0.9244145154953	0.47761595249176	77.8888854980469	701
True	False	False	False	False	-103.521171569824	373.423400878906	21.0736961364746	0.765837788581848	0.95370626449585	0.727394282817841	32.5789489746094	619
True	False	False	False	False	-134.370498657227	406.695190429688	699.868591308594	0.367683947086334	0.916975557804108	0.156550273299217	181.689376831055	114646
True	False	False	False	False	-82.1459884643555	1045.57543945313	629.992614746094	0.201162070035934	0.848777115345001	0.0738367885351181	104.779930114746	59515
True	False	False	False	False	-111.694694519043	1084.73693847656	1893.30529785156	0.191904336214066	0.792178630828857	0.0699266865849495	200.739898681641	342663
True	False	False	False	False	39.0189895629883	1112.40576171875	341.61572265625	0.85931259393692	0.964196443557739	1	229.847396850586	70793
True	False	False	False	False	0.609338283538818	1226.55786132813	1329.86120605469	0.528460383415222	0.852586209774017	0.272293418645859	191.720596313477	229873
True	False	False	False	False	26.9941692352295	1198.74291992188	53.2388153076172	0.638829112052917	0.953580796718597	0.396655410528183	49.125	2358
True	False	False	False	False	-1787.287109375	2199.2412109375	89.8404998779297	0.456633687019348	0.915145218372345	0.214336529374123	44.4074058532715	3597
True	False	False	False	False	-1838.23559570313	2203.44799804688	105.36848449707	0.59941828250885	0.889573812484741	0.345335632562637	48.021053314209	4562
True	False	False	False	False	-1816.56127929688	2202.4072265625	160.825576782227	0.400441139936447	0.914663255214691	0.176400169730186	54.813793182373	7948
True	False	False	False	False	-654.154479980469	2319.37451171875	75.4216537475586	0.409927278757095	0.967377841472626	0.182437017560005	48.470588684082	3296
True	False	False	False	False	-628.268127441406	2077.30859375	542.370422363281	0.546040654182434	0.920087873935699	0.288618117570877	83.1288375854492	40650
True	False	False	False	False	-634.950622558594	2107.9814453125	256.211791992188	0.418796390295029	0.835417211055756	0.18820795416832	64.9696960449219	15008
True	False	False	False	False	-618.172912597656	2214.70532226563	150.843307495117	0.452503979206085	0.920196175575256	0.211357146501541	49.220588684082	6694
True	False	False	False	False	-485.098052978516	2030.74389648438	42.1473922729492	0.759709894657135	0.949179470539093	0.693692982196808	62.684211730957	2382
True	False	False	False	False	43.4262161254883	2500.63671875	12.2005615234375	0.741141617298126	0.94014710187912	0.616318583488464	46.6363639831543	513
True	False	False	False	False	51.1314277648926	2520.12255859375	13.3097038269043	0.769369602203369	0.941614151000977	0.75	43.75	525
True	False	False	False	False	55.9685821533203	2505.90747070313	51.0205307006836	0.580489277839661	0.867994487285614	0.323817849159241	60.3260879516602	2775
True	False	False	False	False	1133.69262695313	-2978.15844726563	410.382507324219	0.670799434185028	0.941464602947235	0.447194904088974	137.770263671875	50975
True	False	False	False	False	1340.05554199219	-2827.4287109375	148.625015258789	0.782643020153046	0.959966003894806	0.888168036937714	57.7835807800293	7743
True	False	False	False	False	358.417694091797	-2508.48876953125	105.36848449707	0.719695806503296	0.947498619556427	0.551311790943146	58.2736854553223	5536
True	False	False	False	False	340.094635009766	-2501.17163085938	226.264953613281	0.377317786216736	0.873089730739594	0.162235394120216	60.5588226318359	12354
True	False	False	False	False	533.830993652344	-2537.65405273438	261.757507324219	0.663221299648285	0.939466595649719	0.434296876192093	68.088981628418	16069
True	False	False	False	False	1573.44006347656	-1924.40466308594	11.0914192199707	0.619482219219208	0.921230614185333	0.37021940946579	35.0999984741211	351
True	False	False	False	False	1593.04309082031	-1912.32800292969	22.1828384399414	0.411021560430527	0.837817847728729	0.183142319321632	61.9500007629395	1239
True	False	False	False	False	1609.22192382813	-1919.28479003906	22.1828384399414	0.691018760204315	0.929884076118469	0.485164731740952	51.6500015258789	1033
True	False	False	False	False	1620.90698242188	-1901.81262207031	15.5279874801636	0.564301550388336	0.936461865901947	0.306699156761169	57.7857131958008	809
True	False	False	False	False	1633.76623535156	-1898.333984375	31.0559749603271	0.603693544864655	0.882288873195648	0.350445985794067	53.7857131958008	1506
True	False	False	False	False	1682.83410644531	-1899.69543457031	190.772415161133	0.532696843147278	0.88404780626297	0.276137262582779	50.0058135986328	8601
True	False	False	False	False	82.9757461547852	-1136.86791992188	665.485168457031	0.862504482269287	0.961508691310883	1	234.67333984375	140804
True	False	False	False	False	1558.9501953125	-357.590667724609	1042.59338378906	0.246755674481392	0.762381076812744	0.094006285071373	165.976593017578	156018
True	False	False	False	False	703.467468261719	-208.422546386719	1653.73059082031	0.205038726329803	0.602515459060669	0.0754918903112411	132.421859741211	197441
True	False	False	False	False	712.84130859375	-162.208312988281	532.388122558594	0.292759239673615	0.75204986333847	0.116077981889248	98.3333358764648	47200
True	False	False	False	False	718.51171875	-125.775459289551	738.688537597656	0.41633552312851	0.782507658004761	0.186594128608704	103.84684753418	69162
True	False	False	False	False	1100.66845703125	-270.530700683594	977.154052734375	0.222152456641197	0.667404353618622	0.0829278230667114	79.8547134399414	70352
True	False	False	False	False	1606.64038085938	-1876.22998046875	27.7285480499268	0.691563129425049	0.944404602050781	0.486269682645798	46.4000015258789	1160
True	False	False	False	False	1575.72912597656	-853.055114746094	23.2919807434082	0.744390904903412	0.940415441989899	0.628002285957336	27.380952835083	575
True	False	False	False	False	1639.43640136719	-1584.06433105469	483.585876464844	0.700700461864471	0.937416255474091	0.505581080913544	114.293579101563	49832
True	False	False	False	False	1641.16711425781	-1885.91186523438	70.9850845336914	0.680232584476471	0.893295586109161	0.4642094373703	51.671875	3307
True	False	False	False	False	1678.77294921875	-1602.59765625	498.004730224609	0.657032430171967	0.942676067352295	0.424219876527786	95.3162612915039	42797
True	False	False	False	False	1644.62854003906	-335.6318359375	1242.23901367188	0.577409029006958	0.904185950756073	0.320474892854691	154.024108886719	172507
True	False	False	False	False	1679.88916015625	-1528.75134277344	1043.70251464844	0.233589842915535	0.810436546802521	0.0880191475152969	68.8299713134766	64769
True	False	False	False	False	1713.06799316406	-1892.39025878906	90.9496383666992	0.551811575889587	0.897451937198639	0.294201284646988	46.0121955871582	3773
True	False	False	False	False	1821.33740234375	-141.515975952148	56.5662384033203	0.823355436325073	0.954331636428833	1	42.0196075439453	2143
True	False	False	False	False	1787.04211425781	-131.663925170898	9.98227787017822	0.606388568878174	0.879486918449402	0.353718668222427	44.2222213745117	398
True	False	False	False	False	1743.61303710938	-56.4134140014648	77.6399383544922	0.497678399085999	0.846172690391541	0.245906338095665	58.0571441650391	4064
True	False	False	False	False	1750.53698730469	-92.5580825805664	141.970169067383	0.331110656261444	0.875357627868652	0.13601690530777	48.8125	6248
True	False	False	False	False	1797.10290527344	-92.3440475463867	26.6194076538086	0.528011858463287	0.940318167209625	0.271889626979828	44.2083320617676	1061
True	False	False	False	False	1755.93322753906	-34.3925933837891	22.1828384399414	0.650446891784668	0.935181617736816	0.413908988237381	30.7000007629395	614
True	False	False	False	False	1782.17272949219	-64.8583755493164	94.2770690917969	0.571999788284302	0.881542205810547	0.314703583717346	50.2588233947754	4272
True	False	False	False	False	1800.3837890625	-135.179870605469	37.7108268737793	0.625182271003723	0.911336481571198	0.377736806869507	47.5882339477539	1618
True	False	False	False	False	1816.23327636719	-104.494331359863	42.1473922729492	0.390470504760742	0.904606461524963	0.170199438929558	45.2368431091309	1719
True	False	False	False	False	1878.30834960938	-458.036956787109	307.232330322266	0.786493062973022	0.955075979232788	1	225.241882324219	62392
True	False	False	False	False	1900.50366210938	-443.432342529297	337.179138183594	0.856892824172974	0.965348124504089	1	231.407897949219	70348
True	False	False	False	False	216.975860595703	339.38134765625	1537.27075195313	0.403649538755417	0.879422903060913	0.178426638245583	153.989898681641	213430
True	False	False	False	False	177.731094360352	904.549926757813	1047.03002929688	0.309351891279221	0.787799656391144	0.124519325792789	142.256362915039	134290
True	False	False	False	False	110.969543457031	937.927795410156	67.6576614379883	0.568259835243225	0.939352571964264	0.310784995555878	60.7868843078613	3708
True	False	False	False	False	111.984786987305	1001.56292724609	1749.11682128906	0.236677572131157	0.801507353782654	0.0894109532237053	191.95751953125	302717
True	False	False	False	False	158.904373168945	941.403930664063	1439.66625976563	0.258827567100525	0.841038465499878	0.0996198281645775	190.097839355469	246747
True	False	False	False	False	179.805282592773	1104.48193359375	39.9291114807129	0.661957681179047	0.937202274799347	0.432207375764847	44.7222213745117	1610
True	False	False	False	False	187.081817626953	398.453948974609	1349.82580566406	0.186959132552147	0.637364983558655	0.0678620785474777	153.245681762695	186500
True	False	False	False	False	213.965591430664	381.840118408203	21.0736961364746	0.717444062232971	0.938502132892609	0.54542076587677	52	988
True	False	False	False	False	212.127685546875	1073.31079101563	52.1296730041504	0.791674017906189	0.95892596244812	1	45.7021293640137	2148
True	False	False	False	False	187.345092773438	1092.15356445313	57.6753807067871	0.791780471801758	0.9556485414505	1	51.4230766296387	2674
True	False	False	False	False	215.439743041992	1126.63818359375	725.378845214844	0.666377902030945	0.937064349651337	0.439591407775879	161.954132080078	105918
True	False	False	False	False	223.39714050293	906.198974609375	1498.45080566406	0.249807238578796	0.76107382774353	0.095413900911808	129.831970214844	175403
True	False	False	False	False	430.838897705078	960.167419433594	220.719253540039	0.308158904314041	0.898607194423676	0.123903259634972	54.4120597839355	10828
True	False	False	False	False	346.557373046875	979.264953613281	2767.30908203125	0.116404846310616	0.754336953163147	0.0400826968252659	167.126647949219	416981
True	False	False	False	False	384.22900390625	989.2841796875	63.2210922241211	0.548349022865295	0.874492824077606	0.290837466716766	133.298248291016	7598
True	False	False	False	False	428.2861328125	991.929260253906	412.600799560547	0.388881981372833	0.82492983341217	0.169224798679352	96.2930145263672	35821
True	False	False	False	False	397.071655273438	1038.79052734375	811.891906738281	0.312818795442581	0.756750881671906	0.126317918300629	78.8633880615234	57728
True	False	False	False	False	249.98486328125	1080.38415527344	88.7313537597656	0.255153656005859	0.937152147293091	0.0978985726833344	66.5875015258789	5327
True	False	False	False	False	233.244125366211	1098.15380859375	775.290222167969	0.696189105510712	0.919638395309448	0.495860546827316	207.27897644043	144888
True	False	False	False	False	273.126129150391	1092.33972167969	32.1651153564453	0.776993036270142	0.955226957798004	0.812498211860657	64.3793106079102	1867
True	False	False	False	False	265.189514160156	1185.89453125	73.203369140625	0.387156844139099	0.946658432483673	0.168170347809792	49.2424240112305	3250
True	False	False	False	False	265.823425292969	1118.33972167969	921.696960449219	0.32381084561348	0.76535826921463	0.13210329413414	156.14079284668	129753
True	False	False	False	False	274.853393554688	1157.30139160156	730.924560546875	0.604399442672729	0.849493563175201	0.351299315690994	151.922607421875	100117
True	False	False	False	False	285.170745849609	1196.12280273438	37.7108268737793	0.289981812238693	0.829194486141205	0.11469117552042	43.1176452636719	1466
True	False	False	False	False	302.041839599609	1177.03356933594	57.6753807067871	0.760451793670654	0.941845417022705	0.697474420070648	48.0961532592773	2501
True	False	False	False	False	360.186157226563	1053.69311523438	25.5102653503418	0.794671595096588	0.957139134407043	1	35.9130439758301	826
True	False	False	False	False	399.958740234375	999.278503417969	38.8199691772461	0.655685126781464	0.930735766887665	0.422076970338821	118.828575134277	4159
True	False	False	False	False	475.203399658203	981.308227539063	1723.60656738281	0.28372511267662	0.774647772312164	0.111593827605247	190.046325683594	295332
True	False	False	False	False	960.822509765625	2017.935546875	11.0914192199707	0.512626230716705	0.89093142747879	0.258395850658417	58.0999984741211	581
True	False	False	False	False	1263.47106933594	158.353454589844	19.9645557403564	0.705993711948395	0.937323153018951	0.517492473125458	55.3333320617676	996
True	False	False	False	False	1245.19689941406	192.479904174805	364.90771484375	0.730023682117462	0.93052464723587	0.580368399620056	117.148933410645	38542
True	False	False	False	False	1206.43872070313	207.41081237793	65.4393768310547	0.785227477550507	0.958535254001617	0.970944821834564	41.3559303283691	2440
True	False	False	False	False	1246.39770507813	161.837097167969	29.9468326568604	0.80851811170578	0.952666342258453	1	53.8888893127441	1455
True	False	False	False	False	1276.08850097656	162.458236694336	34.3833999633789	0.770503997802734	0.956876516342163	0.757918477058411	51.2580642700195	1589
True	False	False	False	False	1274.30346679688	223.25212097168	180.790130615234	0.48164427280426	0.962020695209503	0.233126625418663	63.7116546630859	10385
True	False	False	False	False	1286.89880371094	193.168823242188	372.671691894531	0.774387717247009	0.947508811950684	0.788266599178314	120.622024536133	40529
True	False	False	False	False	1348.36560058594	215.582611083984	26.6194076538086	0.829222500324249	0.957139134407043	1	31.2083339691162	749
True	False	False	False	False	1313.6689453125	723.116882324219	143.079315185547	0.325904101133347	0.929349362850189	0.133219599723816	53.0852699279785	6848
True	False	False	False	False	1313.81640625	246.883575439453	890.640991210938	0.625100612640381	0.899656355381012	0.377627581357956	87.3511810302734	70143
True	False	False	False	False	1387.86022949219	272.162200927734	794.145629882813	0.355473577976227	0.894372761249542	0.149515926837921	95.2374267578125	68190
True	False	False	False	False	1340.29895019531	739.429809570313	374.889984130859	0.330311477184296	0.714634895324707	0.135585591197014	82.9852066040039	28049
True	False	False	False	False	1352.36511230469	284.60205078125	49.9113883972168	0.714016556739807	0.923047363758087	0.536720454692841	45.0666656494141	2028
True	False	False	False	False	1536.87573242188	739.928039550781	446.984191894531	0.257397145032883	0.918470978736877	0.0989483073353767	62.8238220214844	25318
True	False	False	False	False	1380.74182128906	783.122192382813	37.7108268737793	0.598078787326813	0.918975651264191	0.343754470348358	54.970588684082	1869
True	False	False	False	False	1382.75891113281	754.982299804688	435.892791748047	0.277112632989883	0.898377656936646	0.108359731733799	66.0559768676758	25960
True	False	False	False	False	1395.98779296875	766.0615234375	23.2919807434082	0.495785444974899	0.931576371192932	0.244365438818932	64.0476226806641	1345
True	False	False	False	False	1390.56848144531	788.136413574219	46.5839614868164	0.614211022853851	0.921761631965637	0.363452702760696	54.5476188659668	2291
True	False	False	False	False	1471.736328125	838.147399902344	11.0914192199707	0.619482219219208	0.927492141723633	0.37021940946579	41.2999992370605	413
True	False	False	False	False	1482.63317871094	804.40673828125	283.940338134766	0.283799320459366	0.85470974445343	0.111630335450172	61.359375	15708
True	False	False	False	False	1625.43249511719	1724.03857421875	718.723999023438	0.322697073221207	0.732808947563171	0.131511256098747	105.628089904785	68447
True	False	False	False	False	1612.70861816406	1744.9541015625	9.98227787017822	0.785398185253143	0.931883156299591	1	45.4444427490234	409
True	False	False	False	False	1627.53625488281	1257.25939941406	860.694152832031	0.6235591173172	0.928345382213593	0.375574290752411	143.059280395508	111014
True	False	False	False	False	1650.27160644531	1754.56286621094	716.505676269531	0.233262985944748	0.710218489170074	0.087872251868248	107.71981048584	69587
True	False	False	False	False	1670.60510253906	715.169799804688	385.981384277344	0.836953818798065	0.956547975540161	1	235.798843383789	82058
True	False	False	False	False	1821.45031738281	1769.5927734375	855.1484375	0.337473392486572	0.855981349945068	0.139476224780083	120.350196838379	92790
True	False	False	False	False	1835.11108398438	1736.55712890625	730.924560546875	0.439315557479858	0.819876730442047	0.202059045433998	135.855834960938	89529
True	False	False	False	False	1951.46618652344	1448.72717285156	84.2947845458984	0.721413135528564	0.919444918632507	0.555903851985931	98.9078979492188	7517
True	False	False	False	False	2006.01220703125	1535.42260742188	51.0205307006836	0.712404549121857	0.953056991100311	0.532733857631683	40.0869560241699	1844
True	False	False	False	False	2006.1416015625	1555.34619140625	17.7462711334229	0.739838838577271	0.941181302070618	0.6118004322052	34.1875	547
True	False	False	False	False	71.9280242919922	2279.16357421875	887.313537597656	0.476859897375107	0.920611083507538	0.229428589344025	88.3112487792969	70649
True	False	False	False	False	65.0904159545898	2479.91064453125	95.3862075805664	0.515224516391754	0.887724220752716	0.260627448558807	54.3488388061523	4674
True	False	False	False	False	68.2494659423828	2504.47094726563	9.98227787017822	0.687235474586487	0.936281979084015	0.47761595249176	49.1111106872559	442
True	False	False	False	False	112.068237304688	2342.35473632813	613.35546875	0.426544219255447	0.927074551582336	0.193353742361069	109.509948730469	60559
True	False	False	False	False	268.332794189453	2441.63989257813	220.719253540039	0.789384961128235	0.957772374153137	1	219.984924316406	43777
True	False	False	False	False	352.099243164063	2456.19775390625	231.810668945313	0.805175960063934	0.960998952388763	1	218.947372436523	45760
True	False	False	False	False	998.876037597656	2026.61206054688	328.306030273438	0.267217248678207	0.842557013034821	0.103593617677689	66.3682403564453	19645
True	False	False	False	False	968.708984375	2052.99169921875	402.618530273438	0.358701139688492	0.948667049407959	0.151357188820839	63.4132232666016	23019
True	False	False	False	False	993.549377441406	2044.11987304688	24.401123046875	0.404529690742493	0.826595842838287	0.17898528277874	65.863639831543	1449
True	False	False	False	False	973.444580078125	2113.55444335938	247.338653564453	0.285609215497971	0.918518543243408	0.112522691488266	60.3901329040527	13467
True	False	False	False	False	974.195678710938	2144.04418945313	24.401123046875	0.452123731374741	0.897558927536011	0.211084485054016	52.8636360168457	1163
True	False	False	False	False	985.07568359375	2046.72436523438	9.98227787017822	0.661957681179047	0.925817608833313	0.432207375764847	60.4444427490234	544
True	False	False	False	False	986.353515625	2168.19775390625	105.36848449707	0.436708211898804	0.898771941661835	0.200258567929268	57.1684226989746	5431
True	False	False	False	False	1129.13439941406	2370.2900390625	2063.00390625	0.375712394714355	0.890872359275818	0.161279499530792	236.497314453125	439885
True	False	False	False	False	2879.02197265625	-1413.49011230469	1416.37426757813	0.539858639240265	0.911738038063049	0.282763540744781	221.137817382813	282393
True	False	False	False	False	2882.91870117188	-1456.62524414063	24.401123046875	0.576453566551208	0.929108560085297	0.319446384906769	50.2272720336914	1105
True	False	False	False	False	2885.61987304688	-275.590179443359	138.64274597168	0.33214482665062	0.897466063499451	0.136576071381569	87.4800033569336	10935
True	False	False	False	False	2912.36157226563	-269.091613769531	990.463745117188	0.227766752243042	0.670458078384399	0.0854145213961601	166.976486206055	149110
True	False	False	False	False	2815.19848632813	-145.491836547852	511.314422607422	0.797026515007019	0.929390013217926	1	228.028198242188	105121
True	False	False	False	False	2893.85131835938	-138.377014160156	502.441314697266	0.842822253704071	0.951419830322266	1	228.827819824219	103659
True	False	False	False	False	2894.47143554688	-249.117614746094	105.36848449707	0.284571677446365	0.931783378124237	0.112010769546032	95	9025
True	False	False	False	False	2919.31689453125	-301.092864990234	318.32373046875	0.274084240198135	0.905957281589508	0.106891840696335	82.7979125976563	23763
True	False	False	False	False	2936.09350585938	-214.45149230957	1865.57678222656	0.403427362442017	0.808362364768982	0.17828580737114	130.891799926758	220160
True	False	False	False	False	2920.56323242188	-158.888763427734	19.9645557403564	0.776177406311035	0.943199634552002	0.804480254650116	32.8333320617676	591
True	False	False	False	False	2440.625	73.6582870483398	63.2210922241211	0.682972013950348	0.907547950744629	0.469370156526566	90.2456130981445	5144
True	False	False	False	False	2214.640625	621.763488769531	1314.33325195313	0.215062201023102	0.623109936714172	0.0798211321234703	112.77384185791	133637
True	False	False	False	False	2062.12329101563	1311.0029296875	1447.43029785156	0.589345633983612	0.8763148188591	0.333669662475586	193.665130615234	252733
True	False	False	False	False	2043.29797363281	1394.6943359375	356.034576416016	0.865114390850067	0.95938515663147	1	233.719619750977	75024
True	False	False	False	False	2074.31640625	1394.24584960938	137.533599853516	0.843897044658661	0.961795568466187	1	100.209678649902	12426
True	False	False	False	False	2176.40185546875	1504.49621582031	74.3125076293945	0.383260160684586	0.950573265552521	0.16580393910408	52.2089538574219	3498
True	False	False	False	False	2190.75732421875	1512.23425292969	202.97297668457	0.690767884254456	0.945563554763794	0.484657108783722	76.5191268920898	14003
True	False	False	False	False	2221.3359375	1489.34252929688	9.98227787017822	0.687235474586487	0.936281979084015	0.47761595249176	47.7777786254883	430
True	False	False	False	False	2228.4970703125	1498.00329589844	49.9113883972168	0.669114470481873	0.948766052722931	0.444270879030228	58.3555564880371	2626
True	False	False	False	False	2275.65673828125	645.452453613281	879.549560546875	0.739509642124176	0.960252583026886	0.610673069953918	230.885238647461	183092
True	False	False	False	False	2483.76879882813	734.122131347656	683.2314453125	0.796735048294067	0.947609305381775	1	223.675323486328	137784
True	False	False	False	False	2419.6953125	1582.580078125	42.1473922729492	0.628854393959045	0.943661391735077	0.382695436477661	49.9210510253906	1897
True	False	False	False	False	2401.31103515625	1608.07836914063	282.831207275391	0.249199494719505	0.87279349565506	0.0951329469680786	80.9725494384766	20648
True	False	False	False	False	2360.80859375	1628.96411132813	74.3125076293945	0.578728199005127	0.929595053195953	0.321901470422745	111.522384643555	7472
True	False	False	False	False	2347.013671875	1674.55163574219	70.9850845336914	0.499101519584656	0.887102782726288	0.247070625424385	81.875	5240
True	False	False	False	False	2323.05004882813	1701.69213867188	473.603607177734	0.14197251200676	0.776474058628082	0.0498048402369022	81.3466033935547	34735
True	False	False	False	False	2354.35766601563	1638.5615234375	13.3097038269043	0.743378639221191	0.942608833312988	0.624296009540558	109	1308
True	False	False	False	False	2368.23193359375	1621.53637695313	13.3097038269043	0.743378639221191	0.931919693946838	0.624296009540558	113	1356
True	False	False	False	False	2371.44677734375	1642.21557617188	471.385314941406	0.244211822748184	0.849767684936523	0.0928386747837067	114.884704589844	48826
True	False	False	False	False	2402.37548828125	1585.388671875	34.3833999633789	0.682015299797058	0.944049656391144	0.467555910348892	67.0322570800781	2078
True	False	False	False	False	2509.42260742188	782.656677246094	25.5102653503418	0.748013913631439	0.935181617736816	0.641803920269012	45.1304359436035	1038
True	False	False	False	False	2847.72143554688	263.426361083984	547.916137695313	0.793912887573242	0.95818418264389	1	227.726715087891	112497
True	False	False	False	False	2885.8388671875	285.101287841797	29.9468326568604	0.764188587665558	0.939532041549683	0.717723667621613	51.6296310424805	1394
True	False	False	False	False	2898.27099609375	373.093780517578	921.696960449219	0.366264045238495	0.716818749904633	0.155722588300705	122.226234436035	101570
