# Supplementary material for: Gene Delivery Mediated by Backbone-Degradable RAFT Copolymers
Source: Biomacromolecules. 2026 Feb 12;27(3):1846–56. doi: 10.1021/acs.biomac.5c01662 (PMC12977016; doi:10.1021/acs.biomac.5c01662)
Supplement: Supplementary file 2 [file bm5c01662_si_002.zip › Celigo Raw Data/Object (Cell)-Level Data/GFP/7-15-2024-2-29-10-PM_object_F3.csv]

Plate ID	PM_2024_07_15_PPP41-45_NP_5_10_20_PEIpro_200ngwell_U2OS_6k_Plate2
Plate Name
Plate Description
Scan ID	7/15/2024 2:29:10 PM
Scan Description
Scan Result ID	7/15/2024 2:29:10 PM
Scan Result Description
Software Version	5.1.0.0
Experiment Name
Application Name	Target 1
Plate Type	96-Well BD Falcon™ 353072 Plate
Acquisition Start/End Times	7/15/2024 2:29:10 PM - 7/15/2024 2:30:17 PM
Analysis Start Time	7/15/2024 2:29:10 PM
User ID	Local Administrator
Scan Area Object-Level Data CSV Report
Row	F
Column	3
Total	Class 1	Class 2	Class 3	Class 4	X Position (µm)	Y Position (µm)	Target 1: Area (µm²)	Target 1: Form Factor	Target 1: Smoothness	Target 1: Aspect Ratio	Target 1: Mean Intensity	Target 1: Integrated Intensity
True	False	False	False	False	-2357.89892578125	-2576.36450195313	218.500961303711	0.418949514627457	0.93792599439621	0.18830868601799	82.0406112670898	16162
True	False	False	False	False	-2433.00341796875	-2353.1689453125	1977.60009765625	0.491638481616974	0.866532564163208	0.241020441055298	219.592819213867	391534
True	False	False	False	False	-2466.63452148438	-2281.46069335938	252.884368896484	0.456134796142578	0.914925456047058	0.213974818587303	71.8464889526367	16381
True	False	False	False	False	-2787.40112304688	-2117.681640625	553.461853027344	0.844227433204651	0.954978227615356	1	220.841690063477	110200
True	False	False	False	False	-2769.36157226563	-2147.25854492188	25.5102653503418	0.636238098144531	0.9330775141716	0.392957359552383	40	920
True	False	False	False	False	-2459.7939453125	-1933.96069335938	155.279876708984	0.826309084892273	0.956392288208008	1	63.8642845153809	8941
True	False	False	False	False	-2440.39477539063	-2310.40478515625	32.1651153564453	0.595981299877167	0.881470859050751	0.341297298669815	67.7241363525391	1964
True	False	False	False	False	-2424.1513671875	-2285.06420898438	561.225830078125	0.254174083471298	0.658935725688934	0.0974415466189384	87.636360168457	44344
True	False	False	False	False	-2438.7392578125	-1969.1796875	268.412353515625	0.755234777927399	0.929104864597321	0.672279238700867	106.838844299316	25855
True	False	False	False	False	-2337.916015625	-2571.80224609375	241.792938232422	0.836900472640991	0.960662364959717	1	201.426605224609	43911
True	False	False	False	False	-2306.91284179688	-2615.14379882813	72.0942230224609	0.833017647266388	0.964172780513763	1	57.2615394592285	3722
True	False	False	False	False	-2161.77880859375	-2457.0693359375	319.432891845703	0.823723375797272	0.947419464588165	1	205.774307250977	59263
True	False	False	False	False	-2235.65649414063	-2240.78662109375	148.625015258789	0.635982632637024	0.950851202011108	0.392595559358597	55.7089538574219	7465
True	False	False	False	False	-2220.40356445313	-2081.5068359375	903.95068359375	0.876699149608612	0.963099360466003	1	238.695709228516	194537
True	False	False	False	False	-2163.26635742188	-2397.23291015625	1005.99176025391	0.228297278285027	0.889953255653381	0.0856507420539856	97.5678024291992	88494
True	False	False	False	False	-2120.4404296875	-2371.1953125	370.453399658203	0.350708067417145	0.871751189231873	0.146820530295372	85.0838317871094	28418
True	False	False	False	False	-2102.50219726563	-2101.53295898438	237.356369018555	0.791627526283264	0.943477749824524	1	189.887847900391	40636
True	False	False	False	False	-2065.57006835938	-1925.38049316406	982.699768066406	0.6424959897995	0.890150487422943	0.40197941660881	230.660278320313	204365
True	False	False	False	False	-3141.33349609375	-1587.64965820313	779.726806640625	0.319560378789902	0.809227645397186	0.129851043224335	102.587478637695	72119
True	False	False	False	False	-3225.59594726563	-1288.33959960938	1257.76696777344	0.785269737243652	0.946853458881378	0.974750399589539	201.952377319336	229014
True	False	False	False	False	-3164.21752929688	-1541.23620605469	124.223899841309	0.624954640865326	0.863146662712097	0.377432435750961	46.3839302062988	5195
True	False	False	False	False	-3154.04077148438	-566.959045410156	35.4925422668457	0.562897682189941	0.890340149402618	0.305264919996262	69	2208
True	False	False	False	False	-3162.16918945313	-557.990051269531	105.36848449707	0.62230783700943	0.918958306312561	0.373919248580933	71.273681640625	6771
True	False	False	False	False	-3104.8388671875	-1607.01684570313	67.6576614379883	0.568259835243225	0.943577826023102	0.310784995555878	69.836067199707	4260
True	False	False	False	False	-2863.45922851563	-831.741943359375	571.208129882813	0.63248199224472	0.918276309967041	0.387687146663666	149.452423095703	76968
True	False	False	False	False	-3091.50610351563	-534.581604003906	292.8134765625	0.251678079366684	0.752440512180328	0.0962806567549706	77.2234878540039	20387
True	False	False	False	False	-3008.6376953125	-528.382751464844	248.447799682617	0.560444116592407	0.95603221654892	0.302776634693146	80.5446395874023	18042
True	False	False	False	False	-2989.06372070313	-522.263793945313	66.5485153198242	0.255866289138794	0.73185920715332	0.0982315614819527	72.2333297729492	4334
True	False	False	False	False	-2570.34692382813	-1837.36328125	14.4188451766968	0.619212806224823	0.927047312259674	0.369869381189346	44.6153831481934	580
True	False	False	False	False	-2553.61303710938	-1657.46948242188	817.437622070313	0.664202749729156	0.92572033405304	0.435931473970413	212.644500732422	156719
True	False	False	False	False	-2460.1162109375	-955.362060546875	23.2919807434082	0.562650084495544	0.938255786895752	0.305012822151184	222.142852783203	4665
True	False	False	False	False	-2455.04223632813	-954.994689941406	1322.09716796875	0.121499747037888	0.511602163314819	0.0419907085597515	183.537750244141	218777
True	False	False	False	False	-2443.09619140625	-919.312866210938	139.751892089844	0.669603943824768	0.951599836349487	0.445116937160492	113.555557250977	14308
True	False	False	False	False	-2421.68530273438	-1768.3486328125	1058.12145996094	0.84926575422287	0.947464525699615	1	235.85009765625	225001
True	False	False	False	False	-2358.3134765625	-1741.27685546875	13.3097038269043	0.414611250162125	0.83954530954361	0.185469180345535	46.3333320617676	556
True	False	False	False	False	-2349.19165039063	-892.375122070313	1454.08508300781	0.713220655918121	0.948960602283478	0.534744083881378	213.260101318359	279584
True	False	False	False	False	-2311.06982421875	-1754.12963867188	150.843307495117	0.689140379428864	0.955330193042755	0.481388688087463	64.8235321044922	8816
True	False	False	False	False	-2256.88208007813	-1757.15478515625	964.953491210938	0.247515290975571	0.755568385124207	0.094355970621109	101.67700958252	88459
True	False	False	False	False	-2214.51416015625	-267.482116699219	822.983337402344	0.388844162225723	0.912109851837158	0.169201612472534	133.408355712891	98989
True	False	False	False	False	-2144.48608398438	-248.982009887695	710.9599609375	0.295527338981628	0.875470697879791	0.117467455565929	120.432136535645	77197
True	False	False	False	False	-2091.56127929688	-1492.66455078125	732.03369140625	0.651702642440796	0.905485451221466	0.415843963623047	208.821212768555	137822
True	False	False	False	False	-2013.16735839844	-1691.10327148438	469.167053222656	0.302460908889771	0.700711846351624	0.12098054587841	99.8203277587891	42224
True	False	False	False	False	-1997.17614746094	-1666.17248535156	422.583068847656	0.670108020305634	0.942703783512115	0.44599112868309	124.417320251465	47403
True	False	False	False	False	-2560.82739257813	1187.13708496094	404.836822509766	0.723933458328247	0.919888019561768	0.562806844711304	133.939727783203	48888
True	False	False	False	False	-2382.84448242188	1686.37487792969	486.913299560547	0.46096059679985	0.883850514888763	0.217494234442711	105.601364135742	46359
True	False	False	False	False	-2273.7080078125	1427.42736816406	907.278137207031	0.35397881269455	0.875241935253143	0.148667514324188	145.696823120117	119180
True	False	False	False	False	-2257.8818359375	1458.42358398438	855.1484375	0.42325946688652	0.901877462863922	0.19115999341011	138.651107788086	106900
True	False	False	False	False	-2231.87548828125	1535.54467773438	222.937530517578	0.624481081962585	0.927365720272064	0.376800447702408	100.004974365234	20101
True	False	False	False	False	-2203.94311523438	1555.99633789063	456.966491699219	0.43069726228714	0.870227098464966	0.19615350663662	114.412620544434	47138
True	False	False	False	False	-2175.12133789063	1397.75915527344	765.307922363281	0.569442629814148	0.896441400051117	0.312018036842346	135.266662597656	93334
True	False	False	False	False	-2107.94213867188	1388.12561035156	636.6474609375	0.632249236106873	0.889786541461945	0.387364029884338	147.442504882813	84632
True	False	False	False	False	-2076.62719726563	1379.20776367188	338.288299560547	0.361893087625504	0.901549637317657	0.153190836310387	107.950820922852	32925
True	False	False	False	False	-2036.02624511719	2039.22937011719	204.082122802734	0.409827381372452	0.937716364860535	0.182372733950615	71.8315200805664	13217
True	False	False	False	False	-779.718688964844	-3410.03295898438	970.499206542969	0.563898146152496	0.898253381252289	0.306286245584488	148.865142822266	130257
True	False	False	False	False	-1397.15319824219	-2878.24755859375	120.896469116211	0.490023374557495	0.903234481811523	0.239728882908821	57.8807334899902	6309
True	False	False	False	False	-1611.53430175781	-2665.57592773438	127.551322937012	0.372521132230759	0.882933259010315	0.159389540553093	66.0521774291992	7596
True	False	False	False	False	-1776.04052734375	-2486.50024414063	921.696960449219	0.560723781585693	0.900159060955048	0.303059130907059	232.302047729492	193043
True	False	False	False	False	-1596.63061523438	-2643.3408203125	26.6194076538086	0.66390061378479	0.9330775141716	0.435427129268646	62.5	1500
True	False	False	False	False	-1502.14953613281	-2821.66552734375	128.660461425781	0.811424374580383	0.947516262531281	1	65.9655151367188	7652
True	False	False	False	False	-1479.17578125	-2498.9912109375	177.462707519531	0.759382247924805	0.926244974136353	0.692045390605927	121.03125	19365
True	False	False	False	False	-1328.14758300781	-3207.4287109375	414.819091796875	0.873409688472748	0.964308381080627	1	227.721923828125	85168
True	False	False	False	False	-966.387023925781	-3063.04858398438	163.043869018555	0.20255520939827	0.725619614124298	0.0744303539395332	64.2448959350586	9444
True	False	False	False	False	-857.598937988281	-2465.75610351563	119.787330627441	0.66390061378479	0.939880967140198	0.435427129268646	71.8981475830078	7765
True	False	False	False	False	-845.459594726563	-2478.32788085938	100.931915283203	0.662180662155151	0.948616027832031	0.432574808597565	71.5604400634766	6512
True	False	False	False	False	-838.880859375	-2459.62109375	180.790130615234	0.402294903993607	0.894190847873688	0.177569136023521	70.4355850219727	11481
True	False	False	False	False	-745.864013671875	-3433.26904296875	205.191253662109	0.839377820491791	0.960127413272858	1	215.481079101563	39864
True	False	False	False	False	-241.173797607422	-2935.34375	96.4953460693359	0.775108277797699	0.928418517112732	0.794588387012482	154.781616210938	13466
True	False	False	False	False	-414.496307373047	-2864.17529296875	70.9850845336914	0.493122100830078	0.935096442699432	0.242212355136871	59.859375	3831
True	False	False	False	False	-384.288482666016	-2893.54541015625	661.048583984375	0.797450602054596	0.930567622184753	1	237.753356933594	141701
True	False	False	False	False	48.5883369445801	-2498.65869140625	38.8199691772461	0.733614146709442	0.94023734331131	0.591374695301056	41.7428588867188	1461
True	False	False	False	False	-1487.65991210938	-2444.99169921875	259.539215087891	0.8156818151474	0.958929657936096	1	205.512817382813	48090
True	False	False	False	False	-1333.42724609375	-2382.822265625	143.079315185547	0.422514289617538	0.850131332874298	0.190664812922478	80.9844970703125	10447
True	False	False	False	False	-1270.05786132813	-2368.85302734375	47.6931037902832	0.756393730640411	0.955666422843933	0.677612125873566	76.4651184082031	3288
True	False	False	False	False	-636.713195800781	-2367.8828125	143.079315185547	0.772836744785309	0.942026853561401	0.775464057922363	72.5503845214844	9359
True	False	False	False	False	-1303.39404296875	-2366.61328125	511.314422607422	0.581160724163055	0.925104081630707	0.324552148580551	162.663772583008	74988
True	False	False	False	False	-1648.85729980469	-2038.0439453125	25.5102653503418	0.688737690448761	0.934724569320679	0.480586379766464	61.0869560241699	1405
True	False	False	False	False	-1781.43566894531	-1985.22521972656	384.872253417969	0.534459412097931	0.880675375461578	0.277752906084061	163.492797851563	56732
True	False	False	False	False	-1752.30712890625	-1984.63110351563	25.5102653503418	0.602656006813049	0.93486762046814	0.349196761846542	59.2608680725098	1363
True	False	False	False	False	-1740.20642089844	-2001.44677734375	63.2210922241211	0.321334809064865	0.827110469341278	0.130788937211037	55	3135
True	False	False	False	False	-1308.2138671875	-2334.78247070313	2405.72875976563	0.381539076566696	0.83786553144455	0.164765432476997	219.390045166016	475857
True	False	False	False	False	-1009.97259521484	-2313.33520507813	612.246337890625	0.421891570091248	0.855917394161224	0.190251722931862	133.438400268555	73658
True	False	False	False	False	-1230.57043457031	-2084.953125	89.8404998779297	0.843989968299866	0.963311195373535	1	52.7407417297363	4272
True	False	False	False	False	-1130.74084472656	-2310.74487304688	13.3097038269043	0.80851811170578	0.94014710187912	1	45.0833320617676	541
True	False	False	False	False	-1023.22485351563	-2283.80639648438	726.487976074219	0.784562051296234	0.944164037704468	0.936805725097656	208.491607666016	136562
True	False	False	False	False	-1010.16625976563	-2117.65161132813	33.2742576599121	0.431548416614532	0.848719000816345	0.196730971336365	64.4333343505859	1933
True	False	False	False	False	-988.035400390625	-2155.31982421875	15.5279874801636	0.387275338172913	0.769873023033142	0.168242648243904	61.8571434020996	866
True	False	False	False	False	-650.577819824219	-2102.85766601563	269.521484375	0.287533134222031	0.932224750518799	0.113474600017071	71.8888854980469	17469
True	False	False	False	False	-651.868591308594	-2073.55590820313	189.663269042969	0.650934875011444	0.928647637367249	0.414659291505814	89.2690048217773	15265
True	False	False	False	False	-650.066284179688	-2062.6552734375	36.6016845703125	0.580488204956055	0.884644210338593	0.32381671667099	83.0303039550781	2740
True	False	False	False	False	-606.833129882813	-2098.3291015625	347.161437988281	0.858215391635895	0.961711823940277	1	102.287536621094	32016
True	False	False	False	False	-431.194946289063	-1895.04223632813	28.8376903533936	0.735885262489319	0.946757137775421	0.598617315292358	42.730770111084	1111
True	False	False	False	False	-1816.98559570313	-1494.23840332031	541.261291503906	0.853394627571106	0.96262526512146	1	230.325820922852	112399
True	False	False	False	False	-1770.69116210938	-1146.65014648438	21.0736961364746	0.537762343883514	0.908738791942596	0.280806958675385	85.8947372436523	1632
True	False	False	False	False	-1784.91381835938	-1112.71936035156	838.511291503906	0.279487758874893	0.814195275306702	0.109516777098179	112.714286804199	85212
True	False	False	False	False	-1761.54064941406	-919.618469238281	432.565368652344	0.751240730285645	0.961149275302887	0.654883861541748	96.6641006469727	37699
True	False	False	False	False	-1404.94213867188	-1853.4892578125	21.0736961364746	0.617924511432648	0.931973576545715	0.368201732635498	52.7368431091309	1002
True	False	False	False	False	-1680.40710449219	-1494.91003417969	1255.54870605469	0.459628224372864	0.940037846565247	0.21651791036129	205.693466186523	232845
True	False	False	False	False	-1573.91735839844	-1158.33984375	359.361999511719	0.433513432741165	0.906100034713745	0.198068886995316	100.712959289551	32631
True	False	False	False	False	-1552.57397460938	-1165.81689453125	286.158630371094	0.473247528076172	0.880508601665497	0.226669937372208	104.302322387695	26910
True	False	False	False	False	-1538.81860351563	-1102.35546875	24.401123046875	0.715491533279419	0.916271984577179	0.54042637348175	47.7727279663086	1051
True	False	False	False	False	-1527.21484375	-1055.45910644531	29.9468326568604	0.67108416557312	0.926989257335663	0.447692304849625	57.0740737915039	1541
True	False	False	False	False	-1500.67419433594	-1073.5986328125	837.402160644531	0.858030080795288	0.966663300991058	1	211.841064453125	159940
True	False	False	False	False	-1449.30456542969	-1826.38366699219	517.969299316406	0.112108282744884	0.77678507566452	0.0384846925735474	70.2976455688477	32829
True	False	False	False	False	-1184.48278808594	-1234.35986328125	424.801361083984	0.290522307157516	0.854743301868439	0.114960476756096	82.3159255981445	31527
True	False	False	False	False	-1227.39001464844	-1227.68566894531	415.92822265625	0.404140442609787	0.893786072731018	0.178738072514534	93.3653335571289	35012
True	False	False	False	False	-1206.33630371094	-1208.28234863281	27.7285480499268	0.621374189853668	0.917283177375793	0.372691035270691	75.8000030517578	1895
True	False	False	False	False	-1217.17944335938	-1202.0283203125	28.8376903533936	0.534328043460846	0.891283273696899	0.277632147073746	76.461540222168	1988
True	False	False	False	False	-1167.18737792969	-1258.71484375	29.9468326568604	0.637438416481018	0.951372683048248	0.394664078950882	49.1111106872559	1326
True	False	False	False	False	-1111.837890625	-1143.48608398438	395.963684082031	0.802469491958618	0.939595103263855	1	193.921569824219	69230
True	False	False	False	False	-696.716064453125	-824.378601074219	480.258453369141	0.386116355657578	0.866157352924347	0.167536392807961	111.399536132813	48236
True	False	False	False	False	-21.1783046722412	-1172.353515625	21.0736961364746	0.497846275568008	0.931988120079041	0.246043413877487	42.4736824035645	807
True	False	False	False	False	11.7571353912354	-1098.91772460938	95.3862075805664	0.215782105922699	0.835630834102631	0.0801348686218262	49.7325592041016	4277
True	False	False	False	False	-1353.92309570313	2223.0859375	107.586769104004	0.363084524869919	0.867763996124268	0.153878539800644	73.9587631225586	7174
True	False	False	False	False	-712.618896484375	2670.16455078125	42.1473922729492	0.578608810901642	0.85499781370163	0.321772009134293	69.2368392944336	2631
True	False	False	False	False	-695.534729003906	2683.39624023438	154.17073059082	0.467693954706192	0.900101840496063	0.222483560442924	81.7625885009766	11365
True	False	False	False	False	157.845260620117	-3211.24780273438	1084.74084472656	0.495822548866272	0.8990837931633	0.244395554065704	109.574638366699	107164
True	False	False	False	False	262.595825195313	-3457.38696289063	1671.47692871094	0.144313469529152	0.868284821510315	0.0507137589156628	182.794952392578	275472
True	False	False	False	False	373.773406982422	-3387.27880859375	309.450592041016	0.374400645494461	0.930267214775085	0.160501018166542	70.8458786010742	19766
True	False	False	False	False	334.966369628906	-3377.0712890625	123.114753723145	0.746964454650879	0.948522448539734	0.637715458869934	119.369369506836	13250
True	False	False	False	False	329.610534667969	-3345.30517578125	37.7108268737793	0.481155753135681	0.952133774757385	0.232746690511703	82.029411315918	2789
True	False	False	False	False	308.734832763672	-3067.23486328125	11.0914192199707	0.763594925403595	0.936281979084015	0.714360892772675	81.4000015258789	814
True	False	False	False	False	306.059112548828	-3051.22045898438	18.8554134368896	0.685223281383514	0.936461865901947	0.473690927028656	109.588233947754	1863
True	False	False	False	False	309.8427734375	-3343.81298828125	15.5279874801636	0.564301550388336	0.898165881633759	0.306699156761169	58.9285697937012	825
True	False	False	False	False	334.852691650391	-3321.61376953125	35.4925422668457	0.704015791416168	0.944049656391144	0.512974381446838	72.4375	2318
True	False	False	False	False	327.617340087891	-3073.33178710938	380.435699462891	0.832816898822784	0.94818115234375	1	232.209915161133	79648
True	False	False	False	False	343.479522705078	-3343.05102539063	146.40673828125	0.410106986761093	0.882443130016327	0.182552725076675	102.060607910156	13472
True	False	False	False	False	357.463409423828	-3378.68725585938	75.4216537475586	0.698736667633057	0.963565766811371	0.501303195953369	96.6764678955078	6574
True	False	False	False	False	362.829681396484	-3332.62353515625	439.22021484375	0.231513768434525	0.904641509056091	0.0870875343680382	80.0505065917969	31700
True	False	False	False	False	1456.0615234375	-3027.98657226563	614.464660644531	0.186358541250229	0.94303286075592	0.0676124542951584	117.900718688965	65317
True	False	False	False	False	1574.25805664063	-2794.5576171875	160.825576782227	0.575179994106293	0.83910459280014	0.31808152794838	68.0206909179688	9863
True	False	False	False	False	1382.43969726563	-2530.35693359375	519.078430175781	0.746324419975281	0.945858299732208	0.635259330272675	225.574783325195	105569
True	False	False	False	False	1382.28015136719	-2499.49536132813	151.952453613281	0.687491834163666	0.917554080486298	0.478120416402817	108.737228393555	14897
True	False	False	False	False	1388.4892578125	-2557.08764648438	410.382507324219	0.326155692338943	0.898365259170532	0.13335408270359	106.575675964355	39433
True	False	False	False	False	1407.95153808594	-2501.99267578125	23.2919807434082	0.628847420215607	0.942156314849854	0.382685959339142	58.9523811340332	1238
True	False	False	False	False	1396.29357910156	-2501.2373046875	57.6753807067871	0.730946362018585	0.935685455799103	0.583147346973419	87.1923065185547	4534
True	False	False	False	False	1352.35888671875	-2395.9775390625	29.9468326568604	0.582133054733276	0.934611976146698	0.325619131326675	49.4814796447754	1336
True	False	False	False	False	1391.78515625	-2429.8701171875	123.114753723145	0.344862669706345	0.702987849712372	0.143551528453827	97.3693695068359	10808
True	False	False	False	False	1406.923828125	-2419.69799804688	59.8936653137207	0.383923351764679	0.953709006309509	0.166205197572708	69.3888854980469	3747
True	False	False	False	False	70.6501617431641	-2338.65307617188	703.195983886719	0.519135773181915	0.922684848308563	0.26402223110199	100.216087341309	63537
True	False	False	False	False	102.692840576172	-2360.60546875	610.028076171875	0.244809299707413	0.787777781486511	0.09311243891716	80.1054534912109	44058
True	False	False	False	False	156.079238891602	-2336.671875	63.2210922241211	0.558911681175232	0.89149671792984	0.301234155893326	75.807014465332	4321
True	False	False	False	False	126.471580505371	-2324.43310546875	522.405883789063	0.277957260608673	0.910823881626129	0.108770608901978	77.0297241210938	36281
True	False	False	False	False	154.220642089844	-2323.22412109375	68.7667999267578	0.55237603187561	0.855592370033264	0.294753700494766	87.4516143798828	5422
True	False	False	False	False	150.448974609375	-2311.80859375	11.0914192199707	0.763594925403595	0.936281979084015	0.714360892772675	80.3000030517578	803
True	False	False	False	False	150.854583740234	-2302.11376953125	57.6753807067871	0.63250470161438	0.905738651752472	0.387718707323074	65.7692337036133	3420
True	False	False	False	False	1551.88293457031	-2259.56176757813	59.8936653137207	0.582133054733276	0.914954364299774	0.325619131326675	65.6111145019531	3543
True	False	False	False	False	1563.43273925781	-2247.087890625	57.6753807067871	0.580314993858337	0.869446039199829	0.323627591133118	79.8461532592773	4152
True	False	False	False	False	1546.97436523438	-2242.67358398438	63.2210922241211	0.71930193901062	0.950802743434906	0.550270855426788	60.1228065490723	3427
True	False	False	False	False	1581.30224609375	-2255.86938476563	89.8404998779297	0.712417364120483	0.93867951631546	0.532765328884125	102.530860900879	8305
True	False	False	False	False	1596.41528320313	-2272.9873046875	266.194061279297	0.330007404088974	0.824199914932251	0.13542166352272	92.095832824707	22103
True	False	False	False	False	1600.20092773438	-2258.9765625	70.9850845336914	0.562897682189941	0.919122159481049	0.305264919996262	87.6875	5612
True	False	False	False	False	1042.93432617188	-1794.22790527344	86.513069152832	0.812731087207794	0.958927392959595	1	53.4230766296387	4167
True	False	False	False	False	629.35888671875	-1455.46105957031	211.846115112305	0.82183825969696	0.967971980571747	1	177	33807
True	False	False	False	False	493.796539306641	-1375.52648925781	106.477630615234	0.612368762493134	0.943609654903412	0.361127883195877	84.625	8124
True	False	False	False	False	125.64510345459	-1218.06164550781	590.063537597656	0.878096997737885	0.963989198207855	1	225.394729614258	119910
True	False	False	False	False	177.8994140625	-1190.75659179688	350.488861083984	0.370712667703629	0.784217774868011	0.158324465155602	92.0474700927734	29087
True	False	False	False	False	185.814147949219	-1208.93334960938	31.0559749603271	0.603693544864655	0.919215440750122	0.350445985794067	74.25	2079
True	False	False	False	False	508.893981933594	-1361.53063964844	279.503784179688	0.752526581287384	0.961417138576508	0.660328269004822	204.920639038086	51640
True	False	False	False	False	528.825073242188	-1358.99987792969	26.6194076538086	0.643028676509857	0.928178429603577	0.402761965990067	59.9166679382324	1438
True	False	False	False	False	519.273254394531	-1342.29968261719	24.401123046875	0.779838144779205	0.948501110076904	0.844782948493958	69.1818161010742	1522
True	False	False	False	False	647.105102539063	-1437.19226074219	45.4748191833496	0.768088281154633	0.950805008411407	0.741466164588928	47.1707305908203	1934
True	False	False	False	False	1184.28076171875	-1394.33862304688	58.7845230102539	0.820813894271851	0.955270767211914	1	47.8301887512207	2535
True	False	False	False	False	1054.24353027344	-895.84716796875	540.152099609375	0.357642471790314	0.84327232837677	0.150751814246178	83.3285446166992	40581
True	False	False	False	False	1153.20654296875	-259.434295654297	403.727661132813	0.209848299622536	0.90388011932373	0.0775601491332054	56.5164833068848	20572
True	False	False	False	False	1276.26354980469	-1577.4345703125	1603.81921386719	0.245262369513512	0.940771043300629	0.0933202356100082	185.280090332031	267915
True	False	False	False	False	618.684875488281	125.19359588623	67.6576614379883	0.579028964042664	0.895057618618011	0.322227746248245	71.3278656005859	4351
True	False	False	False	False	632.022827148438	142.082748413086	45.4748191833496	0.58978283405304	0.898741900920868	0.33416560292244	68	2788
True	False	False	False	False	654.022399902344	123.746215820313	191.881561279297	0.27438285946846	0.765981137752533	0.107036218047142	72.4971084594727	12542
True	False	False	False	False	2215.9130859375	-2026.61413574219	191.881561279297	0.677957475185394	0.941823959350586	0.460001349449158	116.560691833496	20165
True	False	False	False	False	2316.51489257813	-1975.85437011719	85.4039306640625	0.434083878993988	0.889146745204926	0.198458552360535	55.753246307373	4293
True	False	False	False	False	2690.03076171875	-1220.53820800781	68.7667999267578	0.754140198230743	0.953661262989044	0.667366206645966	42.2580642700195	2620
True	False	False	False	False	2644.93188476563	-921.653076171875	159.716445922852	0.281448841094971	0.770690739154816	0.110475994646549	75.9097213745117	10931
True	False	False	False	False	2619.22436523438	-850.683044433594	44.3656768798828	0.372629404067993	0.885984003543854	0.159453436732292	58.2750015258789	2331
True	False	False	False	False	2195.8017578125	-450.095764160156	408.164245605469	0.525141000747681	0.860682129859924	0.26931968331337	214.948364257813	79101
True	False	False	False	False	2211.87280273438	-432.748504638672	78.7490768432617	0.729563295841217	0.948702335357666	0.57899397611618	85.1549301147461	6046
True	False	False	False	False	2219.51611328125	-461.566223144531	338.288299560547	0.448660224676132	0.931089580059052	0.208613619208336	105.878684997559	32293
True	False	False	False	False	2624.76147460938	-876.521545410156	214.064392089844	0.699806928634644	0.941474795341492	0.503625631332397	85.2228012084961	16448
True	False	False	False	False	2655.45874023438	-950.336975097656	35.4925422668457	0.599483549594879	0.922262132167816	0.345412909984589	50	1600
True	False	False	False	False	2801.94604492188	-865.156066894531	129.769607543945	0.615616202354431	0.902360796928406	0.365239679813385	59.3846168518066	6948
True	False	False	False	False	2813.18310546875	-850.158569335938	49.9113883972168	0.589554786682129	0.874580681324005	0.333906829357147	55.1555557250977	2482
True	False	False	False	False	2527.35375976563	1161.49096679688	46.5839614868164	0.786822140216827	0.950805008411407	1	46.1190490722656	1937
True	False	False	False	False	2688.2509765625	990.5556640625	18.8554134368896	0.625182271003723	0.894493818283081	0.377736806869507	42.3529396057129	720
