# Supplementary material for: Gene Delivery Mediated by Backbone-Degradable RAFT Copolymers
Source: Biomacromolecules. 2026 Feb 12;27(3):1846–56. doi: 10.1021/acs.biomac.5c01662 (PMC12977016; doi:10.1021/acs.biomac.5c01662)
Supplement: Supplementary file 2 [file bm5c01662_si_002.zip › Celigo Raw Data/Object (Cell)-Level Data/GFP/7-15-2024-2-37-07-PM_object_G7.csv]

Plate ID	PM_2024_07_15_PPP41-45_NP_5_10_20_PEIpro_200ngwell_U2OS_6k_Plate2
Plate Name
Plate Description
Scan ID	7/15/2024 2:37:07 PM
Scan Description
Scan Result ID	7/15/2024 2:37:07 PM
Scan Result Description
Software Version	5.1.0.0
Experiment Name
Application Name	Target 1
Plate Type	96-Well BD Falcon™ 353072 Plate
Acquisition Start/End Times	7/15/2024 2:37:07 PM - 7/15/2024 2:38:17 PM
Analysis Start Time	7/15/2024 2:37:07 PM
User ID	Local Administrator
Scan Area Object-Level Data CSV Report
Row	G
Column	7
Total	Class 1	Class 2	Class 3	Class 4	X Position (µm)	Y Position (µm)	Target 1: Area (µm²)	Target 1: Form Factor	Target 1: Smoothness	Target 1: Aspect Ratio	Target 1: Mean Intensity	Target 1: Integrated Intensity
True	False	False	False	False	-2523.67358398438	-2444.91186523438	116.459907531738	0.615931332111359	0.957952260971069	0.365642160177231	73.3238067626953	7699
True	False	False	False	False	-2521.82543945313	-2316.95092773438	34.3833999633789	0.522167980670929	0.885702669620514	0.266683965921402	57.8709678649902	1794
True	False	False	False	False	-2500.30834960938	-2337.70654296875	564.55322265625	0.307928323745728	0.728166878223419	0.123784348368645	105.754417419434	53829
True	False	False	False	False	-2494.70727539063	-2468.9423828125	774.181091308594	0.176802381873131	0.771803200244904	0.0636728629469872	92.6232070922852	64651
True	False	False	False	False	-1919.22009277344	-2972.12866210938	249.556930541992	0.318461120128632	0.953039944171906	0.129271700978279	78.1555557250977	17585
True	False	False	False	False	-2242.89453125	-2141.9697265625	1679.24096679688	0.328403115272522	0.858210384845734	0.134558513760567	213.13671875	322689
True	False	False	False	False	-3233.58520507813	-179.328918457031	63.2210922241211	0.507829546928406	0.936715066432953	0.254324227571487	55.4736824035645	3162
True	False	False	False	False	-3253.513671875	-154.778900146484	130.878753662109	0.326849490404129	0.885478436946869	0.133725315332413	54.2711868286133	6404
True	False	False	False	False	-3235.77758789063	-144.362152099609	42.1473922729492	0.439279288053513	0.910019755363464	0.202033936977386	72.5263137817383	2756
True	False	False	False	False	-3236.833984375	-114.613471984863	73.203369140625	0.488293617963791	0.868405699729919	0.238352537155151	68.3333358764648	4510
True	False	False	False	False	-3215.43310546875	-152.135665893555	291.704345703125	0.475662350654602	0.898491621017456	0.228510901331902	118.433456420898	31148
True	False	False	False	False	-3207.61059570313	-162.537994384766	43.256534576416	0.561012983322144	0.941439032554626	0.303351491689682	77.7948684692383	3034
True	False	False	False	False	-3194.46044921875	-144.229049682617	37.7108268737793	0.726990818977356	0.951121509075165	0.571459412574768	60.6176452636719	2061
True	False	False	False	False	-3181.45971679688	-90.5067901611328	415.92822265625	0.342508435249329	0.895304024219513	0.142246276140213	59.1493339538574	22181
True	False	False	False	False	-3159.48168945313	-72.8874206542969	14.4188451766968	0.509884297847748	0.879012644290924	0.256060808897018	50.538459777832	657
True	False	False	False	False	-2548.46215820313	-1037.14404296875	22.1828384399414	0.462399274110794	0.897748708724976	0.218552485108376	53.6500015258789	1073
True	False	False	False	False	-2531.73095703125	-1031.08630371094	65.4393768310547	0.496901750564575	0.93445235490799	0.245273068547249	59.4237289428711	3506
True	False	False	False	False	-2543.79907226563	-1026.56311035156	31.0559749603271	0.695939123630524	0.933759927749634	0.495332807302475	57.1785697937012	1601
True	False	False	False	False	-2534.17456054688	-539.228332519531	246.229507446289	0.746964454650879	0.953567147254944	0.637715458869934	196.081085205078	43530
True	False	False	False	False	-1986.001953125	-1377.83911132813	25.5102653503418	0.705347895622253	0.952098965644836	0.516008198261261	39.5217399597168	909
True	False	False	False	False	-2011.94836425781	-835.496337890625	29.9468326568604	0.539793908596039	0.938076555728912	0.282702893018723	46.6296310424805	1259
True	False	False	False	False	-2064.10888671875	-819.528442382813	119.787330627441	0.428409934043884	0.863828063011169	0.194607868790627	73.8240737915039	7973
True	False	False	False	False	-2091.28979492188	-818.059265136719	9.98227787017822	0.557533979415894	0.910541534423828	0.29985499382019	63.2222213745117	569
True	False	False	False	False	-2038.77880859375	-823.703491210938	16.6371288299561	0.76893937587738	0.947792708873749	0.747088372707367	64.9333343505859	974
True	False	False	False	False	-3312.13159179688	131.585891723633	435.892791748047	0.531141757965088	0.931753873825073	0.274719893932343	106.585243225098	41888
True	False	False	False	False	-2913.8447265625	1011.48010253906	542.370422363281	0.623756945133209	0.930660665035248	0.375836908817291	90.6503067016602	44328
True	False	False	False	False	-2766.00341796875	1384.56506347656	1893.30529785156	0.495976090431213	0.897803544998169	0.244520232081413	156.536026000977	267207
True	False	False	False	False	-2835.29248046875	1422.85131835938	572.317260742188	0.202934667468071	0.76008540391922	0.074592262506485	104.59302520752	53970
True	False	False	False	False	-2812.67578125	1411.13757324219	9.98227787017822	0.754574596881866	0.933233201503754	0.669301986694336	59.2222213745117	533
True	False	False	False	False	-2133.73071289063	618.8759765625	228.483245849609	0.626422941684723	0.931915700435638	0.379401713609695	190.951461791992	39336
True	False	False	False	False	-2139.19506835938	634.418640136719	15.5279874801636	0.717676758766174	0.938069105148315	0.546022891998291	50.0714302062988	701
True	False	False	False	False	-2342.515625	939.802856445313	382.653961181641	0.182746887207031	0.721675455570221	0.0661164298653603	75.0869598388672	25905
True	False	False	False	False	-2297.4541015625	964.3330078125	115.350761413574	0.447493076324463	0.875156760215759	0.207786098122597	80.163459777832	8337
True	False	False	False	False	-2334.24853515625	1105.9736328125	9.98227787017822	0.497925460338593	0.870592355728149	0.246108084917068	55.4444427490234	499
True	False	False	False	False	-2313.66479492188	983.590393066406	241.792938232422	0.341247856616974	0.803632020950317	0.14155001938343	85.1192626953125	18556
True	False	False	False	False	-2110.7216796875	631.854797363281	338.288299560547	0.760052978992462	0.943198382854462	0.695432543754578	160.134429931641	48841
True	False	False	False	False	-1973.95654296875	1214.00769042969	12.2005615234375	0.563888907432556	0.924317836761475	0.306276768445969	50.0909080505371	551
True	False	False	False	False	-2021.17297363281	1276.31042480469	94.2770690917969	0.474295914173126	0.932485461235046	0.227467641234398	50.8588218688965	4323
True	False	False	False	False	-1938.51037597656	2354.54150390625	150.843307495117	0.814773619174957	0.959453940391541	1	73.0735321044922	9938
True	False	False	False	False	-1910.30554199219	2368.14404296875	156.389007568359	0.82352739572525	0.963248133659363	1	87.9716339111328	12404
True	False	False	False	False	-750.991333007813	-2988.59619140625	1191.21850585938	0.747524559497833	0.92451286315918	0.639887988567352	219.376159667969	235610
True	False	False	False	False	-417.784454345703	-3004.869140625	18.8554134368896	0.625182271003723	0.894493818283081	0.377736806869507	149.058822631836	2534
True	False	False	False	False	-435.238830566406	-2985.32373046875	678.794860839844	0.396352052688599	0.89946174621582	0.17383961379528	137.516342163086	84160
True	False	False	False	False	-1115.21655273438	-2914.78442382813	1989.80065917969	0.251866787672043	0.736769020557404	0.096368245780468	182.248611450195	326954
True	False	False	False	False	-1250.73840332031	-2897.28100585938	23.2919807434082	0.772283971309662	0.947545111179352	0.771135985851288	46	966
True	False	False	False	False	-1144.03088378906	-2875.74389648438	64.3302307128906	0.516738831996918	0.888466536998749	0.261936753988266	51.2413787841797	2972
True	False	False	False	False	-1104.33386230469	-2853.7138671875	262.866638183594	0.88405442237854	0.97280216217041	1	209.430374145508	49635
True	False	False	False	False	-753.002075195313	-2704.2529296875	65.4393768310547	0.82934296131134	0.957386434078217	1	50.8813552856445	3002
True	False	False	False	False	-1026.92639160156	-2695.52856445313	758.653076171875	0.62003618478775	0.935592412948608	0.370940744876862	212.921051025391	145638
True	False	False	False	False	-998.702453613281	-2661.99780273438	2148.40795898438	0.213613420724869	0.679362654685974	0.0791908875107765	205.717086791992	398474
True	False	False	False	False	-607.135864257813	-2484.86352539063	77.6399383544922	0.821241796016693	0.956417441368103	1	61.9571418762207	4337
True	False	False	False	False	-414.093078613281	-3030.88500976563	244.01123046875	0.433695316314697	0.929948508739471	0.198193073272705	107.168182373047	23577
True	False	False	False	False	-391.716888427734	-3006.00219726563	1609.36499023438	0.390424460172653	0.795878052711487	0.170171126723289	155.785659790039	226045
True	False	False	False	False	-361.4501953125	-2437.30786132813	13.3097038269043	0.571581065654755	0.927047312259674	0.314262002706528	50.3333320617676	604
True	False	False	False	False	-378.792419433594	-2417.69750976563	28.8376903533936	0.719225645065308	0.937261760234833	0.550069808959961	61.3846168518066	1596
True	False	False	False	False	-360.180969238281	-2399.87573242188	151.952453613281	0.780331075191498	0.950679004192352	0.851300001144409	197.554748535156	27065
True	False	False	False	False	-223.448104858398	-2396.77514648438	25.5102653503418	0.688737690448761	0.952666342258453	0.480586379766464	63.5652160644531	1462
True	False	False	False	False	-205.414123535156	-2395.93237304688	106.477630615234	0.310974180698395	0.879848659038544	0.125359416007996	73.28125	7035
True	False	False	False	False	-218.177322387695	-2363.69067382813	66.5485153198242	0.569536685943604	0.901692867279053	0.312116354703903	82.75	4965
True	False	False	False	False	-212.199752807617	-2326.72827148438	123.114753723145	0.549457609653473	0.938640177249908	0.29190981388092	66.6666641235352	7400
True	False	False	False	False	-193.426849365234	-2370.72119140625	46.5839614868164	0.752402067184448	0.951893091201782	0.659794867038727	87.7619018554688	3686
True	False	False	False	False	-179.777923583984	-2366.6982421875	22.1828384399414	0.691018760204315	0.941173493862152	0.485164731740952	63	1260
True	False	False	False	False	-192.651031494141	-2342.0546875	12.2005615234375	0.563888907432556	0.914594233036041	0.306276768445969	65.363639831543	719
True	False	False	False	False	-89.6584396362305	-2867.55224609375	251.77522277832	0.49594321846962	0.901162505149841	0.244493544101715	64.3215866088867	14601
True	False	False	False	False	8.55416107177734	-2730.5908203125	1129.1064453125	0.762842774391174	0.954375505447388	0.710183680057526	238.779968261719	243078
True	False	False	False	False	18.7658672332764	-2648.11987304688	43.256534576416	0.764826476573944	0.928968548774719	0.721405208110809	42.8974342346191	1673
True	False	False	False	False	-1447.84399414063	-2015.52819824219	112.023338317871	0.821189165115356	0.958241879940033	1	49.4356422424316	4993
True	False	False	False	False	-801.061584472656	-1976.16943359375	84.2947845458984	0.610367000102997	0.916612088680267	0.358624696731567	73.2631607055664	5568
True	False	False	False	False	-775.868041992188	-1967.13732910156	310.559753417969	0.429351001977921	0.92214173078537	0.195242702960968	107.871429443359	30204
True	False	False	False	False	-784.941223144531	-1949.24353027344	483.585876464844	0.256594866514206	0.815747380256653	0.0985724329948425	93.4403686523438	40740
True	False	False	False	False	-745.255126953125	-1993.35314941406	328.306030273438	0.5291668176651	0.876011610031128	0.272930562496185	94.1790542602539	27877
True	False	False	False	False	-721.142333984375	-1979.79309082031	488.0224609375	0.260169416666031	0.684041202068329	0.100251339375973	96.3909072875977	42412
True	False	False	False	False	-414.551544189453	-2127.42553710938	586.736083984375	0.398260891437531	0.925413429737091	0.175031840801239	95.120979309082	50319
True	False	False	False	False	-370.5234375	-2097.84912109375	171.917007446289	0.607418537139893	0.941823959350586	0.354980111122131	141.425811767578	21921
True	False	False	False	False	-354.319519042969	-2068.7451171875	31.0559749603271	0.792491853237152	0.946757137775421	1	53.0714302062988	1486
True	False	False	False	False	-865.937866210938	-1873.64221191406	16.6371288299561	0.76893937587738	0.938069105148315	0.747088372707367	45.7999992370605	687
True	False	False	False	False	-932.017456054688	-1837.26599121094	551.243530273438	0.773785829544067	0.94453763961792	0.7831751704216	233.573440551758	116086
True	False	False	False	False	-903.427673339844	-1834.2138671875	1455.19421386719	0.151221483945847	0.754604041576385	0.0534149147570133	119.10823059082	156270
True	False	False	False	False	-782.640014648438	-226.810455322266	13.3097038269043	0.615151524543762	0.885157644748688	0.364647418260574	45.25	543
True	False	False	False	False	-758.578491210938	-199.629302978516	53.2388153076172	0.69047749042511	0.918561160564423	0.484070807695389	88.5	4248
True	False	False	False	False	-750.498901367188	-191.066268920898	104.259346008301	0.392343878746033	0.890514314174652	0.171353489160538	69.8829803466797	6569
True	False	False	False	False	-747.668762207031	-207.510406494141	47.6931037902832	0.790671706199646	0.951261639595032	1	75.9767456054688	3267
True	False	False	False	False	-698.249084472656	-261.223205566406	55.4570960998535	0.496987581253052	0.898349285125732	0.245342969894409	50.4000015258789	2520
True	False	False	False	False	-737.00927734375	-217.144729614258	15.5279874801636	0.800106346607208	0.94487601518631	1	59.1428565979004	828
True	False	False	False	False	-713.519226074219	-164.809997558594	26.6194076538086	0.67927873134613	0.943764388561249	0.462436705827713	67.5	1620
True	False	False	False	False	-700.846557617188	-164.711303710938	25.5102653503418	0.29024463891983	0.748153150081635	0.114822089672089	66.4782638549805	1529
True	False	False	False	False	-684.199951171875	-268.609405517578	9.98227787017822	0.628524124622345	0.923014223575592	0.382245600223541	58.4444427490234	526
True	False	False	False	False	-1299.53479003906	129.714126586914	510.205291748047	0.347077071666718	0.87892472743988	0.144785165786743	87.9239120483398	40445
True	False	False	False	False	-1728.10217285156	209.466400146484	900.623229980469	0.357288002967834	0.779033839702606	0.150549441576004	228.193344116211	185293
True	False	False	False	False	-1331.30529785156	141.73698425293	387.090545654297	0.391498893499374	0.895132005214691	0.170832335948944	83.0745010375977	28993
True	False	False	False	False	-1298.51477050781	162.281219482422	567.880676269531	0.464120656251907	0.857684850692749	0.219824224710464	108.68359375	55646
True	False	False	False	False	-1282.25720214844	178.499160766602	53.2388153076172	0.596519231796265	0.941510379314423	0.341925352811813	64.9583358764648	3118
True	False	False	False	False	-1257.52880859375	1104.31335449219	54.3479537963867	0.758865714073181	0.943284869194031	0.689475536346436	110.510200500488	5415
True	False	False	False	False	-1272.63842773438	1125.98303222656	15.5279874801636	0.740449011325836	0.946970880031586	0.613905251026154	52.0714302062988	729
True	False	False	False	False	-1264.48876953125	1211.55603027344	22.1828384399414	0.755204319953918	0.938502132892609	0.672140836715698	53.7999992370605	1076
True	False	False	False	False	-1268.10388183594	1225.24487304688	66.5485153198242	0.476011037826538	0.85117781162262	0.228777781128883	100.066665649414	6004
True	False	False	False	False	-1247.29443359375	129.151107788086	768.635375976563	0.729561269283295	0.957723200321198	0.578988015651703	106.855697631836	74051
True	False	False	False	False	-1226.17456054688	169.604125976563	567.880676269531	0.47153177857399	0.917361736297607	0.225369587540627	109.0625	55840
True	False	False	False	False	-1245.87915039063	1128.70654296875	803.018798828125	0.815900504589081	0.954919934272766	1	213.95166015625	154901
True	False	False	False	False	-1243.1943359375	1231.16809082031	1874.44982910156	0.406206905841827	0.917629361152649	0.180053055286407	191.049118041992	322873
True	False	False	False	False	-1195.10314941406	176.635330200195	72.0942230224609	0.762581646442413	0.954490661621094	0.708754479885101	52.0923080444336	3386
True	False	False	False	False	-770.291198730469	1034.80212402344	68.7667999267578	0.658975303173065	0.908497869968414	0.427341461181641	58.822582244873	3647
True	False	False	False	False	-808.073608398438	1046.98059082031	27.7285480499268	0.621374189853668	0.906492054462433	0.372691035270691	56.2000007629395	1405
True	False	False	False	False	-790.279418945313	1047.32763671875	53.2388153076172	0.743378639221191	0.953056991100311	0.624296009540558	57.125	2742
True	False	False	False	False	-1677.650390625	1361.55798339844	128.660461425781	0.610354483127594	0.949541032314301	0.358609110116959	69.1465530395508	8021
True	False	False	False	False	-1679.25402832031	1408.69372558594	911.714660644531	0.229906514286995	0.681013107299805	0.0863685831427574	182.026763916016	149626
True	False	False	False	False	-1677.11352539063	1897.2470703125	39.9291114807129	0.792017757892609	0.946688234806061	1	45.9166679382324	1653
True	False	False	False	False	-1677.2490234375	1935.26867675781	212.955261230469	0.86316043138504	0.971828579902649	1	133.96354675293	25721
True	False	False	False	False	-1665.44299316406	1910.88696289063	151.952453613281	0.85128265619278	0.962026953697205	1	106.642333984375	14610
True	False	False	False	False	-1654.59301757813	1292.57446289063	92.0587844848633	0.564866542816162	0.958860516548157	0.307278573513031	55.8433723449707	4635
True	False	False	False	False	-861.967590332031	1667.63195800781	21.0736961364746	0.717444062232971	0.930156767368317	0.54542076587677	53.1052627563477	1009
True	False	False	False	False	-865.553405761719	1728.67443847656	43.256534576416	0.484671890735626	0.821777880191803	0.235493466258049	78.9230804443359	3078
True	False	False	False	False	-830.793579101563	1731.5146484375	314.996307373047	0.43645316362381	0.835421204566956	0.20008310675621	82.0105667114258	23291
True	False	False	False	False	-1335.76000976563	1766.16418457031	26.6194076538086	0.470662444829941	0.890227913856506	0.224713116884232	56.5833320617676	1358
True	False	False	False	False	-1327.50634765625	1790.55859375	79.8582229614258	0.471643835306168	0.872698783874512	0.225454315543175	58.625	4221
True	False	False	False	False	-1324.12939453125	1807.52734375	12.2005615234375	0.563888907432556	0.918621897697449	0.306276768445969	53.8181800842285	592
True	False	False	False	False	-1295.31127929688	1784.49584960938	61.0028076171875	0.477588981389999	0.815506458282471	0.229988858103752	57.9636344909668	3188
True	False	False	False	False	-1289.55139160156	1797.28137207031	12.2005615234375	0.563888907432556	0.900655031204224	0.306276768445969	52.4545440673828	577
True	False	False	False	False	-1197.10070800781	1733.05920410156	29.9468326568604	0.764188587665558	0.950989484786987	0.717723667621613	62.5925941467285	1690
True	False	False	False	False	-1182.84155273438	1748.20349121094	403.727661132813	0.776127755641937	0.954337418079376	0.804006338119507	219.041213989258	79731
True	False	False	False	False	-823.434631347656	1708.33471679688	59.8936653137207	0.428409934043884	0.893136262893677	0.194607868790627	61.3333320617676	3312
True	False	False	False	False	-747.568969726563	1018.86358642578	25.5102653503418	0.636238098144531	0.915637850761414	0.392957359552383	47.3043479919434	1088
True	False	False	False	False	-714.809326171875	985.587097167969	625.556030273438	0.332840532064438	0.906915664672852	0.136952921748161	93.8776626586914	52947
True	False	False	False	False	-689.918823242188	963.60791015625	138.64274597168	0.748872816562653	0.943339467048645	0.645208597183228	84.6159973144531	10577
True	False	False	False	False	-668.834777832031	207.891876220703	1074.75854492188	0.451266229152679	0.921349346637726	0.210470616817474	102.141380310059	98975
True	False	False	False	False	-632.744018554688	649.880920410156	22.1828384399414	0.735508561134338	0.939309358596802	0.597400009632111	39.1500015258789	783
True	False	False	False	False	-641.575317382813	1443.07470703125	23.2919807434082	0.594368875026703	0.908738791942596	0.339423686265945	54.1904754638672	1138
True	False	False	False	False	-633.716552734375	1450.03393554688	34.3833999633789	0.559583246707916	0.878363907337189	0.301909059286118	59.9032249450684	1857
True	False	False	False	False	-595.453308105469	678.606750488281	454.748199462891	0.830380141735077	0.957060575485229	1	212.585372924805	87160
True	False	False	False	False	-583.853942871094	257.672912597656	1212.29211425781	0.340807318687439	0.897456705570221	0.141307145357132	139.448303222656	152417
True	False	False	False	False	-563.570129394531	614.511962890625	437.001922607422	0.758945763111115	0.944707751274109	0.689871668815613	215.365478515625	84854
True	False	False	False	False	-400.059295654297	1855.97998046875	1317.66064453125	0.231827288866043	0.702578485012054	0.0872280076146126	133.117004394531	158143
True	False	False	False	False	-118.434013366699	245.637237548828	994.900329589844	0.816479444503784	0.951558649539948	1	238.750274658203	214159
True	False	False	False	False	-51.3623352050781	1172.57800292969	1929.90698242188	0.686949491500854	0.935123383998871	0.477054417133331	243.647705078125	423947
True	False	False	False	False	33.6875915527344	1867.10485839844	115.350761413574	0.572012841701508	0.923812866210938	0.314717352390289	70.3653869628906	7318
True	False	False	False	False	42.9298858642578	1886.61645507813	174.135284423828	0.370099693536758	0.906446695327759	0.157964423298836	68.0955429077148	10691
True	False	False	False	False	53.7955169677734	1857.54943847656	98.7136306762695	0.622558355331421	0.922850549221039	0.374249786138535	70.2471923828125	6252
True	False	False	False	False	-1515.78137207031	2239.32690429688	100.931915283203	0.721950054168701	0.936455845832825	0.557357847690582	70.6813201904297	6432
True	False	False	False	False	-802.071472167969	2558.6865234375	68.7667999267578	0.428769141435623	0.845524549484253	0.194850012660027	59.5645179748535	3693
True	False	False	False	False	-791.988830566406	2561.52563476563	14.4188451766968	0.478080570697784	0.904208600521088	0.230367243289948	61.461540222168	799
True	False	False	False	False	-387.240661621094	2361.10009765625	1078.0859375	0.22999569773674	0.595349013805389	0.0864084288477898	212.681076049805	206726
True	False	False	False	False	-368.147369384766	2319.83129882813	1275.51318359375	0.595490157604218	0.895374178886414	0.340725183486938	219.513916015625	252441
True	False	False	False	False	-339.756072998047	2391.15209960938	92.0587844848633	0.484771430492401	0.909694731235504	0.235571652650833	83.2168655395508	6907
True	False	False	False	False	-332.942199707031	2363.10571289063	62.1119499206543	0.774550676345825	0.947627902030945	0.789673984050751	91.5178604125977	5125
True	False	False	False	False	-319.706390380859	2395.13452148438	2545.48071289063	0.279081225395203	0.790895223617554	0.109318368136883	200.845748901367	460941
True	False	False	False	False	301.925659179688	-3332.17919921875	28.8376903533936	0.760451793670654	0.953220427036285	0.697474420070648	58.8846168518066	1531
True	False	False	False	False	274.047149658203	-3311.88500976563	54.3479537963867	0.791067004203796	0.952071368694305	1	58.326530456543	2858
True	False	False	False	False	289.568298339844	-3301.98291015625	163.043869018555	0.80851811170578	0.942438125610352	1	136.03401184082	19997
True	False	False	False	False	299.598449707031	-3263.658203125	140.861022949219	0.643535494804382	0.943567216396332	0.403508603572845	97.3464584350586	12363
True	False	False	False	False	310.997772216797	-3356.35424804688	171.917007446289	0.34081694483757	0.85551655292511	0.141312450170517	58.348388671875	9044
True	False	False	False	False	317.710754394531	-3338.16430664063	114.241622924805	0.463049620389938	0.930658996105194	0.219032227993011	63.5631065368652	6547
True	False	False	False	False	1294.21704101563	-3147.56665039063	21.0736961364746	0.525587975978851	0.919879257678986	0.269718170166016	46.7894744873047	889
True	False	False	False	False	1231.03833007813	-2958.7783203125	1518.41528320313	0.483383029699326	0.89681077003479	0.234483331441879	223.855361938477	306458
True	False	False	False	False	948.538879394531	-2897.47900390625	380.435699462891	0.397870928049088	0.855501353740692	0.17478783428669	85.1137008666992	29194
True	False	False	False	False	402.546569824219	-2857.34790039063	16.6371288299561	0.646814525127411	0.925363481044769	0.408391445875168	71.6666641235352	1075
True	False	False	False	False	358.137023925781	-2855.72607421875	89.8404998779297	0.712417364120483	0.928955912590027	0.532765328884125	78.9876556396484	6398
True	False	False	False	False	340.287139892578	-2849.30102539063	11.0914192199707	0.69836014509201	0.927715241909027	0.500491261482239	76.8000030517578	768
True	False	False	False	False	225.017669677734	-2699.9345703125	643.302307128906	0.590977311134338	0.948621153831482	0.335525184869766	149.708618164063	86831
True	False	False	False	False	174.175018310547	-2152.88305664063	24.401123046875	0.622672140598297	0.900216162204742	0.374400079250336	74.136360168457	1631
True	False	False	False	False	118.251266479492	-2145.45825195313	52.1296730041504	0.357823848724365	0.880969226360321	0.15085543692112	52.0851058959961	2448
True	False	False	False	False	189.400848388672	-2154.92041015625	79.8582229614258	0.401756525039673	0.813231587409973	0.1772291213274	78.5138854980469	5653
True	False	False	False	False	204.060546875	-2144.33471679688	92.0587844848633	0.658481895923615	0.946347117424011	0.426545202732086	68.8192749023438	5712
True	False	False	False	False	252.923370361328	-2673.810546875	1112.46936035156	0.230451911687851	0.729444026947021	0.0866123214364052	126.02392578125	126402
True	False	False	False	False	299.642974853516	-2670.85522460938	925.024353027344	0.171175271272659	0.703605175018311	0.0613809674978256	111.5947265625	93070
True	False	False	False	False	303.865539550781	-2714.20849609375	123.114753723145	0.664999067783356	0.960830867290497	0.437265396118164	88.315315246582	9803
True	False	False	False	False	340.890869140625	-2837.54516601563	11.0914192199707	0.55325049161911	0.915458858013153	0.295611768960953	79.0999984741211	791
True	False	False	False	False	349.15625	-2846.84228515625	70.9850845336914	0.5884068608284	0.893968939781189	0.332607984542847	95.78125	6130
True	False	False	False	False	355.479644775391	-2840.94116210938	16.6371288299561	0.476011037826538	0.838574588298798	0.228777781128883	98.1999969482422	1473
True	False	False	False	False	425.200469970703	-2859.85400390625	115.350761413574	0.473673909902573	0.891665816307068	0.226994082331657	95.3942337036133	9921
True	False	False	False	False	443.563110351563	-2857.47021484375	15.5279874801636	0.549106180667877	0.913102030754089	0.291569441556931	73	1022
True	False	False	False	False	607.922485351563	-2796.71069335938	46.5839614868164	0.786822140216827	0.948370218276978	1	52.9047622680664	2222
True	False	False	False	False	586.851257324219	-2579.119140625	824.092468261719	0.767085373401642	0.945500195026398	0.735060393810272	217.410491943359	161536
True	False	False	False	False	593.182800292969	-2793.78125	74.3125076293945	0.786045730113983	0.947912156581879	1	65.9552230834961	4419
True	False	False	False	False	623.75830078125	-2618.90747070313	12.2005615234375	0.768196105957031	0.939064502716064	0.742168962955475	47.1818199157715	519
True	False	False	False	False	638.990478515625	-2550.845703125	44.3656768798828	0.716573357582092	0.952879309654236	0.543180823326111	101.324996948242	4053
True	False	False	False	False	944.753723144531	-2848.0927734375	159.716445922852	0.784037590026855	0.933135390281677	0.920083165168762	190.27082824707	27399
True	False	False	False	False	977.957397460938	-2932.43408203125	275.067199707031	0.603839337825775	0.929746568202972	0.350621998310089	93.3145141601563	23142
True	False	False	False	False	982.473693847656	-2846.14233398438	27.7285480499268	0.81305855512619	0.95841646194458	1	54.4799995422363	1362
True	False	False	False	False	1151.16833496094	-2571.4990234375	49.9113883972168	0.567869901657104	0.886596322059631	0.310379713773727	69.2444458007813	3116
True	False	False	False	False	1204.47741699219	-2153.103515625	77.6399383544922	0.754616916179657	0.950069665908813	0.669491648674011	77.6428604125977	5435
True	False	False	False	False	1226.78991699219	-2832.5576171875	88.7313537597656	0.433759659528732	0.869963586330414	0.198237001895905	49.4625015258789	3957
True	False	False	False	False	1965.41357421875	-2425.69360351563	17.7462711334229	0.47912186384201	0.865688979625702	0.231170579791069	69.3125	1109
True	False	False	False	False	1913.87707519531	-2421.94165039063	290.595184326172	0.297753483057022	0.802837729454041	0.118590265512466	72.4732818603516	18988
True	False	False	False	False	1671.46398925781	-2402.8525390625	70.9850845336914	0.666856288909912	0.917176127433777	0.440403342247009	63.859375	4087
True	False	False	False	False	1398.90808105469	-2278.43627929688	250.666076660156	0.461735934019089	0.876491904258728	0.218064025044441	89.3893814086914	20202
True	False	False	False	False	1412.61169433594	-2291.43798828125	328.306030273438	0.330527693033218	0.835617065429688	0.135702207684517	86.2263488769531	25523
True	False	False	False	False	1689.43798828125	-2409.49365234375	37.7108268737793	0.712653756141663	0.920347630977631	0.533345997333527	53.5588226318359	1821
True	False	False	False	False	1889.30822753906	-2408.50048828125	11.0914192199707	0.497099369764328	0.850067138671875	0.245434045791626	76.4000015258789	764
True	False	False	False	False	1878.67138671875	-2401.53491210938	157.498153686523	0.334739863872528	0.877718567848206	0.137984469532967	74.0563354492188	10516
True	False	False	False	False	143.846694946289	-2131.68579101563	312.778015136719	0.287337243556976	0.849442601203918	0.113377526402473	71.1099319458008	20053
True	False	False	False	False	227.199020385742	-2138.01782226563	309.450592041016	0.772805154323578	0.947849690914154	0.775213479995728	226.623657226563	63228
True	False	False	False	False	1545.83959960938	-2109.1962890625	13.3097038269043	0.743378639221191	0.942608833312988	0.624296009540558	45.8333320617676	550
True	False	False	False	False	1455.79577636719	-2094.73168945313	35.4925422668457	0.5884068608284	0.906399488449097	0.332607984542847	84.5625	2706
True	False	False	False	False	1562.56628417969	-2090.72778320313	229.592376708984	0.431995660066605	0.892992258071899	0.197034880518913	70.9758453369141	14692
True	False	False	False	False	1585.60327148438	-2080.02685546875	195.208984375	0.455277144908905	0.918790519237518	0.213354185223579	71.1875	12529
True	False	False	False	False	1064.78491210938	-623.791809082031	920.587829589844	0.678524255752563	0.928334653377533	0.461043208837509	127.575904846191	105888
True	False	False	False	False	256.823547363281	-290.866302490234	11.0914192199707	0.763594925403595	0.936281979084015	0.714360892772675	45.7000007629395	457
True	False	False	False	False	123.56275177002	-164.7822265625	803.018798828125	0.344677209854126	0.730045139789581	0.143448457121849	197.624313354492	143080
True	False	False	False	False	110.693992614746	-122.56014251709	490.240753173828	0.841266751289368	0.959829151630402	1	235.479644775391	104082
True	False	False	False	False	149.190551757813	-147.179550170898	295.031768798828	0.802804410457611	0.962761700153351	1	233.46240234375	62101
True	False	False	False	False	247.988708496094	-280.735198974609	35.4925422668457	0.718531548976898	0.946141421794891	0.548247933387756	58.4375	1870
True	False	False	False	False	261.341339111328	-255.342071533203	878.4404296875	0.227857574820518	0.743750631809235	0.0854549407958984	82.0909118652344	65016
True	False	False	False	False	285.816009521484	-100.079116821289	706.5234375	0.304543882608414	0.901630401611328	0.122045211493969	88.8587112426758	56603
True	False	False	False	False	297.440582275391	-218.471588134766	777.508483886719	0.309856295585632	0.874719858169556	0.124780237674713	94.6476440429688	66348
True	False	False	False	False	310.429748535156	-157.900573730469	491.349884033203	0.213598802685738	0.691630959510803	0.0791845396161079	84.3837509155273	37382
True	False	False	False	False	309.906433105469	-125.186386108398	73.203369140625	0.711495935916901	0.942998588085175	0.530515313148499	72.2878799438477	4771
True	False	False	False	False	459.509063720703	-430.313537597656	431.456207275391	0.874399483203888	0.96463406085968	1	226.699234008789	88186
True	False	False	False	False	987.584594726563	-354.081207275391	79.8582229614258	0.674418985843658	0.90750914812088	0.453590780496597	59.7777786254883	4304
True	False	False	False	False	987.366333007813	-334.486785888672	336.070007324219	0.568479299545288	0.889921486377716	0.311013340950012	78.3729400634766	23747
True	False	False	False	False	1003.05963134766	-260.05029296875	563.444091796875	0.235017508268356	0.893119394779205	0.0886617451906204	74.1929168701172	37690
True	False	False	False	False	1042.40942382813	-317.016418457031	52.1296730041504	0.543319165706635	0.907277882099152	0.286024957895279	62.8723411560059	2955
True	False	False	False	False	1390.41235351563	-317.600891113281	35.4925422668457	0.795358955860138	0.956876516342163	1	47.21875	1511
True	False	False	False	False	1042.90710449219	-289.632629394531	183.008422851563	0.748634278774261	0.937898576259613	0.644257545471191	86.0545425415039	14199
True	False	False	False	False	1056.6865234375	-279.275115966797	64.3302307128906	0.680457472801208	0.941243708133698	0.464629203081131	58.7068977355957	3405
True	False	False	False	False	1416.51318359375	-338.554748535156	546.807006835938	0.65173351764679	0.944868147373199	0.41589167714119	224.517242431641	110687
True	False	False	False	False	1551.0498046875	-286.854156494141	858.475891113281	0.141685217618942	0.631717324256897	0.049693513661623	83.6421203613281	64739
True	False	False	False	False	1583.23547363281	-260.112396240234	54.3479537963867	0.352431207895279	0.85843950510025	0.147791981697083	61.9591827392578	3036
True	False	False	False	False	1897.40576171875	-1115.42211914063	54.3479537963867	0.72859126329422	0.954002916812897	0.576118588447571	69.9183654785156	3426
True	False	False	False	False	1888.65734863281	-1042.54309082031	89.8404998779297	0.613635361194611	0.948375642299652	0.362724035978317	72.2962951660156	5856
True	False	False	False	False	1624.76391601563	-241.728668212891	271.739776611328	0.343526244163513	0.829685032367706	0.14280977845192	94.0653076171875	23046
True	False	False	False	False	1606.66101074219	-177.259506225586	24.401123046875	0.760120630264282	0.94915634393692	0.695777595043182	69.636360168457	1532
True	False	False	False	False	1604.74682617188	-151.141937255859	15.5279874801636	0.528643012046814	0.901435852050781	0.272457957267761	55.3571434020996	775
True	False	False	False	False	1611.77429199219	-149.206161499023	16.6371288299561	0.476011037826538	0.883522033691406	0.228777781128883	58.7333335876465	881
True	False	False	False	False	1616.17321777344	-162.941635131836	46.5839614868164	0.738803207874298	0.921334981918335	0.6082723736763	91.4285736083984	3840
True	False	False	False	False	1624.48974609375	-206.938919067383	367.1259765625	0.383951246738434	0.851352035999298	0.166222080588341	123.187309265137	40775
True	False	False	False	False	1631.19287109375	-276.960083007813	18.8554134368896	0.75434798002243	0.942380666732788	0.66828989982605	44.235294342041	752
True	False	False	False	False	1643.18676757813	-234.948928833008	37.7108268737793	0.452503979206085	0.843319714069366	0.211357146501541	103.029411315918	3503
True	False	False	False	False	1632.36853027344	-172.291931152344	89.8404998779297	0.566598057746887	0.915638029575348	0.309062063694	109.654319763184	8882
True	False	False	False	False	1638.71936035156	-148.826538085938	39.9291114807129	0.633259892463684	0.938578546047211	0.388770014047623	56.3333320617676	2028
True	False	False	False	False	1655.04028320313	-210.969985961914	39.9291114807129	0.497925460338593	0.877148628234863	0.246108084917068	98.1944427490234	3535
True	False	False	False	False	1655.18188476563	-186.269287109375	23.2919807434082	0.725569725036621	0.945849716663361	0.567398190498352	76	1596
True	False	False	False	False	1746.63537597656	17.7773246765137	34.3833999633789	0.787406265735626	0.949561536312103	1	52.8387107849121	1638
True	False	False	False	False	1758.75891113281	-16.1433219909668	16.6371288299561	0.53170782327652	0.917389273643494	0.275234937667847	47.533332824707	713
True	False	False	False	False	1781.13696289063	20.3893775939941	14.4188451766968	0.619212806224823	0.940302610397339	0.369869381189346	48.6923065185547	633
True	False	False	False	False	1891.50695800781	-1070.970703125	146.40673828125	0.514698445796967	0.951555371284485	0.260174125432968	81.6060638427734	10772
True	False	False	False	False	1913.25927734375	-1059.03796386719	665.485168457031	0.816705822944641	0.957803845405579	1	179.748336791992	107849
True	False	False	False	False	1900.47192382813	-1028.58056640625	95.3862075805664	0.690678477287292	0.928189039230347	0.484476417303085	69.7790679931641	6001
True	False	False	False	False	1926.05041503906	-1130.34582519531	1086.95910644531	0.174731642007828	0.616052389144897	0.0628270879387856	117.267349243164	114922
True	False	False	False	False	1941.45275878906	-1050.28442382813	297.250030517578	0.465996026992798	0.849549293518066	0.22121661901474	93.0970153808594	24950
True	False	False	False	False	71.9617004394531	1872.96520996094	43.256534576416	0.686031520366669	0.940937936306	0.475260227918625	64.9487152099609	2533
True	False	False	False	False	71.9344024658203	1915.5771484375	46.5839614868164	0.550251126289368	0.946992635726929	0.292680114507675	52	2184
True	False	False	False	False	73.2466583251953	1886.99499511719	27.7285480499268	0.655060887336731	0.905183553695679	0.421090096235275	63.439998626709	1586
True	False	False	False	False	85.7044448852539	1909.77001953125	64.3302307128906	0.595981299877167	0.884572982788086	0.341297298669815	66.1034469604492	3834
True	False	False	False	False	280.477172851563	517.842163085938	723.160522460938	0.591028690338135	0.924024343490601	0.335583746433258	131.115036010742	85487
True	False	False	False	False	283.989776611328	534.914489746094	18.8554134368896	0.539479196071625	0.880205154418945	0.28240829706192	105.764709472656	1798
True	False	False	False	False	302.288757324219	538.580322265625	115.350761413574	0.346032440662384	0.9186971783638	0.144202470779419	69.7980804443359	7259
True	False	False	False	False	312.388244628906	487.211059570313	1150.18017578125	0.354148626327515	0.802128732204437	0.148763760924339	102.872711181641	106679
True	False	False	False	False	317.321533203125	650.132629394531	602.264099121094	0.370106667280197	0.87886244058609	0.157968521118164	92.8968658447266	50443
True	False	False	False	False	346.288909912109	657.819030761719	295.031768798828	0.473262995481491	0.967967629432678	0.22668169438839	96.5338363647461	25678
True	False	False	False	False	343.144653320313	688.164611816406	244.01123046875	0.580471456050873	0.915355801582336	0.323798418045044	90.4272689819336	19894
True	False	False	False	False	448.019439697266	1895.93432617188	606.700622558594	0.702589988708496	0.930587112903595	0.509767830371857	231.07861328125	126400
True	False	False	False	False	831.630798339844	948.343139648438	169.698715209961	0.589435040950775	0.920679450035095	0.333771020174026	98.2941207885742	15039
True	False	False	False	False	817.997436523438	1064.22326660156	616.682922363281	0.309012830257416	0.818170189857483	0.124344080686569	93.3219451904297	51887
True	False	False	False	False	821.967590332031	1010.59509277344	83.1856460571289	0.518672347068787	0.9507737159729	0.263617753982544	69.2266693115234	5192
True	False	False	False	False	842.562683105469	849.464233398438	1281.05895996094	0.570239841938019	0.918101966381073	0.312852382659912	131.905624389648	152351
True	False	False	False	False	873.877380371094	833.149536132813	53.2388153076172	0.80851811170578	0.95892596244812	1	55.125	2646
True	False	False	False	False	916.491577148438	902.430786132813	849.602722167969	0.594026684761047	0.914125144481659	0.339027732610703	146.351181030273	112105
True	False	False	False	False	847.102111816406	979.383544921875	601.154907226563	0.190968722105026	0.609959721565247	0.0695348009467125	107.16236114502	58082
True	False	False	False	False	843.936218261719	1020.16186523438	491.349884033203	0.649660885334015	0.964174449443817	0.41270524263382	114.546272277832	50744
True	False	False	False	False	850.944641113281	928.376892089844	583.40869140625	0.2744320333004	0.805736184120178	0.107060000300407	128.519012451172	67601
True	False	False	False	False	888.85107421875	944.989013671875	895.077575683594	0.236127376556396	0.711407244205475	0.0891623944044113	143.171005249023	115539
True	False	False	False	False	869.8466796875	1002.05792236328	19.9645557403564	0.661957681179047	0.944133758544922	0.432207375764847	53.1111106872559	956
True	False	False	False	False	894.933044433594	1644.68688964844	1276.62243652344	0.455864697694778	0.8591468334198	0.213779211044312	139.082534790039	160084
True	False	False	False	False	898.525695800781	1680.08312988281	1162.38073730469	0.233236491680145	0.754156053066254	0.0878603532910347	127.434158325195	133551
True	False	False	False	False	923.06201171875	878.01513671875	366.016845703125	0.205708667635918	0.877404272556305	0.0757789984345436	86.018180847168	28386
True	False	False	False	False	948.917175292969	1518.23046875	46.5839614868164	0.823659300804138	0.961694955825806	1	87.6428604125977	3681
True	False	False	False	False	948.823059082031	1573.95959472656	1297.69604492188	0.560060501098633	0.899444937705994	0.302389681339264	149.358978271484	174750
True	False	False	False	False	1580.5283203125	524.672424316406	48.80224609375	0.824289858341217	0.960126519203186	1	46.9772720336914	2067
True	False	False	False	False	1555.44067382813	533.240966796875	45.4748191833496	0.859376609325409	0.966616570949554	1	47.0975608825684	1931
True	False	False	False	False	1581.85668945313	1148.96948242188	26.6194076538086	0.66390061378479	0.915637850761414	0.435427129268646	55.2916679382324	1327
True	False	False	False	False	1605.25573730469	1151.71411132813	57.6753807067871	0.300559520721436	0.869733452796936	0.120012454688549	61.3846168518066	3192
True	False	False	False	False	1656.34899902344	717.816711425781	2000.89208984375	0.349746763706207	0.894149124622345	0.146280154585838	231.644119262695	417886
True	False	False	False	False	1683.85766601563	174.023208618164	24.401123046875	0.830724716186523	0.955192744731903	1	39.2727279663086	864
True	False	False	False	False	1705.22973632813	1554.24145507813	25.5102653503418	0.688737690448761	0.922939479351044	0.480586379766464	43.8260879516602	1008
True	False	False	False	False	1706.92614746094	1634.38562011719	136.424453735352	0.796871304512024	0.941889643669128	1	192.146347045898	23634
True	False	False	False	False	1939.08044433594	349.407257080078	1243.34814453125	0.400527000427246	0.822289228439331	0.176454186439514	213.23193359375	239033
True	False	False	False	False	256.032287597656	2463.14379882813	342.724853515625	0.812929034233093	0.939787447452545	1	224.41748046875	69345
True	False	False	False	False	303.614318847656	2448.68334960938	714.287414550781	0.478987574577332	0.919261991977692	0.231066852807999	127.164596557617	81894
True	False	False	False	False	1008.82006835938	2391.38134765625	1664.82202148438	0.433257669210434	0.837735116481781	0.197894379496574	238.624252319336	358175
True	False	False	False	False	985.957092285156	2708.544921875	196.318130493164	0.708209276199341	0.951031148433685	0.522653639316559	66.0169525146484	11685
True	False	False	False	False	1436.42883300781	2296.82202148438	238.465515136719	0.795326709747314	0.946487426757813	1	214.24186706543	46062
True	False	False	False	False	1675.49353027344	2274.58129882813	440.329345703125	0.828513383865356	0.950809478759766	1	234.443328857422	93074
True	False	False	False	False	2245.08666992188	-2036.53674316406	85.4039306640625	0.791216492652893	0.946814954280853	1	65.7532501220703	5063
True	False	False	False	False	2200.28979492188	-2017.69067382813	224.046676635742	0.299364179372787	0.894499480724335	0.119405679404736	63.4059410095215	12808
True	False	False	False	False	2199.8515625	-1993.92919921875	78.7490768432617	0.410379350185394	0.898456871509552	0.182728171348572	55.8591537475586	3966
True	False	False	False	False	2226.888671875	-2008.13037109375	23.2919807434082	0.682969212532043	0.927436709403992	0.469364792108536	67.9047622680664	1426
True	False	False	False	False	2229.87280273438	-2024.60571289063	136.424453735352	0.517956912517548	0.916114449501038	0.262994527816772	76.6016235351563	9422
True	False	False	False	False	2251.33032226563	-2023.15356445313	69.8759460449219	0.766303777694702	0.955623149871826	0.730220139026642	74.4444427490234	4690
True	False	False	False	False	2239.40405273438	-2001.83581542969	77.6399383544922	0.471058636903763	0.92632520198822	0.225012093782425	60.7142868041992	4250
True	False	False	False	False	2260.36743164063	-2010.76989746094	49.9113883972168	0.757985770702362	0.945469677448273	0.685172200202942	57.0888900756836	2569
True	False	False	False	False	2193.748046875	-1304.85314941406	1108.03283691406	0.482282489538193	0.906552910804749	0.233623817563057	115.017013549805	114902
True	False	False	False	False	2247.60302734375	-1303.99353027344	1230.03845214844	0.321163922548294	0.690000236034393	0.130698472261429	132.81965637207	147297
True	False	False	False	False	2263.32983398438	-1277.58093261719	93.1679229736328	0.808093369007111	0.963002026081085	1	85.3690490722656	7171
True	False	False	False	False	2388.20727539063	-1004.66015625	496.895599365234	0.785305321216583	0.954643845558167	0.978486657142639	219.875	98504
True	False	False	False	False	2622.0517578125	-874.725463867188	14.4188451766968	0.523994266986847	0.889543652534485	0.268299996852875	58.3076934814453	758
True	False	False	False	False	2616.98999023438	13.8217210769653	32.1651153564453	0.60785174369812	0.900065779685974	0.35551244020462	42.6551742553711	1237
True	False	False	False	False	2624.01098632813	-860.851440429688	78.7490768432617	0.39617657661438	0.914151906967163	0.173730298876762	57.7464790344238	4100
True	False	False	False	False	2626.83666992188	-935.430603027344	307.232330322266	0.821028530597687	0.960758626461029	1	96.5234680175781	26737
True	False	False	False	False	2637.40673828125	-890.90087890625	43.256534576416	0.6188143491745	0.885959565639496	0.369352430105209	51.769229888916	2019
True	False	False	False	False	2646.42407226563	-876.391296386719	69.8759460449219	0.647358953952789	0.944348931312561	0.409211099147797	54.2063484191895	3415
True	False	False	False	False	2737.2373046875	-609.1494140625	842.947875976563	0.424895197153091	0.82267689704895	0.192250177264214	133.377624511719	101367
True	False	False	False	False	2670.08203125	31.338809967041	14.4188451766968	0.666414141654968	0.928345501422882	0.43965283036232	56.1538467407227	730
True	False	False	False	False	2701.52490234375	-606.755676269531	779.726806640625	0.276478826999664	0.715463221073151	0.108051836490631	125.091041564941	87939
True	False	False	False	False	2727.15380859375	26.0269641876221	15.5279874801636	0.717676758766174	0.938069105148315	0.546022891998291	50.2142868041992	703
True	False	False	False	False	2779.91967773438	-1202.197265625	18.8554134368896	0.809739828109741	0.949675559997559	1	40.529411315918	689
True	False	False	False	False	2949.61254882813	-1151.34240722656	72.0942230224609	0.735999047756195	0.953397989273071	0.598986208438873	42.5230751037598	2764
True	False	False	False	False	2836.35131835938	-482.962829589844	26.6194076538086	0.780536234378815	0.950671494007111	0.854119598865509	37.9583320617676	911
True	False	False	False	False	2876.546875	-1141.04772949219	26.6194076538086	0.643028676509857	0.914062738418579	0.402761965990067	69.4166641235352	1666
True	False	False	False	False	2155.8212890625	375.985931396484	9.98227787017822	0.754574596881866	0.933233201503754	0.669301986694336	45.3333320617676	408
True	False	False	False	False	2033.85925292969	929.319091796875	154.17073059082	0.832746565341949	0.958012819290161	1	183.776977539063	25545
True	False	False	False	False	2112.67065429688	947.914001464844	34.3833999633789	0.731873750686646	0.938175141811371	0.585974395275116	56.1290321350098	1740
True	False	False	False	False	2113.86157226563	1594.71301269531	75.4216537475586	0.352821886539459	0.757933557033539	0.148012712597847	54.455883026123	3703
True	False	False	False	False	2178.02856445313	404.144775390625	1122.45166015625	0.227735698223114	0.61626410484314	0.0854007005691528	131.127471923828	132701
True	False	False	False	False	2210.63720703125	434.798431396484	230.701522827148	0.656205236911774	0.93369597196579	0.422902166843414	86.350959777832	17961
True	False	False	False	False	2242.50756835938	432.352905273438	303.904907226563	0.408216744661331	0.853069663047791	0.181338280439377	79.751823425293	21852
