# Supplementary material for: Gene Delivery Mediated by Backbone-Degradable RAFT Copolymers
Source: Biomacromolecules. 2026 Feb 12;27(3):1846–56. doi: 10.1021/acs.biomac.5c01662 (PMC12977016; doi:10.1021/acs.biomac.5c01662)
Supplement: Supplementary file 2 [file bm5c01662_si_002.zip › Celigo Raw Data/Object (Cell)-Level Data/GFP/7-15-2024-2-29-10-PM_object_E3.csv]

Plate ID	PM_2024_07_15_PPP41-45_NP_5_10_20_PEIpro_200ngwell_U2OS_6k_Plate2
Plate Name
Plate Description
Scan ID	7/15/2024 2:29:10 PM
Scan Description
Scan Result ID	7/15/2024 2:29:10 PM
Scan Result Description
Software Version	5.1.0.0
Experiment Name
Application Name	Target 1
Plate Type	96-Well BD Falcon™ 353072 Plate
Acquisition Start/End Times	7/15/2024 2:29:10 PM - 7/15/2024 2:30:17 PM
Analysis Start Time	7/15/2024 2:29:10 PM
User ID	Local Administrator
Scan Area Object-Level Data CSV Report
Row	E
Column	3
Total	Class 1	Class 2	Class 3	Class 4	X Position (µm)	Y Position (µm)	Target 1: Area (µm²)	Target 1: Form Factor	Target 1: Smoothness	Target 1: Aspect Ratio	Target 1: Mean Intensity	Target 1: Integrated Intensity
True	False	False	False	False	-2031.34606933594	-2172.30737304688	96.4953460693359	0.367711573839188	0.93940681219101	0.15656641125679	58.8850593566895	5123
True	False	False	False	False	-2570.658203125	-2076.75732421875	866.239868164063	0.260053515434265	0.713394522666931	0.100196726620197	151.158767700195	118055
True	False	False	False	False	-2566.12109375	-2117.05932617188	333.851715087891	0.63211452960968	0.958581268787384	0.387177228927612	202.760803222656	61031
True	False	False	False	False	-2019.07873535156	-2189.4306640625	28.8376903533936	0.613829612731934	0.94477391242981	0.362969666719437	53.5	1391
True	False	False	False	False	-1942.70336914063	-2251.09106445313	332.742584228516	0.429022580385208	0.949464678764343	0.195020988583565	81.5999984741211	24480
True	False	False	False	False	-1928.98254394531	-2232.48876953125	371.562561035156	0.40205317735672	0.771253228187561	0.177416414022446	88.0149230957031	29485
True	False	False	False	False	-1997.76647949219	-2161.48388671875	16.6371288299561	0.76893937587738	0.947792708873749	0.747088372707367	54.3333320617676	815
True	False	False	False	False	-1987.42150878906	-2128.55297851563	17.7462711334229	0.64491605758667	0.93289041519165	0.405553311109543	51.75	828
True	False	False	False	False	-1976.68957519531	-2133.62963867188	9.98227787017822	0.687235474586487	0.9244145154953	0.47761595249176	54.3333320617676	489
True	False	False	False	False	-2630.01782226563	-1497.87866210938	2483.36889648438	0.110688790678978	0.585155010223389	0.0379589423537254	122.773109436035	274889
True	False	False	False	False	-2962.63134765625	-1219.14025878906	64.3302307128906	0.625254034996033	0.93026465177536	0.377832800149918	58.3103446960449	3382
True	False	False	False	False	-3253.18115234375	-1124.00805664063	414.819091796875	0.264511287212372	0.884600281715393	0.102305300533772	80.2700500488281	30021
True	False	False	False	False	-3372.595703125	15.4430274963379	11.0914192199707	0.55325049161911	0.915458858013153	0.295611768960953	33	330
True	False	False	False	False	-3260.8837890625	-28.469144821167	45.4748191833496	0.819687008857727	0.961324214935303	1	51.0975608825684	2095
True	False	False	False	False	-3235.50024414063	-8.54682922363281	1291.04125976563	0.773233115673065	0.949642062187195	0.778639733791351	236.16667175293	274898
True	False	False	False	False	-3220.24560546875	-1155.04833984375	317.214599609375	0.778592884540558	0.961848556995392	0.829684317111969	190.178314208984	54391
True	False	False	False	False	-3150.53100585938	-1069.55541992188	235.138092041016	0.72139585018158	0.909246623516083	0.555857241153717	141.547164916992	30008
True	False	False	False	False	-3183.63989257813	-46.3051795959473	1467.39477539063	0.636317849159241	0.934845387935638	0.393070459365845	226.47770690918	299630
True	False	False	False	False	-3117.677734375	-684.674865722656	163.043869018555	0.80851811170578	0.957965433597565	1	66.0476226806641	9709
True	False	False	False	False	-2934.19213867188	-330.091491699219	209.627822875977	0.458899110555649	0.913693010807037	0.215985149145126	70.2222213745117	13272
True	False	False	False	False	-2988.83666992188	-292.584411621094	109.805053710938	0.342323750257492	0.847896337509155	0.142144158482552	67.8181838989258	6714
True	False	False	False	False	-2970.68432617188	-307.062561035156	248.447799682617	0.436261266469955	0.913514196872711	0.199951156973839	90.0089263916016	20162
True	False	False	False	False	-2916.31298828125	-1228.48754882813	329.415161132813	0.283343285322189	0.945747792720795	0.111405983567238	121.215484619141	36001
True	False	False	False	False	-2828.90087890625	-1189.0849609375	36.6016845703125	0.779091417789459	0.964570224285126	0.835518538951874	47.9696960449219	1583
True	False	False	False	False	-2815.41528320313	-1151.11730957031	226.264953613281	0.520435214042664	0.880297839641571	0.265159696340561	69.5098037719727	14180
True	False	False	False	False	-2857.78857421875	-742.875061035156	14.4188451766968	0.601119041442871	0.890928745269775	0.347356885671616	67.6923065185547	880
True	False	False	False	False	-2891.20068359375	-317.888610839844	733.142822265625	0.426598638296127	0.907978951931	0.193390235304832	129.677764892578	85717
True	False	False	False	False	-2836.85375976563	-838.032775878906	58.7845230102539	0.775075852870941	0.940954327583313	0.794298112392426	52.4528312683105	2780
True	False	False	False	False	-2801.64965820313	-1177.08801269531	85.4039306640625	0.686015367507935	0.948876082897186	0.475228786468506	70.636360168457	5439
True	False	False	False	False	-2784.35131835938	-1172.5927734375	97.6044921875	0.570119321346283	0.959267914295197	0.312726080417633	65.7272720336914	5784
True	False	False	False	False	-2776.19360351563	-1075.4169921875	130.878753662109	0.834946751594543	0.964657068252563	1	68.2118606567383	8049
True	False	False	False	False	-2719.04125976563	-825.694763183594	17.7462711334229	0.689935445785522	0.925363481044769	0.482980132102966	53.125	850
True	False	False	False	False	-2735.8359375	-813.488952636719	113.132476806641	0.531401097774506	0.888543307781219	0.274955749511719	77.7647094726563	7932
True	False	False	False	False	-2715.17407226563	-781.196411132813	64.3302307128906	0.405712187290192	0.881626904010773	0.179737657308578	70.0344848632813	4062
True	False	False	False	False	-2685.65283203125	-765.386901855469	23.2919807434082	0.594368875026703	0.872415661811829	0.339423686265945	54.1428565979004	1137
True	False	False	False	False	-2632.66674804688	-499.2001953125	119.787330627441	0.785884737968445	0.950133502483368	1	55.3518524169922	5978
True	False	False	False	False	-2627.09887695313	-1681.98559570313	342.724853515625	0.571525514125824	0.935068905353546	0.314203441143036	73.6796112060547	22767
True	False	False	False	False	-2450.0205078125	-1874.74340820313	1451.86682128906	0.414387792348862	0.871209979057312	0.185323730111122	150.054244995117	196421
True	False	False	False	False	-2508.86157226563	-1744.81701660156	1551.68957519531	0.428081661462784	0.907892882823944	0.194386780261993	91.2173004150391	127613
True	False	False	False	False	-2451.91943359375	-1663.87341308594	36.6016845703125	0.711495935916901	0.925521492958069	0.530515313148499	45.575756072998	1504
True	False	False	False	False	-2550.38525390625	-1535.1181640625	392.636260986328	0.840066611766815	0.953503370285034	1	208.663848876953	73867
True	False	False	False	False	-2534.1640625	13.2342576980591	115.350761413574	0.552688956260681	0.899781703948975	0.295060455799103	74.913459777832	7791
True	False	False	False	False	-2547.99169921875	37.1943702697754	25.5102653503418	0.748013913631439	0.935181617736816	0.641803920269012	45.8260879516602	1054
True	False	False	False	False	-2440.03759765625	-1703.41687011719	332.742584228516	0.237524777650833	0.86036229133606	0.0897941365838051	79.3899993896484	23817
True	False	False	False	False	-2424.56616210938	-1694.99353027344	90.9496383666992	0.599586963653564	0.92413467168808	0.345535457134247	81.0609741210938	6647
True	False	False	False	False	-2418.13842773438	-1516.1015625	120.896469116211	0.560016870498657	0.942707002162933	0.302345722913742	88.8532104492188	9685
True	False	False	False	False	-2405.67016601563	-1818.51586914063	1619.34729003906	0.348827183246613	0.862938761711121	0.145764231681824	178.480133056641	260581
True	False	False	False	False	-2400.96240234375	-1712.12243652344	33.2742576599121	0.660014808177948	0.937679588794708	0.429027110338211	52.5666656494141	1577
True	False	False	False	False	-2071.54614257813	-1582.13635253906	13.3097038269043	0.743378639221191	0.931919693946838	0.624296009540558	68.25	819
True	False	False	False	False	-2382.21508789063	-1467.88586425781	1552.79870605469	0.17712165415287	0.848322987556458	0.0638035163283348	106.140716552734	148597
True	False	False	False	False	-2076.40600585938	-635.519165039063	364.90771484375	0.831181824207306	0.969352841377258	1	223.790267944336	73627
True	False	False	False	False	-2243.27514648438	-375.236511230469	9.98227787017822	0.628524124622345	0.939064502716064	0.382245600223541	55.3333320617676	498
True	False	False	False	False	-2041.72033691406	-1597.0478515625	1242.23901367188	0.304773718118668	0.662370562553406	0.122162945568562	154.50178527832	173042
True	False	False	False	False	-1984.60083007813	-667.87158203125	1769.08142089844	0.412051320075989	0.773430585861206	0.183807730674744	221.955490112305	354019
True	False	False	False	False	-1979.92565917969	-1573.32800292969	1685.89575195313	0.539710581302643	0.937926769256592	0.282624870538712	240.631576538086	365760
True	False	False	False	False	-1927.67163085938	-1672.96459960938	14.4188451766968	0.560572564601898	0.890977501869202	0.302906334400177	70.6923065185547	919
True	False	False	False	False	-1959.41467285156	-681.153869628906	36.6016845703125	0.555856227874756	0.927180349826813	0.298184961080551	96.0303039550781	3169
True	False	False	False	False	-1946.51208496094	-1662.13793945313	31.0559749603271	0.695939123630524	0.933759927749634	0.495332807302475	57.0714302062988	1598
True	False	False	False	False	-1944.58923339844	-1628.572265625	709.850830078125	0.551030397415161	0.886156439781189	0.293438702821732	121.71875	77900
True	False	False	False	False	-3059.64990234375	241.450790405273	48.80224609375	0.555250585079193	0.921724319458008	0.297584682703018	58.8181800842285	2588
True	False	False	False	False	-2922.99975585938	300.725219726563	502.441314697266	0.440028429031372	0.913215577602386	0.202553451061249	105.89624786377	47971
True	False	False	False	False	-2947.55541992188	318.80908203125	16.6371288299561	0.646814525127411	0.925363481044769	0.408391445875168	62.7333335876465	941
True	False	False	False	False	-2920.49096679688	334.529174804688	90.9496383666992	0.467059463262558	0.904071509838104	0.222009435296059	82.6097564697266	6774
True	False	False	False	False	-2918.90869140625	314.455932617188	39.9291114807129	0.705993711948395	0.931624114513397	0.517492473125458	114.444442749023	4120
True	False	False	False	False	-2895.61401367188	320.606872558594	500.223022460938	0.372807949781418	0.869166970252991	0.159558832645416	95.2328186035156	42950
True	False	False	False	False	-2748.20458984375	825.477722167969	552.352661132813	0.663002073764801	0.948951363563538	0.433933168649673	90.9136581420898	45275
True	False	False	False	False	-2763.29809570313	996.761840820313	95.3862075805664	0.854818642139435	0.964166045188904	1	53.9767456054688	4642
True	False	False	False	False	-2728.58740234375	879.672973632813	699.868591308594	0.268710851669312	0.730922162532806	0.104307450354099	96.2282104492188	60720
True	False	False	False	False	-2494.32983398438	136.659149169922	14.4188451766968	0.666414141654968	0.938069105148315	0.43965283036232	49.3076934814453	641
True	False	False	False	False	-2546.55688476563	645.808349609375	343.834014892578	0.772512853145599	0.94157475233078	0.772913932800293	200.458068847656	62142
True	False	False	False	False	-2521.13232421875	1609.47180175781	94.2770690917969	0.781477868556976	0.945653796195984	0.868022978305817	51.6470603942871	4390
True	False	False	False	False	-2407.130859375	1837.14221191406	39.9291114807129	0.808348000049591	0.959012150764465	1	52.75	1899
True	False	False	False	False	-2399.9716796875	1781.76525878906	2427.91162109375	0.27301299571991	0.868117392063141	0.106374576687813	219.20329284668	479836
True	False	False	False	False	-2285.85107421875	82.6798706054688	167.480438232422	0.757746458053589	0.926764070987701	0.684017658233643	55.907283782959	8442
True	False	False	False	False	-2306.44140625	1333.31140136719	37.7108268737793	0.698736667633057	0.921129167079926	0.501303195953369	60.3823547363281	2053
True	False	False	False	False	-2276.88061523438	1319.966796875	14.4188451766968	0.478080570697784	0.886258065700531	0.230367243289948	54.9230766296387	714
True	False	False	False	False	-2223.42724609375	1231.62182617188	174.135284423828	0.528258621692657	0.901943385601044	0.272111713886261	67.5668792724609	10608
True	False	False	False	False	-2209.40087890625	1245.46081542969	58.7845230102539	0.563317596912384	0.947828412055969	0.30569314956665	61.3584899902344	3252
True	False	False	False	False	-2182.96630859375	1293.18029785156	34.3833999633789	0.649772524833679	0.936595141887665	0.412875860929489	54.9354820251465	1703
True	False	False	False	False	-2198.37548828125	1294.44580078125	74.3125076293945	0.516237199306488	0.937304735183716	0.261502325534821	62.2985076904297	4174
True	False	False	False	False	-2204.35693359375	1324.26354980469	22.1828384399414	0.598902344703674	0.901775717735291	0.344725489616394	57.7000007629395	1154
True	False	False	False	False	-2182.40600585938	1315.74890136719	140.861022949219	0.674918293952942	0.953716814517975	0.454485684633255	69.4803161621094	8824
True	False	False	False	False	-2151.76293945313	1552.12255859375	524.624145507813	0.831918895244598	0.951528191566467	1	209.983093261719	99322
True	False	False	False	False	-1938.27709960938	2209.31762695313	480.258453369141	0.245906680822372	0.671964406967163	0.0936160236597061	75.1062393188477	32521
True	False	False	False	False	-1920.90222167969	2299.48779296875	635.538330078125	0.33233243227005	0.858237683773041	0.136677637696266	93.218147277832	53414
True	False	False	False	False	-1561.85876464844	-3078.86694335938	134.206176757813	0.627815425395966	0.945518016815186	0.381282955408096	89.4958648681641	10829
True	False	False	False	False	-1886.36352539063	-2388.45434570313	143.079315185547	0.716774523258209	0.967354774475098	0.543696463108063	63.2635650634766	8161
True	False	False	False	False	-1872.65002441406	-2282.63549804688	932.788391113281	0.592637240886688	0.889382839202881	0.337426066398621	238.134368896484	200271
True	False	False	False	False	-1871.46020507813	-2380.68896484375	102.041061401367	0.751853168010712	0.950370073318481	0.657459616661072	68.6956558227539	6320
True	False	False	False	False	-1836.33166503906	-2968.28881835938	138.64274597168	0.797355175018311	0.960105001926422	1	129.52799987793	16191
True	False	False	False	False	-1493.05859375	-2844.17358398438	14.4188451766968	0.805326879024506	0.942608833312988	1	44.6923065185547	581
True	False	False	False	False	-853.074768066406	-2690.6611328125	1583.85473632813	0.41979506611824	0.827913522720337	0.188865676522255	209.31233215332	298898
True	False	False	False	False	-1798.58728027344	-2591.27685546875	32.1651153564453	0.776993036270142	0.941167593002319	0.812498211860657	42.2758636474609	1226
True	False	False	False	False	-947.477722167969	-2511.76733398438	61.0028076171875	0.77311635017395	0.962478160858154	0.777697443962097	104.709091186523	5759
True	False	False	False	False	-999.754028320313	-2442.86547851563	164.153015136719	0.541090667247772	0.936300098896027	0.283920139074326	80.4256744384766	11903
True	False	False	False	False	-1070.25549316406	-2394.34423828125	256.211791992188	0.471951335668564	0.912830173969269	0.225686952471733	68.2640686035156	15769
True	False	False	False	False	-1269.45239257813	-2208.8203125	102.041061401367	0.761244773864746	0.95396763086319	0.701598525047302	56.7608680725098	5222
True	False	False	False	False	-1029.72827148438	-2421.87451171875	716.505676269531	0.527749955654144	0.911754369735718	0.271654158830643	95.9659423828125	61994
True	False	False	False	False	-983.004028320313	-2438.0322265625	32.1651153564453	0.720794081687927	0.943335175514221	0.554238379001617	115.827583312988	3359
True	False	False	False	False	-963.070739746094	-2407.18408203125	2060.78564453125	0.194975912570953	0.731748759746552	0.0712174400687218	177.630783081055	330038
True	False	False	False	False	-933.027893066406	-2418.21533203125	27.7285480499268	0.81305855512619	0.950671494007111	1	49.439998626709	1236
True	False	False	False	False	-834.717041015625	-2719.61962890625	17.7462711334229	0.762108087539673	0.940302610397339	0.706189274787903	93.3125	1493
True	False	False	False	False	-808.290954589844	-3455.7216796875	268.412353515625	0.850427985191345	0.959150552749634	1	228.132232666016	55208
True	False	False	False	False	-756.239868164063	-3293.36694335938	23.2919807434082	0.792964518070221	0.946847438812256	1	56.0952377319336	1178
True	False	False	False	False	-781.63330078125	-3290.14501953125	399.291107177734	0.714016556739807	0.944394946098328	0.536720454692841	226.33610534668	81481
True	False	False	False	False	-268.279205322266	-3086.06518554688	113.132476806641	0.763600468635559	0.962107300758362	0.714391827583313	119.882354736328	12228
True	False	False	False	False	-375.265533447266	-3075.03271484375	161.934722900391	0.25976088643074	0.923068761825562	0.100058920681477	56.5479469299316	8256
True	False	False	False	False	-583.143005371094	-2317.3662109375	29.9468326568604	0.624239027500153	0.924047648906708	0.376477956771851	67.1111145019531	1812
True	False	False	False	False	-567.780029296875	-2313.12084960938	39.9291114807129	0.437887847423553	0.896227777004242	0.201071664690971	61.0833320617676	2199
True	False	False	False	False	-444.410278320313	-2732.35571289063	1874.44982910156	0.433101713657379	0.91962867975235	0.197788015007973	120.957397460938	204418
True	False	False	False	False	-382.716430664063	-2677.8203125	246.229507446289	0.302181154489517	0.836111724376678	0.12083788216114	76.1531524658203	16906
True	False	False	False	False	-428.176635742188	-2668.37963867188	39.9291114807129	0.674418985843658	0.920882940292358	0.453590780496597	74.0833358764648	2667
True	False	False	False	False	-376.127593994141	-2656.99560546875	42.1473922729492	0.546627998352051	0.912102162837982	0.289181053638458	57.8947372436523	2200
True	False	False	False	False	-334.576263427734	-3076.8173828125	120.896469116211	0.573522746562958	0.915577590465546	0.316315919160843	55.6146774291992	6062
True	False	False	False	False	-216.780715942383	-3081.85815429688	19.9645557403564	0.725530564785004	0.945084035396576	0.56728732585907	53.5555572509766	964
True	False	False	False	False	-295.911682128906	-3055.39624023438	76.5307922363281	0.70901221036911	0.919519186019897	0.524551153182983	101.47826385498	7002
True	False	False	False	False	-319.514739990234	-2175.48217773438	64.3302307128906	0.401106625795364	0.831811130046844	0.176819205284119	50.5862083435059	2934
True	False	False	False	False	-252.44450378418	-3069.30981445313	52.1296730041504	0.650069355964661	0.943443715572357	0.413330078125	62.8510627746582	2954
True	False	False	False	False	-232.083267211914	-3041.89697265625	320.542022705078	0.355926334857941	0.860233545303345	0.149773433804512	78.9342575073242	22812
True	False	False	False	False	-211.580337524414	-3107.1201171875	147.515884399414	0.749781250953674	0.93527489900589	0.648868799209595	150.330825805664	19994
True	False	False	False	False	-16.5026779174805	-2563.0849609375	73.203369140625	0.774313688278198	0.94040834903717	0.787631273269653	81.2424240112305	5362
True	False	False	False	False	-26.990592956543	-2553.18530273438	312.778015136719	0.253534704446793	0.817095041275024	0.097143679857254	85.7482299804688	24181
True	False	False	False	False	-44.1319351196289	-2543.90234375	59.8936653137207	0.643028676509857	0.95883721113205	0.402761965990067	61.6666679382324	3330
True	False	False	False	False	-1.52420997619629	-2550.48974609375	62.1119499206543	0.387275338172913	0.855400860309601	0.168242648243904	74.875	4193
True	False	False	False	False	5.26738166809082	-2528.30444335938	247.338653564453	0.37220311164856	0.860096514225006	0.159201934933662	71.2690582275391	15893
True	False	False	False	False	16.5061359405518	-2511.93579101563	11.0914192199707	0.673765122890472	0.928999543190002	0.452423572540283	60.2999992370605	603
True	False	False	False	False	10.4134674072266	-2502.45092773438	38.8199691772461	0.68638277053833	0.941161274909973	0.475945204496384	56.7142868041992	1985
True	False	False	False	False	-1099.35546875	-2155.08764648438	79.8582229614258	0.803513050079346	0.953734934329987	1	59.7083320617676	4299
True	False	False	False	False	-1865.19506835938	-2067.11108398438	283.940338134766	0.35787445306778	0.867933511734009	0.150884345173836	77.15625	19752
True	False	False	False	False	-1881.52783203125	-2060.02758789063	154.17073059082	0.575070798397064	0.911328375339508	0.317964822053909	78.899284362793	10967
True	False	False	False	False	-1865.99682617188	-2045.93798828125	114.241622924805	0.396809190511703	0.850163757801056	0.174124658107758	70.019416809082	7212
True	False	False	False	False	-1856.89465332031	-2154.59423828125	23.2919807434082	0.792964518070221	0.946847438812256	1	43.6666679382324	917
True	False	False	False	False	-1430.775390625	-2144.34790039063	66.5485153198242	0.56201583147049	0.916535198688507	0.304367929697037	65.3166656494141	3919
True	False	False	False	False	-1412.7138671875	-2145.19213867188	19.9645557403564	0.526466608047485	0.891219556331635	0.270503282546997	79.8888854980469	1438
True	False	False	False	False	-1813.58532714844	-2138.36572265625	316.10546875	0.669991195201874	0.936851561069489	0.445788234472275	213.589477539063	60873
True	False	False	False	False	-1395.58276367188	-2123.52319335938	34.3833999633789	0.555344343185425	0.913471460342407	0.297677546739578	65.8387069702148	2041
True	False	False	False	False	-1818.35766601563	-2014.06555175781	104.259346008301	0.549018263816833	0.930926501750946	0.291484296321869	59.8085098266602	5622
True	False	False	False	False	-1806.7734375	-2001.61389160156	37.7108268737793	0.526559889316559	0.927105128765106	0.270586758852005	64.5882339477539	2196
True	False	False	False	False	-1804.74975585938	-2115.13452148438	361.580261230469	0.726107180118561	0.925008177757263	0.56892603635788	220.601226806641	71916
True	False	False	False	False	-1422.79797363281	-2115.69750976563	143.079315185547	0.486934751272202	0.932751357555389	0.23727622628212	70.6511611938477	9114
True	False	False	False	False	-1401.0888671875	-2095.57495117188	28.8376903533936	0.646229147911072	0.94053065776825	0.407513111829758	58.3846168518066	1518
True	False	False	False	False	-1521.27905273438	-2031.09240722656	816.328491210938	0.541334271430969	0.93218207359314	0.284149438142776	94.7228240966797	69716
True	False	False	False	False	-1793.55163574219	-2013.185546875	128.660461425781	0.303045660257339	0.894876003265381	0.121278986334801	66.7068939208984	7738
True	False	False	False	False	-1796.93688964844	-1991.6201171875	9.98227787017822	0.606388568878174	0.94014710187912	0.353718668222427	61.6666679382324	555
True	False	False	False	False	-1783.60034179688	-1983.15783691406	82.0765075683594	0.380194962024689	0.931365847587585	0.163957208395004	55.2702713012695	4090
True	False	False	False	False	-1619.43481445313	-1904.70825195313	194.099838256836	0.588823318481445	0.943622529506683	0.333078444004059	68.725715637207	12027
True	False	False	False	False	-1571.052734375	-2016.99353027344	88.7313537597656	0.524048745632172	0.897912859916687	0.268348306417465	60.6500015258789	4852
True	False	False	False	False	-1481.09436035156	-2010.73815917969	122.005615234375	0.423776805400848	0.917983651161194	0.191504314541817	73.7545471191406	8113
True	False	False	False	False	-1502.67407226563	-2006.29711914063	255.102645874023	0.611146450042725	0.910966634750366	0.359596580266953	110.891304016113	25505
True	False	False	False	False	-1551.32421875	-1970.96069335938	48.80224609375	0.61849308013916	0.950185596942902	0.368936389684677	64.2045440673828	2825
True	False	False	False	False	-1507.12023925781	-1980.54809570313	225.155807495117	0.33693465590477	0.919044613838196	0.139181554317474	74.4236450195313	15108
True	False	False	False	False	-1394.81506347656	-2084.87890625	13.3097038269043	0.517451584339142	0.885753393173218	0.262555181980133	50.5	606
True	False	False	False	False	-1393.93273925781	-2101.47119140625	18.8554134368896	0.509066939353943	0.89120614528656	0.255368679761887	59.294116973877	1008
True	False	False	False	False	-1038.29992675781	-2031.150390625	16.6371288299561	0.793338239192963	0.946970880031586	1	41.1333351135254	617
True	False	False	False	False	-975.044799804688	-2109.3115234375	2454.53100585938	0.384497165679932	0.868870079517365	0.166552871465683	191.865341186523	424598
True	False	False	False	False	-568.320495605469	-2084.39721679688	204.082122802734	0.834840655326843	0.95314359664917	1	216.771743774414	39886
True	False	False	False	False	-1873.62866210938	-1676.30078125	62.1119499206543	0.681158900260925	0.925925493240356	0.465942800045013	59.9285697937012	3356
True	False	False	False	False	-1822.66381835938	-1651.32336425781	123.114753723145	0.64830881357193	0.92877060174942	0.410647183656693	90.3693695068359	10031
True	False	False	False	False	-1849.60656738281	-1635.9794921875	939.443237304688	0.416906774044037	0.913433790206909	0.186967879533768	126.922080993652	107503
True	False	False	False	False	-1803.90625	-1632.51684570313	49.9113883972168	0.843023717403412	0.962561309337616	1	63.6444435119629	2864
True	False	False	False	False	-1734.85192871094	-908.202331542969	1071.43115234375	0.841242074966431	0.968590676784515	1	224.312622070313	216686
True	False	False	False	False	-1777.19128417969	-840.616638183594	33.2742576599121	0.399268209934235	0.878544747829437	0.175663158297539	59.2333335876465	1777
True	False	False	False	False	-1082.81481933594	-1825.87646484375	380.435699462891	0.852333724498749	0.955832064151764	1	223.83381652832	76775
True	False	False	False	False	-83.676872253418	-1110.13562011719	58.7845230102539	0.552240371704102	0.943960130214691	0.29462081193924	48.0943412780762	2549
True	False	False	False	False	-81.8416442871094	-1756.37658691406	33.2742576599121	0.803785860538483	0.948197305202484	1	48.9333343505859	1468
True	False	False	False	False	-47.3651885986328	-1743.14636230469	501.332153320313	0.790439307689667	0.962189495563507	1	233.26106262207	105434
True	False	False	False	False	-58.0273284912109	-1123.82446289063	189.663269042969	0.381893485784531	0.944453001022339	0.164978951215744	53.2046775817871	9098
True	False	False	False	False	41.7060241699219	-1727.08642578125	47.6931037902832	0.572284460067749	0.905504822731018	0.315004199743271	52.2325592041016	2246
True	False	False	False	False	-1773.61315917969	592.123291015625	692.104553222656	0.413058042526245	0.8727867603302	0.184459879994392	149.299682617188	93163
True	False	False	False	False	-1699.78149414063	1989.49267578125	21.0736961364746	0.418009370565414	0.866735935211182	0.187690764665604	49.8421058654785	947
True	False	False	False	False	-1441.58557128906	851.010803222656	1386.42749023438	0.474089920520782	0.926607489585876	0.227310717105865	173.927200317383	217409
True	False	False	False	False	-1491.994140625	868.864685058594	1101.3779296875	0.401621490716934	0.795815229415894	0.177143901586533	174.25276184082	173033
True	False	False	False	False	-1429.24304199219	873.78369140625	21.0736961364746	0.717444062232971	0.930156767368317	0.54542076587677	72.2631607055664	1373
True	False	False	False	False	-1484.64819335938	885.281372070313	12.2005615234375	0.563888907432556	0.934041440486908	0.306276768445969	117.909088134766	1297
True	False	False	False	False	-1144.72875976563	675.178283691406	743.125122070313	0.169162154197693	0.790344476699829	0.0605659782886505	83.0955200195313	55674
True	False	False	False	False	-1227.80737304688	730.552185058594	542.370422363281	0.312511056661606	0.925420999526978	0.126157760620117	105.957054138184	51813
True	False	False	False	False	-1234.89501953125	762.380737304688	43.256534576416	0.668749868869781	0.952934086322784	0.443642497062683	63.0512809753418	2459
True	False	False	False	False	-1295.56018066406	1618.66516113281	749.779968261719	0.649931073188782	0.946902513504028	0.413118362426758	224.343200683594	151656
True	False	False	False	False	-1287.31359863281	1499.36047363281	80.9673614501953	0.760632932186127	0.939576268196106	0.698408961296082	53.6849327087402	3919
True	False	False	False	False	-1154.7578125	753.533813476563	764.198791503906	0.221656829118729	0.926198065280914	0.082709439098835	110.380264282227	76052
True	False	False	False	False	-1094.86669921875	682.36181640625	490.240753173828	0.239116743206978	0.912714302539825	0.090515710413456	84.4434356689453	37324
True	False	False	False	False	-236.142700195313	576.9775390625	1071.43115234375	0.275572299957275	0.939914762973785	0.107612088322639	204.39958190918	197450
True	False	False	False	False	-395.590789794922	722.327514648438	27.7285480499268	0.81305855512619	0.950671494007111	1	45.5200004577637	1138
True	False	False	False	False	-866.32373046875	1285.49157714844	1508.43310546875	0.178224474191666	0.925228893756866	0.0642553269863129	134.824996948242	183362
True	False	False	False	False	-361.137634277344	699.793701171875	613.35546875	0.38687202334404	0.926844656467438	0.167996674776077	71.0325469970703	39281
True	False	False	False	False	-334.301879882813	737.215942382813	476.931030273438	0.396013021469116	0.905031323432922	0.173628434538841	71.9046478271484	30919
True	False	False	False	False	-318.054840087891	763.594055175781	25.5102653503418	0.451051533222198	0.887784957885742	0.210317119956017	48.4347839355469	1114
True	False	False	False	False	-223.620361328125	547.397277832031	127.551322937012	0.408807277679443	0.89941018819809	0.181717082858086	127.295654296875	14639
True	False	False	False	False	-1810.63916015625	2365.3525390625	34.3833999633789	0.637083411216736	0.914972543716431	0.394158184528351	63.0322570800781	1954
True	False	False	False	False	-1791.38134765625	2186.78466796875	753.107360839844	0.804085731506348	0.955330848693848	1	241.419738769531	163924
True	False	False	False	False	-1781.37731933594	2358.228515625	1198.982421875	0.477254927158356	0.906101882457733	0.229731991887093	144.207214355469	155888
True	False	False	False	False	-1747.72375488281	2153.04345703125	1281.05895996094	0.715083837509155	0.939823865890503	0.539396345615387	241.383544921875	278798
True	False	False	False	False	-1758.39978027344	2299.55541992188	775.290222167969	0.22105810046196	0.801529407501221	0.0824458748102188	102.320457458496	71522
True	False	False	False	False	-1742.85217285156	2300.00341796875	11.0914192199707	0.763594925403595	0.936281979084015	0.714360892772675	96.6999969482422	967
True	False	False	False	False	-1754.38903808594	2343.70361328125	108.695907592773	0.733655333518982	0.961469709873199	0.591503977775574	94.6632690429688	9277
True	False	False	False	False	-1745.10754394531	2354.33056640625	13.3097038269043	0.66390061378479	0.925560414791107	0.435427129268646	62.1666679382324	746
True	False	False	False	False	-1633.4814453125	2119.66748046875	1380.88171386719	0.313938498497009	0.890648305416107	0.12690144777298	178.548599243164	222293
True	False	False	False	False	-1613.3642578125	2173.45385742188	1265.53100585938	0.58641129732132	0.939221560955048	0.330365091562271	208.804550170898	238246
True	False	False	False	False	-271.168060302734	2735.89892578125	664.376037597656	0.265533924102783	0.861588299274445	0.102791421115398	76.4891510009766	45817
True	False	False	False	False	-312.425506591797	2872.873046875	831.8564453125	0.653138220310211	0.940371572971344	0.418073683977127	239.835998535156	179877
True	False	False	False	False	-310.841094970703	2822.60009765625	414.819091796875	0.264910608530045	0.880111277103424	0.102495022118092	67.4679107666016	25233
True	False	False	False	False	-267.545715332031	2866.03833007813	29.9468326568604	0.582133054733276	0.953530073165894	0.325619131326675	49.2962951660156	1331
True	False	False	False	False	149.317260742188	-2889.81127929688	56.5662384033203	0.823355436325073	0.959788382053375	1	50.8823547363281	2595
True	False	False	False	False	987.867004394531	-2892.05834960938	26.6194076538086	0.643028676509857	0.938255786895752	0.402761965990067	48.2083320617676	1157
True	False	False	False	False	915.923583984375	-2880.67578125	1641.53002929688	0.481619149446487	0.936876952648163	0.233107060194016	210.639190673828	311746
True	False	False	False	False	89.8572769165039	-2764.32104492188	13.3097038269043	0.66390061378479	0.925560414791107	0.435427129268646	38.9166679382324	467
True	False	False	False	False	740.702392578125	-2742.64599609375	35.4925422668457	0.552815020084381	0.844536006450653	0.295184105634689	56.40625	1805
True	False	False	False	False	996.698303222656	-3100.9140625	225.155807495117	0.873472034931183	0.967971980571747	1	210.7783203125	42788
True	False	False	False	False	1476.35241699219	-2984.86840820313	45.4748191833496	0.72121262550354	0.928053855895996	0.555363178253174	71.0487823486328	2913
True	False	False	False	False	1466.94873046875	-2967.64282226563	57.6753807067871	0.526989698410034	0.887935519218445	0.270971804857254	74.3653869628906	3867
True	False	False	False	False	1154.82897949219	-2729.796875	186.335845947266	0.871677577495575	0.967923104763031	1	181.077377319336	30421
True	False	False	False	False	1068.93542480469	-2615.49047851563	54.3479537963867	0.825362265110016	0.964499771595001	1	50.3061218261719	2465
True	False	False	False	False	1400.21508789063	-2613.64184570313	285.049468994141	0.245004802942276	0.736962139606476	0.0932020843029022	96.6926040649414	24850
True	False	False	False	False	1382.08178710938	-2600.541015625	115.350761413574	0.256678938865662	0.877195656299591	0.0986118018627167	79.6153869628906	8280
True	False	False	False	False	1398.58288574219	-2585.85131835938	31.0559749603271	0.514855980873108	0.871298789978027	0.260309815406799	82.1428604125977	2300
True	False	False	False	False	1408.51953125	-2679.13330078125	18.8554134368896	0.809739828109741	0.949675559997559	1	47.5882339477539	809
True	False	False	False	False	1433.52392578125	-2571.75317382813	616.682922363281	0.338442206382751	0.850084662437439	0.140006974339485	101.39208984375	56374
True	False	False	False	False	1482.1884765625	-2948.11254882813	11.0914192199707	0.619482219219208	0.921230614185333	0.37021940946579	59.0999984741211	591
True	False	False	False	False	1482.29479980469	-2975.02099609375	151.952453613281	0.538790464401245	0.925234973430634	0.281764775514603	87.1021881103516	11933
True	False	False	False	False	1497.01147460938	-2972.38330078125	14.4188451766968	0.560572564601898	0.921669483184814	0.302906334400177	74.0769195556641	963
True	False	False	False	False	1495.07958984375	-2572.20922851563	138.64274597168	0.432226955890656	0.842163801193237	0.197192192077637	86.6240005493164	10828
True	False	False	False	False	1482.72583007813	-2555.03735351563	250.666076660156	0.524308025836945	0.929646968841553	0.268578588962555	105.672569274902	23882
True	False	False	False	False	1514.24145507813	-2967.35693359375	19.9645557403564	0.437887847423553	0.878941893577576	0.201071664690971	61.6666679382324	1110
True	False	False	False	False	1653.87268066406	-2932.77490234375	262.866638183594	0.788554728031158	0.949898064136505	1	214.531646728516	50844
True	False	False	False	False	1649.68127441406	-2887.75927734375	224.046676635742	0.677440285682678	0.889754891395569	0.459054291248322	213.836639404297	43195
True	False	False	False	False	1703.31530761719	-2932.578125	154.17073059082	0.29342970252037	0.944645166397095	0.116413839161396	44.3453254699707	6164
True	False	False	False	False	1495.63500976563	-2524.8154296875	846.275329589844	0.737999558448792	0.950075626373291	0.605572044849396	94.5058975219727	72108
True	False	False	False	False	191.156036376953	-2404.57006835938	1089.17736816406	0.330131143331528	0.928936064243317	0.135488361120224	93.1191482543945	91443
True	False	False	False	False	229.314147949219	-2303.50390625	534.6064453125	0.37725105881691	0.882399141788483	0.162195593118668	101.278007507324	48816
True	False	False	False	False	248.863754272461	-2306.51416015625	293.922607421875	0.216637268662453	0.788549542427063	0.0805080533027649	81.34716796875	21557
True	False	False	False	False	534.247497558594	-1905.09826660156	409.273376464844	0.215433269739151	0.789582490921021	0.0799827948212624	62.3495941162109	23007
True	False	False	False	False	128.627777099609	-1786.91674804688	18.8554134368896	0.497218459844589	0.862899959087372	0.245531126856804	52.6470603942871	895
True	False	False	False	False	95.4832458496094	-1770.26196289063	186.335845947266	0.383620142936707	0.898231863975525	0.166021659970284	65.3214263916016	10974
True	False	False	False	False	111.3076171875	-1779.51623535156	98.7136306762695	0.640130162239075	0.912293016910553	0.398532092571259	69.3370819091797	6171
True	False	False	False	False	72.764518737793	-1740.3759765625	366.016845703125	0.371595323085785	0.955534636974335	0.158843740820885	65.1151504516602	21488
True	False	False	False	False	646.725036621094	-1541.60131835938	340.506591796875	0.516482174396515	0.909956514835358	0.261714339256287	201.185668945313	61764
True	False	False	False	False	199.520584106445	-1205.32800292969	527.951538085938	0.725999653339386	0.960365295410156	0.568619608879089	223.894958496094	106574
True	False	False	False	False	90.138557434082	-1132.11474609375	90.9496383666992	0.398198157548904	0.899406135082245	0.174992576241493	53.1829261779785	4361
True	False	False	False	False	583.342224121094	-237.749938964844	275.067199707031	0.53075385093689	0.941687047481537	0.27436751127243	166.540328979492	41302
True	False	False	False	False	1093.541015625	-1251.62438964844	27.7285480499268	0.748627901077271	0.942156314849854	0.644232213497162	45.0400009155273	1126
True	False	False	False	False	1695.52563476563	-1152.11682128906	194.099838256836	0.62420654296875	0.929918229579926	0.376434773206711	72.2457122802734	12643
True	False	False	False	False	1747.99353027344	-309.660858154297	13.3097038269043	0.390268117189407	0.814526319503784	0.170075073838234	53	636
True	False	False	False	False	1710.21704101563	-276.778350830078	285.049468994141	0.279260903596878	0.93930995464325	0.109406046569347	63.4747085571289	16313
True	False	False	False	False	1721.45190429688	-231.250350952148	62.1119499206543	0.471635580062866	0.825217425823212	0.225448057055473	71.5178604125977	4005
True	False	False	False	False	1748.28247070313	-374.028564453125	17.7462711334229	0.419238984584808	0.9023597240448	0.188499227166176	47.0625	753
True	False	False	False	False	1756.24633789063	-360.085784912109	93.1679229736328	0.314423710107803	0.880501568317413	0.127154722809792	53.488094329834	4493
True	False	False	False	False	1749.98376464844	-323.205932617188	84.2947845458984	0.455314695835114	0.907136201858521	0.213381320238113	61.0394744873047	4639
True	False	False	False	False	2744.8056640625	-1241.47692871094	551.243530273438	0.660303890705109	0.90291553735733	0.429497867822647	208.082489013672	103417
True	False	False	False	False	2840.8173828125	-189.907135009766	460.293914794922	0.642642974853516	0.929701626300812	0.40219509601593	83.9807205200195	34852
True	False	False	False	False	2928.39721679688	-187.63410949707	471.385314941406	0.439577490091324	0.943146467208862	0.202240616083145	78.5717620849609	33393
True	False	False	False	False	2950.61181640625	-159.171463012695	55.4570960998535	0.676082134246826	0.94907420873642	0.456583887338638	45.5400009155273	2277
True	False	False	False	False	2946.0341796875	37.8242149353027	1004.88262939453	0.457324594259262	0.936388790607452	0.214838236570358	118.863136291504	107690
