# Supplementary material for: Gene Delivery Mediated by Backbone-Degradable RAFT Copolymers
Source: Biomacromolecules. 2026 Feb 12;27(3):1846–56. doi: 10.1021/acs.biomac.5c01662 (PMC12977016; doi:10.1021/acs.biomac.5c01662)
Supplement: Supplementary file 2 [file bm5c01662_si_002.zip › Celigo Raw Data/Object (Cell)-Level Data/GFP/7-15-2024-2-33-04-PM_object_D5.csv]

Plate ID	PM_2024_07_15_PPP41-45_NP_5_10_20_PEIpro_200ngwell_U2OS_6k_Plate2
Plate Name
Plate Description
Scan ID	7/15/2024 2:33:04 PM
Scan Description
Scan Result ID	7/15/2024 2:33:04 PM
Scan Result Description
Software Version	5.1.0.0
Experiment Name
Application Name	Target 1
Plate Type	96-Well BD Falcon™ 353072 Plate
Acquisition Start/End Times	7/15/2024 2:33:04 PM - 7/15/2024 2:34:12 PM
Analysis Start Time	7/15/2024 2:33:04 PM
User ID	Local Administrator
Scan Area Object-Level Data CSV Report
Row	D
Column	5
Total	Class 1	Class 2	Class 3	Class 4	X Position (µm)	Y Position (µm)	Target 1: Area (µm²)	Target 1: Form Factor	Target 1: Smoothness	Target 1: Aspect Ratio	Target 1: Mean Intensity	Target 1: Integrated Intensity
True	False	False	False	False	-2491.31079101563	-1830.49206542969	22.1828384399414	0.755204319953918	0.946847438812256	0.672140836715698	41.4500007629395	829
True	False	False	False	False	-2582.43725585938	-1420.09509277344	56.5662384033203	0.716889679431915	0.948076486587524	0.543992161750793	67.6078414916992	3448
True	False	False	False	False	-2609.20678710938	-1374.15173339844	1932.12524414063	0.264276117086411	0.872610807418823	0.102193638682365	181.885757446289	316845
True	False	False	False	False	-2770.78857421875	-1263.142578125	146.40673828125	0.544124007225037	0.960183620452881	0.286789268255234	77.7803039550781	10267
True	False	False	False	False	-3272.66918945313	-524.849914550781	74.3125076293945	0.722276210784912	0.948222696781158	0.558245301246643	68.8208923339844	4611
True	False	False	False	False	-3268.451171875	-550.630065917969	384.872253417969	0.792358219623566	0.937730431556702	1	203.253601074219	70529
True	False	False	False	False	-2914.73461914063	-492.599914550781	12.2005615234375	0.474330633878708	0.846143364906311	0.227494090795517	70.1818161010742	772
True	False	False	False	False	-3005.4931640625	-330.243225097656	1329.86120605469	0.760982990264893	0.944994807243347	0.7002272605896	207.678070068359	249006
True	False	False	False	False	-2974.119140625	-104.804573059082	28.8376903533936	0.544970512390137	0.93037748336792	0.287595450878143	80.6153869628906	2096
True	False	False	False	False	-3142.55493164063	-37.3399848937988	13.3097038269043	0.743378639221191	0.931919693946838	0.624296009540558	35.75	429
True	False	False	False	False	-2955.7119140625	15.5040626525879	344.943145751953	0.229095339775085	0.866791427135468	0.0860064849257469	56.4244384765625	17548
True	False	False	False	False	-2947.71948242188	-84.366081237793	3395.08349609375	0.309008866548538	0.847857475280762	0.124342024326324	218.536758422852	668941
True	False	False	False	False	-2900.07690429688	-460.256927490234	657.72119140625	0.32098126411438	0.684712529182434	0.130601793527603	98.8600311279297	58624
True	False	False	False	False	-2856.34887695313	-382.663665771484	79.8582229614258	0.554762363433838	0.925050556659698	0.297101765871048	61.3472213745117	4417
True	False	False	False	False	-2838.271484375	-173.007965087891	33.2742576599121	0.786073088645935	0.95572304725647	1	44.8333320617676	1345
True	False	False	False	False	-2829.79174804688	-379.462310791016	34.3833999633789	0.607939004898071	0.885293781757355	0.355619817972183	62.2580642700195	1930
True	False	False	False	False	-2825.5712890625	-166.778213500977	64.3302307128906	0.731921255588531	0.945150554180145	0.586120128631592	49.6206893920898	2878
True	False	False	False	False	-2673.19921875	-1318.27990722656	229.592376708984	0.73585307598114	0.915013611316681	0.598512947559357	60.7874412536621	12583
True	False	False	False	False	-2572.66748046875	-1411.03515625	75.4216537475586	0.698736667633057	0.946152150630951	0.501303195953369	95.75	6511
True	False	False	False	False	-2558.42138671875	-1403.03857421875	46.5839614868164	0.786822140216827	0.950805008411407	1	82.0714263916016	3447
True	False	False	False	False	-2549.19458007813	-928.413269042969	23.2919807434082	0.594368875026703	0.932306885719299	0.339423686265945	81.6666641235352	1715
True	False	False	False	False	-2545.03588867188	-1392.67004394531	78.7490768432617	0.79235315322876	0.948419690132141	1	67.3943634033203	4785
True	False	False	False	False	-2523.3251953125	-929.044677734375	36.6016845703125	0.502476036548615	0.937555253505707	0.249851852655411	101.151512145996	3338
True	False	False	False	False	-2534.64599609375	-910.494323730469	1025.95629882813	0.346353679895401	0.773436188697815	0.144381523132324	164.208648681641	151893
True	False	False	False	False	-2491.47705078125	-895.652893066406	317.214599609375	0.490511119365692	0.82570606470108	0.240118265151978	138.534957885742	39621
True	False	False	False	False	-2484.76318359375	-924.731628417969	108.695907592773	0.674547255039215	0.953588008880615	0.453820466995239	82.1836700439453	8054
True	False	False	False	False	-2458.99291992188	-874.215393066406	856.257568359375	0.244144275784492	0.753464460372925	0.0928077399730682	110.089378356934	84989
True	False	False	False	False	-2421.29467773438	-860.5048828125	9.98227787017822	0.628524124622345	0.939064502716064	0.382245600223541	47	423
True	False	False	False	False	-2224.53125	-89.6340637207031	1347.607421875	0.377399951219559	0.944750368595123	0.162284404039383	228.682312011719	277849
True	False	False	False	False	-2262.33911132813	-66.8255081176758	1996.45544433594	0.352041751146317	0.881962418556213	0.147572100162506	218.851669311523	393933
True	False	False	False	False	-1996.67419433594	-1795.33447265625	31.0559749603271	0.444276958703995	0.822542250156403	0.205519050359726	61.7857131958008	1730
True	False	False	False	False	-3263.04614257813	434.338500976563	320.542022705078	0.384754210710526	0.857665300369263	0.166708767414093	88.0380630493164	25443
True	False	False	False	False	-3176.72265625	520.628784179688	1040.37512207031	0.412729263305664	0.928202152252197	0.184246718883514	137.059707641602	128562
True	False	False	False	False	-3122.93090820313	535.0673828125	841.838745117188	0.608514606952667	0.909235179424286	0.35632911324501	184.123840332031	139750
True	False	False	False	False	-3124.77661132813	561.053405761719	34.3833999633789	0.830578744411469	0.962256669998169	1	72.3548355102539	2243
True	False	False	False	False	-3104.31201171875	128.973846435547	15.5279874801636	0.717676758766174	0.934041440486908	0.546022891998291	37.7142868041992	528
True	False	False	False	False	-2873.12719726563	160.863693237305	37.7108268737793	0.802700221538544	0.951372683048248	1	51.5588226318359	1753
True	False	False	False	False	-2869.34814453125	138.69010925293	270.630645751953	0.781755030155182	0.961632251739502	0.872471511363983	195.823776245117	47781
True	False	False	False	False	-2704.4140625	519.031311035156	530.169860839844	0.79966801404953	0.936476767063141	1	204.817993164063	97903
True	False	False	False	False	-2659.51440429688	1073.55285644531	31.0559749603271	0.695939123630524	0.913262784481049	0.495332807302475	41.25	1155
True	False	False	False	False	-2609.34790039063	1173.37487792969	179.680999755859	0.820887804031372	0.959129095077515	1	172.870376586914	28005
True	False	False	False	False	-2595.5205078125	1136.84948730469	454.748199462891	0.685907661914825	0.916584134101868	0.475019156932831	102.943901062012	42207
True	False	False	False	False	-2452.9736328125	917.912719726563	503.550445556641	0.219836160540581	0.643017709255219	0.0819087997078896	91.1233444213867	41370
True	False	False	False	False	-2471.81127929688	1482.23645019531	353.816284179688	0.594964921474457	0.928399503231049	0.340114712715149	126.231971740723	40268
True	False	False	False	False	-2471.0703125	923.434143066406	54.3479537963867	0.677731871604919	0.950586557388306	0.459587782621384	75.6530609130859	3707
True	False	False	False	False	-2470.92700195313	938.762329101563	22.1828384399414	0.755204319953918	0.946847438812256	0.672140836715698	55.25	1105
True	False	False	False	False	-2454.87866210938	1454.65002441406	461.403045654297	0.639311671257019	0.923541963100433	0.397349894046783	95.7524032592773	39833
True	False	False	False	False	-2303.23413085938	275.188323974609	42.1473922729492	0.796495378017426	0.947963654994965	1	46.0526313781738	1750
True	False	False	False	False	-2398.29760742188	886.0576171875	638.865783691406	0.250805079936981	0.928150832653046	0.0958758369088173	84.3298645019531	48574
True	False	False	False	False	-2319.36694335938	1486.29284667969	157.498153686523	0.459982633590698	0.856818914413452	0.216777265071869	75.7816925048828	10761
True	False	False	False	False	-2357.74609375	1510.44604492188	75.4216537475586	0.523942232131958	0.907587289810181	0.268253803253174	69.1617660522461	4703
True	False	False	False	False	-2376.45581054688	1512.45812988281	13.3097038269043	0.414611250162125	0.816966474056244	0.185469180345535	56.8333320617676	682
True	False	False	False	False	-2325.12817382813	1535.15551757813	918.369506835938	0.303702741861343	0.886427640914917	0.121614746749401	74.2028961181641	61440
True	False	False	False	False	-2368.81372070313	1553.46704101563	25.5102653503418	0.748013913631439	0.942926585674286	0.641803920269012	46.0869560241699	1060
True	False	False	False	False	-2305.79516601563	1500.65100097656	46.5839614868164	0.614211022853851	0.900946021080017	0.363452702760696	59.761905670166	2510
True	False	False	False	False	-2180.71411132813	60.5201721191406	1429.68395996094	0.603853762149811	0.920063972473145	0.350639462471008	233.639251708984	301161
True	False	False	False	False	-2165.9033203125	113.266647338867	2229.37524414063	0.477617800235748	0.902878999710083	0.230011016130447	226.250244140625	454763
True	False	False	False	False	-2117.64038085938	93.8823852539063	390.41796875	0.557023286819458	0.956490993499756	0.299345523118973	114.903411865234	40446
True	False	False	False	False	-2029.32458496094	239.999176025391	35.4925422668457	0.812806487083435	0.956406116485596	1	49.625	1588
True	False	False	False	False	-1920.93090820313	1650.99572753906	1385.31823730469	0.50182044506073	0.922601699829102	0.249309256672859	130.863891601563	163449
True	False	False	False	False	-619.074401855469	-3344.47509765625	428.128784179688	0.37655183672905	0.780709445476532	0.161778897047043	101.533676147461	39192
True	False	False	False	False	-690.046081542969	-3342.53637695313	1603.81921386719	0.337286740541458	0.812952399253845	0.13937409222126	168.055328369141	243008
True	False	False	False	False	-648.632995605469	-3331.74658203125	408.164245605469	0.361173063516617	0.795523047447205	0.152776092290878	116.279891967773	42791
True	False	False	False	False	-743.156982421875	-3281.17602539063	374.889984130859	0.807473361492157	0.955823838710785	1	226.573959350586	76582
True	False	False	False	False	-1623.15942382813	-3172.10668945313	18.8554134368896	0.587365925312042	0.875001430511475	0.331435710191727	73.5882339477539	1251
True	False	False	False	False	-1858.89123535156	-2085.54956054688	25.5102653503418	0.794671595096588	0.94915634393692	1	56.1304359436035	1291
True	False	False	False	False	-1843.94030761719	-2056.21459960938	967.171752929688	0.702296018600464	0.952258765697479	0.509111762046814	227.087158203125	198020
True	False	False	False	False	-1815.81042480469	-2235.951171875	28.8376903533936	0.84558093547821	0.95841646194458	1	45.6153831481934	1186
True	False	False	False	False	-1794.67102050781	-2213.18872070313	242.902084350586	0.800668001174927	0.964653551578522	1	221.484024047852	48505
True	False	False	False	False	-1781.22705078125	-2200.0087890625	25.5102653503418	0.650975465774536	0.904448509216309	0.414721727371216	85.7826080322266	1973
True	False	False	False	False	-1707.32751464844	-2098.5	29.9468326568604	0.80851811170578	0.960098087787628	1	48.2592582702637	1303
True	False	False	False	False	-1700.67578125	-2194.41723632813	256.211791992188	0.348586112260818	0.852221190929413	0.145629152655602	74.9177474975586	17306
True	False	False	False	False	-1616.51684570313	-3189.17456054688	379.326538085938	0.849848747253418	0.962296009063721	1	230.114028930664	78699
True	False	False	False	False	-1271.54614257813	-3185.0771484375	466.948760986328	0.377220124006271	0.921536207199097	0.16217714548111	91.8289794921875	38660
True	False	False	False	False	-1367.89514160156	-3065.60693359375	883.986145019531	0.472181707620621	0.865065217018127	0.225861415266991	203.967376708984	162562
True	False	False	False	False	-1316.88305664063	-3153.06103515625	999.3369140625	0.407879263162613	0.882455050945282	0.181122034788132	166.369583129883	149899
True	False	False	False	False	-1256.65063476563	-3173.5634765625	17.7462711334229	0.552815020084381	0.90715092420578	0.295184105634689	69.875	1118
True	False	False	False	False	-1285.56469726563	-3153.73803710938	241.792938232422	0.822881937026978	0.949273943901062	1	215.683486938477	47019
True	False	False	False	False	-1231.03454589844	-3103.875	124.223899841309	0.733668208122253	0.957602500915527	0.591544389724731	85.8125	9611
True	False	False	False	False	-1256.76586914063	-2424.94506835938	28.8376903533936	0.735885262489319	0.943764388561249	0.598617315292358	46.5769233703613	1211
True	False	False	False	False	-1222.28527832031	-2994.4365234375	36.6016845703125	0.606794536113739	0.919572293758392	0.354215174913406	45.1515159606934	1490
True	False	False	False	False	-928.6943359375	-2851.55883789063	1069.212890625	0.471626877784729	0.814721763134003	0.225441470742226	210.795639038086	203207
True	False	False	False	False	-800.066284179688	-2752.75927734375	235.138092041016	0.866265654563904	0.966043472290039	1	197.438674926758	41857
True	False	False	False	False	-1034.00659179688	-2307.09936523438	524.624145507813	0.597490847110748	0.939190328121185	0.343063473701477	151.649047851563	71730
True	False	False	False	False	-1003.49938964844	-2315.05590820313	369.344268798828	0.736929655075073	0.939243972301483	0.602026224136353	205.072067260742	68289
True	False	False	False	False	-790.850708007813	-2788.7626953125	18.8554134368896	0.809739828109741	0.949675559997559	1	56.705883026123	964
True	False	False	False	False	-746.0185546875	-2526.9443359375	411.491668701172	0.203828200697899	0.903052628040314	0.074973925948143	65.2991943359375	24226
True	False	False	False	False	-770.718078613281	-2020.29272460938	153.061584472656	0.369289219379425	0.853588879108429	0.157489135861397	74.0362319946289	10217
True	False	False	False	False	-789.528625488281	-2013.07397460938	12.2005615234375	0.628655016422272	0.920089662075043	0.382423788309097	59.8181800842285	658
True	False	False	False	False	-771.482421875	-1974.494140625	258.430084228516	0.594418704509735	0.902244985103607	0.339481353759766	77.8068695068359	18129
True	False	False	False	False	-728.316345214844	-1963.99719238281	25.5102653503418	0.650975465774536	0.929314136505127	0.414721727371216	68.1304321289063	1567
True	False	False	False	False	-720.046936035156	-2498.94921875	26.6194076538086	0.66390061378479	0.908495008945465	0.435427129268646	55.4166679382324	1330
True	False	False	False	False	-713.581176757813	-2012.26428222656	134.206176757813	0.302739888429642	0.939952552318573	0.121122889220715	48.2975196838379	5844
True	False	False	False	False	-690.734191894531	-1906.578125	52.1296730041504	0.660663068294525	0.922478497028351	0.430083870887756	59.8297882080078	2812
True	False	False	False	False	-688.138366699219	-1949.95336914063	1714.7333984375	0.328524857759476	0.896076500415802	0.134623914957047	201.434020996094	311417
True	False	False	False	False	-685.940002441406	-3319.02270507813	15.5279874801636	0.666844606399536	0.927047312259674	0.440383464097977	104.071426391602	1457
True	False	False	False	False	-662.499572753906	-3300.2197265625	92.0587844848633	0.809303224086761	0.954270482063293	1	74.6265029907227	6194
True	False	False	False	False	-684.953308105469	-2520.31909179688	47.6931037902832	0.413666814565659	0.884858787059784	0.18485501408577	60.8837203979492	2618
True	False	False	False	False	-590.493103027344	-3339.79272460938	181.899276733398	0.517392575740814	0.914379000663757	0.262503951787949	67.8292694091797	11124
True	False	False	False	False	-540.152648925781	-2028.38012695313	1574.98156738281	0.179194509983063	0.729485869407654	0.0646533891558647	153.222534179688	217576
True	False	False	False	False	-532.99560546875	-3458.9609375	76.5307922363281	0.797638714313507	0.961355686187744	1	45.5942039489746	3146
True	False	False	False	False	23.100793838501	-3508.73999023438	35.4925422668457	0.795358955860138	0.950105845928192	1	33.59375	1075
True	False	False	False	False	-152.432434082031	-3269.69970703125	227.374099731445	0.820242345333099	0.944346010684967	1	200.17561340332	41036
True	False	False	False	False	-131.537673950195	-2851.17602539063	210.736968994141	0.484719097614288	0.891381740570068	0.235530540347099	97.9842071533203	18617
True	False	False	False	False	-509.525054931641	-2043.232421875	113.132476806641	0.421994388103485	0.94228583574295	0.190319895744324	75.6568603515625	7717
True	False	False	False	False	-117.683288574219	-2855.009765625	301.686614990234	0.279586106538773	0.845366775989532	0.109564803540707	79.5735321044922	21644
True	False	False	False	False	3.48299741744995	-3024.61254882813	53.2388153076172	0.823076725006104	0.958557844161987	1	43.8958320617676	2107
True	False	False	False	False	-77.4626159667969	-2818.32421875	407.055084228516	0.386362165212631	0.863848924636841	0.16768604516983	87.3405990600586	32054
True	False	False	False	False	-1878.52600097656	-595.494018554688	100.931915283203	0.467537045478821	0.902964532375336	0.222366228699684	75.9780197143555	6914
True	False	False	False	False	-1869.09155273438	-47.8946571350098	217.391815185547	0.861937046051025	0.970468938350677	1	221.479598999023	43410
True	False	False	False	False	-1796.01599121094	-124.790191650391	844.057006835938	0.586980402469635	0.93330043554306	0.331002771854401	226.528259277344	172388
True	False	False	False	False	-703.469421386719	-885.580749511719	1004.88262939453	0.265094667673111	0.905221998691559	0.102582506835461	166.229583740234	150604
True	False	False	False	False	-703.724853515625	-855.00146484375	11.0914192199707	0.673765122890472	0.94014710187912	0.452423572540283	95.6999969482422	957
True	False	False	False	False	-706.944580078125	-813.790100097656	1301.02355957031	0.313918113708496	0.78905326128006	0.126890808343887	167.484222412109	196459
True	False	False	False	False	-696.082946777344	-860.139892578125	24.401123046875	0.658792555332184	0.919657945632935	0.427046239376068	87.3181838989258	1921
True	False	False	False	False	-690.446716308594	-1422.05688476563	66.5485153198242	0.703921556472778	0.915931165218353	0.512761116027832	92.283332824707	5537
True	False	False	False	False	-626.1787109375	-1435.11560058594	32.1651153564453	0.802213251590729	0.954506158828735	1	65.7931060791016	1908
True	False	False	False	False	-664.919189453125	-1403.94360351563	24.401123046875	0.760120630264282	0.94915634393692	0.695777595043182	59.8181800842285	1316
True	False	False	False	False	-657.942993164063	-1425.31652832031	481.367614746094	0.66194087266922	0.951151847839355	0.432179689407349	207.930877685547	90242
True	False	False	False	False	-635.104675292969	-1419.43762207031	99.8227767944336	0.622406840324402	0.939961791038513	0.374049782752991	105.177780151367	9466
True	False	False	False	False	-593.934509277344	-1403.47692871094	1391.97314453125	0.64500105381012	0.928853750228882	0.405679762363434	211.232666015625	265097
True	False	False	False	False	-380.158416748047	-1672.3447265625	36.6016845703125	0.482594400644302	0.947038888931274	0.233867138624191	44.2121200561523	1459
True	False	False	False	False	-478.707397460938	-1593.02795410156	194.099838256836	0.374117285013199	0.92085325717926	0.160333141684532	61.6514282226563	10789
True	False	False	False	False	-433.113586425781	-1644.00830078125	742.015991210938	0.215789794921875	0.908636927604675	0.0801382213830948	167.70703125	112196
True	False	False	False	False	-373.665924072266	-569.304138183594	16.6371288299561	0.646814525127411	0.921669483184814	0.408391445875168	38	570
True	False	False	False	False	-385.624176025391	-528.336059570313	1470.72216796875	0.509217023849487	0.894313812255859	0.255495607852936	185.723220825195	246269
True	False	False	False	False	-1870.96618652344	1633.79956054688	46.5839614868164	0.786822140216827	0.956683158874512	1	52.0952377319336	2188
True	False	False	False	False	-1847.83508300781	1673.98132324219	840.729614257813	0.751700758934021	0.956624031066895	0.656815588474274	231.06201171875	175145
True	False	False	False	False	-1826.62048339844	294.823760986328	13.3097038269043	0.66390061378479	0.925560414791107	0.435427129268646	37.5833320617676	451
True	False	False	False	False	-1840.53063964844	1238.75866699219	1264.421875	0.466509163379669	0.94215977191925	0.221598878502846	237.046493530273	270233
True	False	False	False	False	-1839.52709960938	1207.67346191406	17.7462711334229	0.689935445785522	0.943199634552002	0.482980132102966	95.8125	1533
True	False	False	False	False	-1819.27746582031	1277.47253417969	48.80224609375	0.437349081039429	0.88033664226532	0.200699999928474	90.6590881347656	3989
True	False	False	False	False	-1809.087890625	1267.87292480469	28.8376903533936	0.696614444255829	0.955226957798004	0.496761053800583	78.0769195556641	2030
True	False	False	False	False	-1807.15185546875	252.12663269043	37.7108268737793	0.698736667633057	0.921129167079926	0.501303195953369	65.3529434204102	2222
True	False	False	False	False	-737.602661132813	139.722885131836	53.2388153076172	0.427645951509476	0.930208444595337	0.194093614816666	49.5	2376
True	False	False	False	False	-720.306030273438	127.34294128418	123.114753723145	0.510259032249451	0.937457978725433	0.25637874007225	56.7747764587402	6302
True	False	False	False	False	-710.918518066406	99.1210327148438	21.0736961364746	0.439279288053513	0.810968101024628	0.202033936977386	53.4736824035645	1016
True	False	False	False	False	-438.213958740234	280.092834472656	748.670837402344	0.275459170341492	0.872642159461975	0.107557266950607	75.1066665649414	50697
True	False	False	False	False	-377.449584960938	316.627563476563	872.894714355469	0.354205518960953	0.90536242723465	0.148796007037163	100.308769226074	78943
True	False	False	False	False	-912.3125	2657.68090820313	188.554138183594	0.307462334632874	0.864831447601318	0.123544208705425	100.764709472656	17130
True	False	False	False	False	-988.801086425781	2676.90551757813	72.0942230224609	0.725393772125244	0.949198067188263	0.566900193691254	83.3538436889648	5418
True	False	False	False	False	-947.837463378906	2685.85522460938	2456.74951171875	0.478127539157867	0.823189675807953	0.230403438210487	221.221664428711	490006
True	False	False	False	False	-839.366821289063	2698.83422851563	19.9645557403564	0.621916890144348	0.933190703392029	0.373404234647751	89.6111145019531	1613
True	False	False	False	False	-879.518005371094	2698.96313476563	1309.89660644531	0.398859858512878	0.754461884498596	0.175407037138939	222.496185302734	262768
True	False	False	False	False	-846.626159667969	2708.07788085938	14.4188451766968	0.560572564601898	0.899966955184937	0.302906334400177	120.307693481445	1564
True	False	False	False	False	-860.385009765625	2738.57495117188	13.3097038269043	0.441305130720139	0.882846653461456	0.20344115793705	100.416664123535	1205
True	False	False	False	False	-829.65673828125	2725.66772460938	1218.94702148438	0.633223295211792	0.93567830324173	0.388719022274017	226.086441040039	248469
True	False	False	False	False	-810.930786132813	2745.84545898438	47.6931037902832	0.756393730640411	0.940937936306	0.677612125873566	72.9767456054688	3138
True	False	False	False	False	-479.657531738281	2209.89404296875	184.117568969727	0.780480980873108	0.946836829185486	0.853353500366211	104.957832336426	17423
True	False	False	False	False	274.889587402344	-3204.64697265625	26.6194076538086	0.66390061378479	0.937261760234833	0.435427129268646	58.3333320617676	1400
True	False	False	False	False	239.242736816406	-3173.955078125	53.2388153076172	0.66390061378479	0.943443715572357	0.435427129268646	48.9166679382324	2348
True	False	False	False	False	249.614303588867	-3199.85668945313	61.0028076171875	0.679211378097534	0.930172741413116	0.462311953306198	55.4181823730469	3048
True	False	False	False	False	274.208557128906	-3183.0087890625	19.9645557403564	0.447389423847198	0.898001849651337	0.207712739706039	58.3333320617676	1050
True	False	False	False	False	255.016799926758	-3180.44799804688	76.5307922363281	0.663790941238403	0.92744380235672	0.435244381427765	64.5507278442383	4454
True	False	False	False	False	982.574584960938	-3155.00048828125	39.9291114807129	0.792017757892609	0.95678973197937	1	79.1666641235352	2850
True	False	False	False	False	844.0048828125	-3118.2216796875	61.0028076171875	0.573079586029053	0.950911939144135	0.315845757722855	56.2363624572754	3093
True	False	False	False	False	1007.1806640625	-3119.921875	15.5279874801636	0.666844606399536	0.936420261859894	0.440383464097977	97.3571395874023	1363
True	False	False	False	False	824.198303222656	-3115.9345703125	48.80224609375	0.491035759449005	0.893318951129913	0.240537732839584	58.4772720336914	2573
True	False	False	False	False	488.918182373047	-2946.48974609375	102.041061401367	0.819654762744904	0.960341572761536	1	128.130432128906	11788
True	False	False	False	False	832.152648925781	-3104.81298828125	29.9468326568604	0.707465767860413	0.948771238327026	0.520909607410431	54.5925941467285	1474
True	False	False	False	False	874.1630859375	-2914.61181640625	21.0736961364746	0.819298386573792	0.952117681503296	1	48.6315803527832	924
True	False	False	False	False	864.402160644531	-2872.92041015625	882.877014160156	0.275606155395508	0.646409690380096	0.107628494501114	156.267593383789	124389
True	False	False	False	False	1010.89013671875	-3139.78930664063	1620.45642089844	0.185745090246201	0.623798489570618	0.0673577338457108	150.960983276367	220554
True	False	False	False	False	1135.50012207031	-3258.8134765625	89.8404998779297	0.768874526023865	0.953147232532501	0.74665355682373	50.4197540283203	4084
True	False	False	False	False	1420.46862792969	-3135.16918945313	715.396545410156	0.733019053936005	0.95322597026825	0.589513897895813	115.034111022949	74197
True	False	False	False	False	1444.25317382813	-3123.53784179688	57.6753807067871	0.692064881324768	0.953580796718597	0.487292498350143	54.3653831481934	2827
True	False	False	False	False	795.86279296875	-2817.10131835938	92.0587844848633	0.864829242229462	0.96769505739212	1	52.9036140441895	4391
True	False	False	False	False	369.617645263672	-2234.6962890625	1140.19787597656	0.586847484111786	0.925871014595032	0.330853700637817	219.863815307617	226020
True	False	False	False	False	409.185241699219	-2210.64501953125	1384.20910644531	0.521104097366333	0.850964605808258	0.265747040510178	232.165069580078	289742
True	False	False	False	False	441.721374511719	-2775.30249023438	988.245483398438	0.660231411457062	0.948510944843292	0.429379761219025	226.709320068359	201998
True	False	False	False	False	1528.76928710938	-2501.10815429688	168.589569091797	0.836018741130829	0.967520534992218	1	64.6184234619141	9822
True	False	False	False	False	533.573974609375	-2407.41674804688	11.0914192199707	0.673765122890472	0.928999543190002	0.452423572540283	55.5999984741211	556
True	False	False	False	False	1054.02966308594	-2399.55395507813	788.599914550781	0.233815759420395	0.656209468841553	0.0881207287311554	94.8143463134766	67413
True	False	False	False	False	986.769897460938	-2083.84545898438	570.098937988281	0.259316593408585	0.937718331813812	0.0998498052358627	81.0933837890625	41682
True	False	False	False	False	776.979675292969	-2033.72888183594	65.4393768310547	0.682038903236389	0.947503268718719	0.467600554227829	117.237289428711	6917
True	False	False	False	False	658.122192382813	-2001.69873046875	536.82470703125	0.490126818418503	0.824467539787292	0.239811420440674	184.373962402344	89237
True	False	False	False	False	645.135131835938	-1972.96228027344	771.962768554688	0.507356286048889	0.888973891735077	0.253925800323486	147.350570678711	102556
True	False	False	False	False	660.45703125	-1953.83581542969	68.7667999267578	0.433692336082458	0.915609240531921	0.198191046714783	77.6774215698242	4816
True	False	False	False	False	747.427368164063	-2015.58642578125	1536.16162109375	0.500330448150635	0.89257949590683	0.248080149292946	212.952346801758	294939
True	False	False	False	False	944.750122070313	-1957.21264648438	775.290222167969	0.717190802097321	0.94238406419754	0.544766962528229	117.849784851074	82377
True	False	False	False	False	875.906616210938	-1944.62780761719	669.921752929688	0.561881482601166	0.939095854759216	0.304231554269791	236.614242553711	142915
True	False	False	False	False	987.178161621094	-2051.36669921875	681.01318359375	0.385145962238312	0.923850297927856	0.166946530342102	90.9413681030273	55838
True	False	False	False	False	1064.11889648438	-2356.99536132813	35.4925422668457	0.357116937637329	0.889596819877625	0.150451809167862	48.78125	1561
True	False	False	False	False	1102.4541015625	-2419.16821289063	237.356369018555	0.304457932710648	0.850178122520447	0.122001186013222	75.5747680664063	16173
True	False	False	False	False	1299.7041015625	-2430.27734375	169.698715209961	0.821265935897827	0.961080968379974	1	196.405227661133	30050
True	False	False	False	False	1262.60803222656	-2409.3330078125	169.698715209961	0.767782807350159	0.950639188289642	0.739490985870361	189.098037719727	28932
True	False	False	False	False	1666.39208984375	-2793.51684570313	1862.24926757813	0.191314503550529	0.735143721103668	0.0696795657277107	127.919593811035	214777
True	False	False	False	False	1996.11901855469	-2651.9326171875	107.586769104004	0.380126446485519	0.934028744697571	0.163916081190109	53.4020614624023	5180
True	False	False	False	False	1947.390625	-2252.52514648438	84.2947845458984	0.819298386573792	0.953763663768768	1	43.7368431091309	3324
True	False	False	False	False	2004.42529296875	-2723.64038085938	272.848907470703	0.296644240617752	0.935146272182465	0.118030183017254	55.4390258789063	13638
True	False	False	False	False	2020.04479980469	-2655.70043945313	106.477630615234	0.3240767121315	0.915291726589203	0.132244810461998	64.2083358764648	6164
True	False	False	False	False	1741.93737792969	-2062.95166015625	9.98227787017822	0.606388568878174	0.91785192489624	0.353718668222427	57.6666679382324	519
True	False	False	False	False	1729.35815429688	-2054.66259765625	21.0736961364746	0.765837788581848	0.95370626449585	0.727394282817841	57.2105255126953	1087
True	False	False	False	False	1735.15246582031	-2044.53735351563	15.5279874801636	0.564301550388336	0.929318964481354	0.306699156761169	48.6428565979004	681
True	False	False	False	False	132.385604858398	-232.52946472168	86.513069152832	0.61133736371994	0.898612380027771	0.359835207462311	62.6282043457031	4885
True	False	False	False	False	132.011825561523	-210.48014831543	317.214599609375	0.557589948177338	0.922950685024261	0.29991090297699	82.4510498046875	23581
True	False	False	False	False	143.910293579102	-147.483413696289	440.329345703125	0.506403923034668	0.893961548805237	0.253125905990601	84.261962890625	33452
True	False	False	False	False	390.839630126953	-9.62728309631348	28.8376903533936	0.84558093547821	0.95841646194458	1	37.538459777832	976
True	False	False	False	False	621.270751953125	-990.432006835938	110.914192199707	0.793351709842682	0.956510245800018	1	59.5900001525879	5959
True	False	False	False	False	596.923583984375	-941.072387695313	124.223899841309	0.792491853237152	0.971882224082947	1	70.5714263916016	7904
True	False	False	False	False	696.435363769531	-1829.00927734375	279.503784179688	0.374619841575623	0.90898060798645	0.16063092648983	67.1706314086914	16927
True	False	False	False	False	710.864318847656	-1513.45178222656	818.546752929688	0.496205240488052	0.93717634677887	0.244706392288208	213.212738037109	157351
True	False	False	False	False	868.091674804688	-1500.03942871094	72.0942230224609	0.700715720653534	0.929499626159668	0.505614638328552	85.523078918457	5559
True	False	False	False	False	895.195495605469	-1809.40954589844	51.0205307006836	0.774829864501953	0.945469677448273	0.792114913463593	71.4130401611328	3285
True	False	False	False	False	914.983764648438	-1802.6650390625	410.382507324219	0.506188571453094	0.901122987270355	0.252945393323898	96.748649597168	35797
True	False	False	False	False	879.630310058594	-1490.75842285156	41.0382537841797	0.680345416069031	0.934790074825287	0.464419931173325	69.8918914794922	2586
True	False	False	False	False	899.386779785156	-1534.28723144531	1135.76135253906	0.443862766027451	0.812945425510406	0.205228462815285	192.931640625	197562
True	False	False	False	False	966.119140625	-1540.13684082031	48.80224609375	0.741141617298126	0.945469677448273	0.616318583488464	57.2727279663086	2520
True	False	False	False	False	973.217712402344	-1502.21203613281	1109.14196777344	0.53544545173645	0.882947683334351	0.278661012649536	187.186004638672	187186
True	False	False	False	False	1097.97473144531	-1013.53002929688	354.925415039063	0.29644650220871	0.909930646419525	0.117930471897125	71.0999984741211	22752
True	False	False	False	False	1064.71704101563	-959.054992675781	300.577453613281	0.467431277036667	0.939805090427399	0.222287178039551	79.8413314819336	21637
True	False	False	False	False	1069.69091796875	-979.939514160156	17.7462711334229	0.709974586963654	0.951427280902863	0.52684485912323	59.5	952
True	False	False	False	False	1081.31958007813	-969.916564941406	99.8227767944336	0.478288531303406	0.904918789863586	0.230527505278587	67.9000015258789	6111
True	False	False	False	False	1131.3291015625	-1145.38000488281	854.039306640625	0.149095430970192	0.938760221004486	0.0525805540382862	71.0961074829102	54744
True	False	False	False	False	1187.70141601563	-990.409423828125	560.11669921875	0.439779758453369	0.918626129627228	0.202380880713463	87.8257446289063	44352
True	False	False	False	False	1208.24133300781	-973.376831054688	55.4570960998535	0.557995200157166	0.891439735889435	0.300315916538239	80.7600021362305	4038
True	False	False	False	False	1655.92211914063	-1881.94250488281	191.881561279297	0.876627087593079	0.976205468177795	1	127.745666503906	22100
True	False	False	False	False	1711.20910644531	-151.68017578125	733.142822265625	0.449868768453598	0.909079909324646	0.209473207592964	126.475036621094	83600
True	False	False	False	False	1751.14282226563	-116.154190063477	348.270568847656	0.335379064083099	0.895117163658142	0.138332545757294	67.4171981811523	21169
True	False	False	False	False	2016.03942871094	-1619.75219726563	24.401123046875	0.760120630264282	0.941173493862152	0.695777595043182	72.4090881347656	1593
True	False	False	False	False	1999.85412597656	-1602.31494140625	42.1473922729492	0.745215535163879	0.961694955825806	0.631068110466003	56.8684196472168	2161
True	False	False	False	False	2001.861328125	-977.9404296875	730.924560546875	0.476853281259537	0.915426850318909	0.229423508048058	121.798179626465	80265
True	False	False	False	False	2010.68811035156	-1611.77172851563	38.8199691772461	0.441676616668701	0.904082179069519	0.203700020909309	71.5142822265625	2503
True	False	False	False	False	497.134613037109	326.31982421875	287.267761230469	0.871458470821381	0.96918660402298	1	214.513519287109	55559
True	False	False	False	False	1717.03051757813	171.518569946289	16.6371288299561	0.646814525127411	0.894671499729156	0.408391445875168	47.466667175293	712
True	False	False	False	False	1794.33850097656	583.318603515625	44.3656768798828	0.735508561134338	0.957085192203522	0.597400009632111	82.4749984741211	3299
True	False	False	False	False	1877.30285644531	577.457885742188	1459.630859375	0.473448753356934	0.944379687309265	0.226822853088379	216.111709594727	284403
True	False	False	False	False	1818.61657714844	587.38232421875	2405.72875976563	0.167740613222122	0.814973115921021	0.0599920302629471	176.246658325195	382279
True	False	False	False	False	1952.06665039063	701.959716796875	125.333038330078	0.308538019657135	0.949555218219757	0.124098874628544	99.3716812133789	11229
True	False	False	False	False	1972.23754882813	632.330383300781	1293.25952148438	0.479802578687668	0.830092012882233	0.231697052717209	199.235855102539	232309
True	False	False	False	False	1974.70861816406	689.738525390625	1408.61022949219	0.22712530195713	0.790706694126129	0.0851292014122009	201.688980102539	256145
True	False	False	False	False	1972.98669433594	1477.37939453125	204.082122802734	0.3531873524189	0.920314311981201	0.148219406604767	62.2989120483398	11463
True	False	False	False	False	1987.02026367188	1383.36291503906	22.1828384399414	0.55325049161911	0.869626700878143	0.295611768960953	53.9000015258789	1078
True	False	False	False	False	1990.22045898438	1404.65283203125	92.0587844848633	0.456510245800018	0.851848423480988	0.214246988296509	73.6626510620117	6114
True	False	False	False	False	1994.75451660156	1421.55004882813	58.7845230102539	0.600122332572937	0.948828041553497	0.346170455217361	62.3584899902344	3305
True	False	False	False	False	2007.75268554688	656.139221191406	45.4748191833496	0.768088281154633	0.950805008411407	0.741466164588928	60.4878044128418	2480
True	False	False	False	False	2056.89404296875	-2682.48315429688	300.577453613281	0.304339051246643	0.947460293769836	0.121940322220325	126.520294189453	34287
True	False	False	False	False	2022.25207519531	-2680.22192382813	377.108276367188	0.332855761051178	0.786410629749298	0.136961176991463	81.6852951049805	27773
True	False	False	False	False	2118.16821289063	-1879.99584960938	17.7462711334229	0.507745087146759	0.88669091463089	0.254253089427948	37.9375	607
True	False	False	False	False	2033.42846679688	-1656.16149902344	19.9645557403564	0.705993711948395	0.937323153018951	0.517492473125458	54.4444427490234	980
True	False	False	False	False	2049.77294921875	-1636.74951171875	59.8936653137207	0.496468275785446	0.941535890102386	0.244920253753662	86.5740737915039	4675
True	False	False	False	False	2022.86047363281	-948.274353027344	157.498153686523	0.79235315322876	0.952486515045166	1	213.330978393555	30293
True	False	False	False	False	2024.96618652344	-1629.6162109375	44.3656768798828	0.703622102737427	0.940937936306	0.512084782123566	74.4749984741211	2979
True	False	False	False	False	2030.66589355469	-1591.90783691406	791.927368164063	0.164050504565239	0.621272087097168	0.058508113026619	106.642860412598	76143
True	False	False	False	False	2064.83081054688	-1642.72790527344	41.0382537841797	0.760389924049377	0.94592410326004	0.697156250476837	68.9189224243164	2550
True	False	False	False	False	2065.845703125	-1622.29113769531	103.150199890137	0.337212681770325	0.881831347942352	0.139333590865135	80.0107498168945	7441
True	False	False	False	False	2095.92651367188	-1829.4970703125	165.262145996094	0.329737305641174	0.898329734802246	0.135276153683662	56.6107368469238	8435
True	False	False	False	False	2553.76245117188	-1634.57507324219	241.792938232422	0.872257769107819	0.973422884941101	1	213.688079833984	46584
True	False	False	False	False	2159.60815429688	-1596.37707519531	248.447799682617	0.410881578922272	0.807393074035645	0.183051988482475	52.59375	11781
True	False	False	False	False	2506.54052734375	-1519.95568847656	770.853637695313	0.323663622140884	0.683664679527283	0.132024943828583	149.141006469727	103653
True	False	False	False	False	2445.84326171875	-1410.27014160156	11.0914192199707	0.763594925403595	0.936281979084015	0.714360892772675	40.2000007629395	402
True	False	False	False	False	2497.7919921875	-1402.18420410156	838.511291503906	0.483145892620087	0.827907979488373	0.234297916293144	227.850524902344	172255
True	False	False	False	False	2357.13427734375	-864.913635253906	1664.82202148438	0.589381992816925	0.935250043869019	0.333710879087448	230.500991821289	345982
True	False	False	False	False	2283.9462890625	-393.986572265625	516.860168457031	0.61298531293869	0.876747846603394	0.361903667449951	233.384124755859	108757
True	False	False	False	False	2409.236328125	-758.310424804688	1039.26599121094	0.673472225666046	0.950595557689667	0.451902449131012	229.718246459961	215246
True	False	False	False	False	2479.11450195313	-1292.09948730469	370.453399658203	0.192182898521423	0.699866950511932	0.0700434818863869	88.3353271484375	29504
True	False	False	False	False	2483.0283203125	-1264.82043457031	15.5279874801636	0.603693544864655	0.894671499729156	0.350445985794067	88.5714263916016	1240
True	False	False	False	False	2481.19384765625	-1249.9619140625	49.9113883972168	0.547359824180603	0.890587031841278	0.289884150028229	61.7333335876465	2778
True	False	False	False	False	2486.3017578125	47.5949058532715	1263.31262207031	0.392364591360092	0.824060022830963	0.171366289258003	142.24055480957	162012
True	False	False	False	False	2499.00244140625	-1490.35803222656	18.8554134368896	0.539479196071625	0.860361397266388	0.28240829706192	52.8235282897949	898
True	False	False	False	False	2514.17553710938	-1250.43493652344	366.016845703125	0.476849228143692	0.87004828453064	0.22942042350769	106.321212768555	35086
True	False	False	False	False	2503.41284179688	42.7202568054199	23.2919807434082	0.510869145393372	0.937241673469543	0.256897181272507	83.4285736083984	1752
True	False	False	False	False	2503.6279296875	-1240.56103515625	14.4188451766968	0.601119041442871	0.905647397041321	0.347356885671616	78.538459777832	1021
True	False	False	False	False	2926.85717773438	-830.029602050781	319.432891845703	0.763029754161835	0.932925999164581	0.711213409900665	215.52082824707	62070
True	False	False	False	False	2677.83666992188	-476.893615722656	19.9645557403564	0.330978840589523	0.771499574184418	0.135945722460747	63.7222213745117	1147
True	False	False	False	False	2795.853515625	-495.917510986328	1309.89660644531	0.469334036111832	0.912710726261139	0.223713085055351	144.76545715332	170968
True	False	False	False	False	2984.083984375	35.9836235046387	75.4216537475586	0.733056426048279	0.954528748989105	0.589630365371704	44.8088226318359	3047
True	False	False	False	False	2034.26672363281	694.837951660156	48.80224609375	0.632937669754028	0.956891655921936	0.38832101225853	55.0454559326172	2422
True	False	False	False	False	2087.38989257813	1860.42895507813	217.391815185547	0.746100842952728	0.966127932071686	0.634407699108124	223.933670043945	43891
True	False	False	False	False	2155.67114257813	1057.15283203125	34.3833999633789	0.619763374328613	0.923299193382263	0.370585262775421	66.5161285400391	2062
True	False	False	False	False	2135.54467773438	1865.3408203125	56.5662384033203	0.705394387245178	0.957729458808899	0.516114771366119	43.3137245178223	2209
True	False	False	False	False	2168.45947265625	524.3935546875	27.7285480499268	0.524010121822357	0.839782476425171	0.268314033746719	69.4400024414063	1736
True	False	False	False	False	2169.435546875	1045.8564453125	106.477630615234	0.583850502967834	0.926675617694855	0.327514171600342	74.0833358764648	7112
True	False	False	False	False	2179.63452148438	1058.75842285156	23.2919807434082	0.462010353803635	0.931309521198273	0.218265995383263	62	1302
True	False	False	False	False	2239.501953125	476.26220703125	596.718383789063	0.578729033470154	0.938331842422485	0.321902334690094	101.933082580566	54840
True	False	False	False	False	2423.318359375	550.617858886719	145.297592163086	0.41647931933403	0.734651863574982	0.186688169836998	55.9312973022461	7327
True	False	False	False	False	2429.45385742188	618.166198730469	12.2005615234375	0.563888907432556	0.934041440486908	0.306276768445969	55.0909080505371	606
True	False	False	False	False	2441.0087890625	658.765563964844	234.028945922852	0.8198322057724	0.946265578269958	1	212.369674682617	44810
True	False	False	False	False	2463.291015625	703.965515136719	261.757507324219	0.816044509410858	0.948924362659454	1	220.652542114258	52074
True	False	False	False	False	2468.16040039063	618.594665527344	1057.01232910156	0.481048911809921	0.938612341880798	0.232663661241531	214.920257568359	204819
True	False	False	False	False	2491.98022460938	660.069213867188	27.7285480499268	0.81305855512619	0.95841646194458	1	56.8400001525879	1421
True	False	False	False	False	2667.51782226563	395.149475097656	13.3097038269043	0.517451584339142	0.885753393173218	0.262555181980133	68.6666641235352	824
True	False	False	False	False	2631.27856445313	407.438568115234	61.0028076171875	0.39103302359581	0.848264932632446	0.17054545879364	65.4000015258789	3597
True	False	False	False	False	2580.81298828125	1144.95703125	211.846115112305	0.591541230678558	0.958897411823273	0.336169421672821	77.5706787109375	14816
True	False	False	False	False	2638.22583007813	440.2216796875	12.2005615234375	0.681430399417877	0.921230614185333	0.46645313501358	71	781
True	False	False	False	False	2649.0078125	400.113647460938	119.787330627441	0.536746621131897	0.877501904964447	0.27986404299736	81.0370407104492	8752
True	False	False	False	False	2672.18920898438	422.443511962891	12.2005615234375	0.431440591812134	0.844758868217468	0.196657732129097	77.4545440673828	852
True	False	False	False	False	2653.95043945313	438.593322753906	49.9113883972168	0.520199179649353	0.90461003780365	0.264952719211578	94.533332824707	4254
True	False	False	False	False	2658.9814453125	429.852966308594	15.5279874801636	0.774550676345825	0.945763468742371	0.789673984050751	89.7142868041992	1256
True	False	False	False	False	2664.20385742188	439.059020996094	24.401123046875	0.622672140598297	0.907441258430481	0.374400079250336	91.5909118652344	2015
True	False	False	False	False	2753.88525390625	349.626525878906	450.311614990234	0.623943626880646	0.949448585510254	0.376084983348846	73.2955627441406	29758
True	False	False	False	False	2760.5	410.825622558594	11.0914192199707	0.55325049161911	0.935661971569061	0.295611768960953	61.2000007629395	612
