# Supplementary material for: Gene Delivery Mediated by Backbone-Degradable RAFT Copolymers
Source: Biomacromolecules. 2026 Feb 12;27(3):1846–56. doi: 10.1021/acs.biomac.5c01662 (PMC12977016; doi:10.1021/acs.biomac.5c01662)
Supplement: Supplementary file 2 [file bm5c01662_si_002.zip › Celigo Raw Data/Object (Cell)-Level Data/GFP/7-15-2024-2-48-54-PM_object_D9.csv]

Plate ID	PM_2024_07_15_PPP41-45_NP_5_10_20_PEIpro_200ngwell_U2OS_6k_Plate2
Plate Name
Plate Description
Scan ID	7/15/2024 2:48:54 PM
Scan Description
Scan Result ID	7/15/2024 2:48:54 PM
Scan Result Description
Software Version	5.1.0.0
Experiment Name
Application Name	Target 1
Plate Type	96-Well BD Falcon™ 353072 Plate
Acquisition Start/End Times	7/15/2024 2:48:54 PM - 7/15/2024 2:50:02 PM
Analysis Start Time	7/15/2024 2:48:54 PM
User ID	Local Administrator
Scan Area Object-Level Data CSV Report
Row	D
Column	9
Total	Class 1	Class 2	Class 3	Class 4	X Position (µm)	Y Position (µm)	Target 1: Area (µm²)	Target 1: Form Factor	Target 1: Smoothness	Target 1: Aspect Ratio	Target 1: Mean Intensity	Target 1: Integrated Intensity
True	False	False	False	False	-2155.75927734375	-2221.1865234375	114.241622924805	0.749501168727875	0.944952547550201	0.647733688354492	58.737865447998	6050
True	False	False	False	False	-2510.87329101563	-478.666748046875	970.499206542969	0.266837865114212	0.659963428974152	0.103412598371506	129.768005371094	113547
True	False	False	False	False	-2478.87353515625	-458.939666748047	54.3479537963867	0.637813329696655	0.954934120178223	0.39519938826561	89.6530609130859	4393
True	False	False	False	False	-2476.08813476563	-392.654907226563	1581.63647460938	0.229514539241791	0.88471132516861	0.0861935466527939	116.075035095215	165523
True	False	False	False	False	-2469.28466796875	-464.256896972656	369.344268798828	0.316119998693466	0.89139199256897	0.128042072057724	84.6366348266602	28184
True	False	False	False	False	-2044.37426757813	-99.2582473754883	64.3302307128906	0.731921255588531	0.945150554180145	0.586120128631592	40.3620681762695	2341
True	False	False	False	False	-926.264709472656	-3111.43188476563	93.1679229736328	0.797351360321045	0.942213416099548	1	164.273803710938	13799
True	False	False	False	False	-213.265777587891	-2853.83374023438	237.356369018555	0.410772264003754	0.865130126476288	0.182981476187706	102.369155883789	21907
True	False	False	False	False	-173.453338623047	-2864.11206054688	157.498153686523	0.769923388957977	0.935152769088745	0.753820180892944	131.359161376953	18653
True	False	False	False	False	-1122.90661621094	-801.102966308594	219.610107421875	0.809059381484985	0.958696603775024	1	194.702026367188	38551
True	False	False	False	False	-311.086303710938	-810.495178222656	32.1651153564453	0.684656083583832	0.935441792011261	0.472595363855362	62.7586212158203	1820
True	False	False	False	False	-328.110168457031	-793.266357421875	1349.82580566406	0.229919284582138	0.728279173374176	0.0863742902874947	194.633529663086	236869
True	False	False	False	False	-1634.30163574219	-422.309692382813	25.5102653503418	0.650975465774536	0.914666414260864	0.414721727371216	38.652172088623	889
True	False	False	False	False	-1576.50134277344	-400.157165527344	34.3833999633789	0.770503997802734	0.943335175514221	0.757918477058411	42.6129035949707	1321
True	False	False	False	False	-848.18505859375	-108.156326293945	47.6931037902832	0.82086455821991	0.96220725774765	1	68.3720932006836	2940
True	False	False	False	False	-852.346069335938	-79.5738677978516	303.904907226563	0.440348446369171	0.832721173763275	0.202775686979294	119.317520141602	32693
True	False	False	False	False	-832.8388671875	-57.5553779602051	104.259346008301	0.622636795043945	0.935479044914246	0.374353319406509	80.861701965332	7601
True	False	False	False	False	-832.262939453125	-132.773452758789	24.401123046875	0.674680590629578	0.948983788490295	0.454059302806854	50.0909080505371	1102
True	False	False	False	False	-824.740173339844	-94.5162200927734	559.007568359375	0.319879412651062	0.880105078220367	0.130019426345825	114.40079498291	57658
True	False	False	False	False	-821.7626953125	-43.1168060302734	52.1296730041504	0.71564769744873	0.93975031375885	0.54082202911377	49.680850982666	2335
True	False	False	False	False	-795.540771484375	-83.0419692993164	31.0559749603271	0.661047279834747	0.938175141811371	0.430712252855301	54.0714302062988	1514
True	False	False	False	False	-38.4833831787109	-1385.10778808594	476.931030273438	0.280027538537979	0.875232815742493	0.109780453145504	94.7953491210938	40762
True	False	False	False	False	-105.265380859375	-1341.02587890625	9.98227787017822	0.399360686540604	0.938633382320404	0.175721198320389	66.6666641235352	600
True	False	False	False	False	-96.5794296264648	-1317.271484375	702.086853027344	0.42864465713501	0.900264084339142	0.194766074419022	145.176940917969	91897
True	False	False	False	False	-82.4105758666992	-1369.94299316406	1064.77624511719	0.295873254537582	0.825924754142761	0.117641612887383	153.928131103516	147771
True	False	False	False	False	-45.8938484191895	-1318.40966796875	16.6371288299561	0.646814525127411	0.934281527996063	0.408391445875168	53.3333320617676	800
True	False	False	False	False	-58.5701446533203	-1292.677734375	102.041061401367	0.626117169857025	0.944081008434296	0.378990411758423	64.9347839355469	5974
True	False	False	False	False	-27.592658996582	-1309.92321777344	21.0736961364746	0.765837788581848	0.936461865901947	0.727394282817841	40.7894744873047	775
True	False	False	False	False	-48.5998382568359	-1301.18676757813	15.5279874801636	0.621227741241455	0.933333992958069	0.372498869895935	45.0714302062988	631
True	False	False	False	False	-1827.47790527344	786.026123046875	51.0205307006836	0.788781881332397	0.947310328483582	1	48.7391319274902	2242
True	False	False	False	False	-1804.13928222656	852.080810546875	35.4925422668457	0.838477969169617	0.962674856185913	1	41.34375	1323
True	False	False	False	False	-1793.11511230469	801.055480957031	17.7462711334229	0.739838838577271	0.941181302070618	0.6118004322052	52.5625	841
True	False	False	False	False	-623.008361816406	273.918212890625	411.491668701172	0.821023762226105	0.958214282989502	1	156.719680786133	58143
True	False	False	False	False	-662.371276855469	281.120056152344	719.833129882813	0.25260916352272	0.679172515869141	0.096713088452816	133.935287475586	86924
True	False	False	False	False	-601.891540527344	282.092407226563	39.9291114807129	0.71972519159317	0.946664214134216	0.551389634609222	59.5555572509766	2144
True	False	False	False	False	381.630767822266	-2569.81982421875	9.98227787017822	0.687235474586487	0.9244145154953	0.47761595249176	39.8888893127441	359
True	False	False	False	False	260.128662109375	-2554.57836914063	969.390075683594	0.284998387098312	0.778112649917603	0.11222118139267	131.343246459961	114794
True	False	False	False	False	291.920776367188	-2518.51489257813	33.2742576599121	0.849098384380341	0.961207389831543	1	41.1666679382324	1235
True	False	False	False	False	950.850463867188	-1998.08264160156	401.509399414063	0.864808738231659	0.964770138263702	1	224.464080810547	81256
True	False	False	False	False	907.777282714844	-1979.15795898438	35.4925422668457	0.657634496688843	0.91242241859436	0.425183236598969	76.8125	2458
True	False	False	False	False	886.945007324219	-1959.06018066406	411.491668701172	0.866403758525848	0.967243373394012	1	229.450134277344	85126
True	False	False	False	False	999.505981445313	-1984.56665039063	418.146514892578	0.87223619222641	0.960303127765656	1	235.936340332031	88948
True	False	False	False	False	1034.59924316406	-1957.57800292969	417.037384033203	0.878080308437347	0.967243373394012	1	234.765960693359	88272
True	False	False	False	False	667.612060546875	-1822.24255371094	129.769607543945	0.473924279212952	0.900611639022827	0.227184593677521	56.5811958312988	6620
True	False	False	False	False	886.4873046875	-1567.07861328125	464.73046875	0.325444728136063	0.764304995536804	0.132974222302437	80.8735046386719	33886
True	False	False	False	False	888.119812011719	-1523.93188476563	942.770629882813	0.770512819290161	0.952183723449707	0.757981479167938	97.5576477050781	82924
True	False	False	False	False	250.656478881836	1110.01281738281	36.6016845703125	0.502476036548615	0.875388622283936	0.249851852655411	55.8484840393066	1843
True	False	False	False	False	203.503662109375	1112.38403320313	13.3097038269043	0.615151524543762	0.885157644748688	0.364647418260574	41.9166679382324	503
True	False	False	False	False	236.115570068359	1113.27990722656	24.401123046875	0.267598152160645	0.893491148948669	0.103775463998318	52.3636360168457	1152
True	False	False	False	False	281.293914794922	1114.11962890625	225.155807495117	0.370187819004059	0.787014961242676	0.158016160130501	61.7635459899902	12538
True	False	False	False	False	303.842376708984	1110.18469238281	70.9850845336914	0.42588609457016	0.905632317066193	0.192912757396698	52.609375	3367
True	False	False	False	False	340.268005371094	1182.21411132813	516.860168457031	0.528581142425537	0.897405922412872	0.272402226924896	120.491416931152	56149
True	False	False	False	False	359.8017578125	1196.46057128906	100.931915283203	0.629322469234467	0.948681592941284	0.383334219455719	77.2087936401367	7026
True	False	False	False	False	376.789855957031	1137.65991210938	100.931915283203	0.810745477676392	0.957966983318329	1	57.9011001586914	5269
True	False	False	False	False	379.835083007813	1170.26184082031	815.219360351563	0.728891909122467	0.939395070075989	0.577004075050354	107.591835021973	79080
True	False	False	False	False	1403.65991210938	325.001190185547	70.9850845336914	0.750849604606628	0.943260431289673	0.653255343437195	58.5625	3748
True	False	False	False	False	1102.39001464844	804.473327636719	24.401123046875	0.830724716186523	0.955192744731903	1	36.2272720336914	797
True	False	False	False	False	1245.90466308594	1504.03759765625	1255.54870605469	0.682522892951965	0.910915613174438	0.468516856431961	204.348937988281	231323
True	False	False	False	False	1289.27807617188	1480.98168945313	1791.26428222656	0.647094309329987	0.929577827453613	0.408812314271927	235.936218261719	381037
True	False	False	False	False	1367.44311523438	332.466552734375	103.150199890137	0.643153727054596	0.94781506061554	0.402945935726166	47.0645179748535	4377
True	False	False	False	False	1409.49389648438	343.324645996094	225.155807495117	0.81224000453949	0.966864466667175	1	83.7832489013672	17008
True	False	False	False	False	1431.38000488281	346.766937255859	67.6576614379883	0.726384282112122	0.960778415203094	0.569717526435852	59.3442611694336	3620
True	False	False	False	False	1400.03564453125	378.518035888672	190.772415161133	0.702819287776947	0.918953716754913	0.510280728340149	80.75	13889
True	False	False	False	False	1388.63781738281	1511.90881347656	28.8376903533936	0.735885262489319	0.932306885719299	0.598617315292358	55.6538467407227	1447
True	False	False	False	False	1410.09301757813	362.766021728516	49.9113883972168	0.714016556739807	0.947074890136719	0.536720454692841	65.466667175293	2946
True	False	False	False	False	1430.33142089844	1518.00659179688	17.7462711334229	0.762108087539673	0.940302610397339	0.706189274787903	89.625	1434
True	False	False	False	False	1438.72668457031	1534.85681152344	25.5102653503418	0.688737690448761	0.927292883396149	0.480586379766464	45.4347839355469	1045
True	False	False	False	False	1448.62072753906	343.67431640625	80.9673614501953	0.814673006534576	0.966567158699036	1	52.1369857788086	3806
True	False	False	False	False	1472.31176757813	1771.98107910156	70.9850845336914	0.85177218914032	0.963489770889282	1	147.75	9456
True	False	False	False	False	1560.79675292969	2391.05493164063	64.3302307128906	0.815286338329315	0.952294647693634	1	39.9827575683594	2319
True	False	False	False	False	2038.96740722656	-1852.95385742188	51.0205307006836	0.774829864501953	0.948734700679779	0.792114913463593	47.9565200805664	2206
True	False	False	False	False	2368.66748046875	95.7374572753906	61.0028076171875	0.694063246250153	0.945978283882141	0.491407632827759	58.3272743225098	3208
True	False	False	False	False	2319.33911132813	108.92301940918	35.4925422668457	0.627549946308136	0.908434867858887	0.380923300981522	49.21875	1575
True	False	False	False	False	2339.37573242188	108.892143249512	21.0736961364746	0.656467795372009	0.925207853317261	0.423319727182388	62	1178
True	False	False	False	False	2334.048828125	143.35710144043	13.3097038269043	0.571581065654755	0.917674422264099	0.314262002706528	52.5833320617676	631
True	False	False	False	False	2380.02783203125	155.444686889648	12.2005615234375	0.608575522899628	0.925560414791107	0.356404304504395	58.5454559326172	644
True	False	False	False	False	2369.77758789063	159.741226196289	16.6371288299561	0.76893937587738	0.947792708873749	0.747088372707367	56.3333320617676	845
True	False	False	False	False	2741.68334960938	1106.48791503906	330.524291992188	0.316285341978073	0.868349075317383	0.128128722310066	78.1979827880859	23303
True	False	False	False	False	2726.65405273438	1165.08740234375	16.6371288299561	0.76893937587738	0.938069105148315	0.747088372707367	51.2000007629395	768
True	False	False	False	False	2739.6220703125	1138.61145019531	424.801361083984	0.366672098636627	0.935257911682129	0.155960187315941	172.370758056641	66018
