# Supplementary material for: Gene Delivery Mediated by Backbone-Degradable RAFT Copolymers
Source: Biomacromolecules. 2026 Feb 12;27(3):1846–56. doi: 10.1021/acs.biomac.5c01662 (PMC12977016; doi:10.1021/acs.biomac.5c01662)
Supplement: Supplementary file 2 [file bm5c01662_si_002.zip › Celigo Raw Data/Object (Cell)-Level Data/GFP/7-15-2024-2-31-14-PM_object_E4.csv]

Plate ID	PM_2024_07_15_PPP41-45_NP_5_10_20_PEIpro_200ngwell_U2OS_6k_Plate2
Plate Name
Plate Description
Scan ID	7/15/2024 2:31:14 PM
Scan Description
Scan Result ID	7/15/2024 2:31:14 PM
Scan Result Description
Software Version	5.1.0.0
Experiment Name
Application Name	Target 1
Plate Type	96-Well BD Falcon™ 353072 Plate
Acquisition Start/End Times	7/15/2024 2:31:14 PM - 7/15/2024 2:32:22 PM
Analysis Start Time	7/15/2024 2:31:14 PM
User ID	Local Administrator
Scan Area Object-Level Data CSV Report
Row	E
Column	4
Total	Class 1	Class 2	Class 3	Class 4	X Position (µm)	Y Position (µm)	Target 1: Area (µm²)	Target 1: Form Factor	Target 1: Smoothness	Target 1: Aspect Ratio	Target 1: Mean Intensity	Target 1: Integrated Intensity
True	False	False	False	False	-2449.08325195313	-2169.96264648438	402.618530273438	0.631181180477142	0.920408427715302	0.385886341333389	216.884292602539	78729
True	False	False	False	False	-2768.25537109375	-2146.63037109375	313.887176513672	0.838812530040741	0.95641964673996	1	209.812713623047	59377
True	False	False	False	False	-2425.23681640625	-2229.5458984375	185.226699829102	0.774862349033356	0.94075471162796	0.792401194572449	185.688629150391	31010
True	False	False	False	False	-1931.09289550781	-2521.87426757813	123.114753723145	0.865629196166992	0.968259692192078	1	64.1351318359375	7119
True	False	False	False	False	-1927.33740234375	-2244.74438476563	1131.32482910156	0.233872324228287	0.634321868419647	0.0881461650133133	110.880393981934	113098
True	False	False	False	False	-1963.40502929688	-2104.40649414063	1245.56640625	0.279017955064774	0.819617986679077	0.109287515282631	128.056106567383	143807
True	False	False	False	False	-1914.05004882813	-2178.35571289063	824.092468261719	0.550563335418701	0.933733522891998	0.292983770370483	145.403762817383	108035
True	False	False	False	False	-1908.64978027344	-2373.658203125	35.4925422668457	0.47912186384201	0.911659479141235	0.231170579791069	47.75	1528
True	False	False	False	False	-2011.83483886719	-2103.31201171875	1313.22412109375	0.314984977245331	0.813766598701477	0.127447992563248	185.712844848633	219884
True	False	False	False	False	-2294.3916015625	-2002.55102539063	14.4188451766968	0.560572564601898	0.885753393173218	0.302906334400177	44.769229888916	582
True	False	False	False	False	-2321.75463867188	-1978.3955078125	817.437622070313	0.771031737327576	0.933172166347504	0.761730253696442	235.677062988281	173694
True	False	False	False	False	-2290.99365234375	-2011.25646972656	87.6222152709961	0.503928482532501	0.906175196170807	0.251057833433151	51.0379753112793	4032
True	False	False	False	False	-2053.43920898438	-1949.10375976563	1417.4833984375	0.347443521022797	0.761541545391083	0.144989848136902	168.104064941406	214837
True	False	False	False	False	-2049.00390625	-1987.83056640625	179.680999755859	0.667788565158844	0.954864919185638	0.441993087530136	103.975311279297	16844
True	False	False	False	False	-1962.49365234375	-1948.04772949219	1602.71008300781	0.168484002351761	0.748638331890106	0.0602920092642307	177.17854309082	256023
True	False	False	False	False	-1909.54577636719	-1925.05554199219	19.9645557403564	0.776177406311035	0.943199634552002	0.804480254650116	45	810
True	False	False	False	False	-2821.56323242188	-1814.08642578125	62.1119499206543	0.818948090076447	0.966921865940094	1	45.6071434020996	2554
True	False	False	False	False	-3222.99169921875	-850.910217285156	1207.85559082031	0.20318415760994	0.703862071037292	0.0746987760066986	142.819107055664	155530
True	False	False	False	False	-3198.17211914063	-832.278137207031	448.093353271484	0.515332937240601	0.862030148506165	0.26072096824646	142.641082763672	57627
True	False	False	False	False	-3164.79345703125	-789.873474121094	12.2005615234375	0.608575522899628	0.880693912506104	0.356404304504395	56.9090919494629	626
True	False	False	False	False	-3129.7919921875	-748.19287109375	698.759399414063	0.137044340372086	0.686955690383911	0.0479018725454807	77.8222198486328	49028
True	False	False	False	False	-3105.50610351563	-752.673034667969	24.401123046875	0.760120630264282	0.941173493862152	0.695777595043182	55.5454559326172	1222
True	False	False	False	False	-3052.4609375	-1688.85632324219	628.883483886719	0.558875560760498	0.929814398288727	0.301197916269302	211.966491699219	120185
True	False	False	False	False	-3027.79809570313	-1683.05346679688	461.403045654297	0.855204582214355	0.963758766651154	1	214.605773925781	89276
True	False	False	False	False	-2936.048828125	-1456.35388183594	507.986999511719	0.405373811721802	0.90648353099823	0.179522141814232	74.0895233154297	33933
True	False	False	False	False	-2915.64404296875	-1047.04064941406	26.6194076538086	0.554879128932953	0.903284668922424	0.297217160463333	62.875	1509
True	False	False	False	False	-2958.802734375	-1032.44995117188	47.6931037902832	0.479875862598419	0.878556132316589	0.231753796339035	70.6744155883789	3039
True	False	False	False	False	-2979.61303710938	-1031.97741699219	13.3097038269043	0.571581065654755	0.885416984558105	0.314262002706528	60.1666679382324	722
True	False	False	False	False	-2969.98413085938	-534.9677734375	1055.90307617188	0.779522478580475	0.946614563465118	0.840783715248108	208.846633911133	198822
True	False	False	False	False	-2950.37475585938	-507.662048339844	449.202484130859	0.876879692077637	0.970800757408142	1	204.153091430664	82682
True	False	False	False	False	-2948.9228515625	-1046.75048828125	14.4188451766968	0.490882784128189	0.890971124172211	0.240415349602699	62.6153831481934	814
True	False	False	False	False	-2930.77197265625	-1036.97351074219	56.5662384033203	0.549792349338531	0.945610642433167	0.292234480381012	70.4313735961914	3592
True	False	False	False	False	-2946.04443359375	-1035.68005371094	51.0205307006836	0.580489277839661	0.90798556804657	0.323817849159241	69.3478240966797	3190
True	False	False	False	False	-2879.4853515625	-1017.07495117188	1445.2119140625	0.181509003043175	0.632941722869873	0.0656056627631187	125.391403198242	163385
True	False	False	False	False	-2913.6748046875	-540.603576660156	1099.15966796875	0.764385759830475	0.942507863044739	0.718853890895844	205.945510864258	204092
True	False	False	False	False	-2900.13598632813	-812.304016113281	29.9468326568604	0.594013333320618	0.903016626834869	0.339012265205383	58.3703689575195	1576
True	False	False	False	False	-2879.24243164063	-804.199462890625	42.1473922729492	0.668440997600555	0.915639042854309	0.44311136007309	59.0263175964355	2243
True	False	False	False	False	-2883.78344726563	-556.718811035156	49.9113883972168	0.843023717403412	0.96843945980072	1	55.9777793884277	2519
True	False	False	False	False	-2844.13598632813	-1453.72778320313	70.9850845336914	0.820201992988586	0.959310948848724	1	92.015625	5889
True	False	False	False	False	-2810.10009765625	-1043.30847167969	118.678184509277	0.675134241580963	0.902727246284485	0.454873770475388	152.859817504883	16356
True	False	False	False	False	-2824.96704101563	-884.473388671875	12.2005615234375	0.608575522899628	0.890795469284058	0.356404304504395	61.6363639831543	678
True	False	False	False	False	-2811.83081054688	-928.798950195313	70.9850845336914	0.666856288909912	0.932228207588196	0.440403342247009	58.34375	3734
True	False	False	False	False	-2795.30810546875	-1598.30017089844	1719.17004394531	0.516645729541779	0.849075853824615	0.26185604929924	216.990325927734	336335
True	False	False	False	False	-2783.80590820313	-1117.42297363281	1159.05334472656	0.221254363656044	0.63870757818222	0.0825322419404984	144.964599609375	151488
True	False	False	False	False	-2794.88745117188	-912.994812011719	33.2742576599121	0.616532325744629	0.900109112262726	0.366411358118057	61.5	1845
True	False	False	False	False	-2775.44189453125	-1062.06140136719	21.0736961364746	0.765837788581848	0.936461865901947	0.727394282817841	49.3684196472168	938
True	False	False	False	False	-2758.955078125	-1863.05236816406	33.2742576599121	0.616532325744629	0.893784165382385	0.366411358118057	42.7333335876465	1282
True	False	False	False	False	-2760.994140625	-1518.08996582031	43.256534576416	0.730620563030243	0.936453223228455	0.582162261009216	74.1025619506836	2890
True	False	False	False	False	-2744.18286132813	-1839.37744140625	527.951538085938	0.42722550034523	0.74084085226059	0.193811014294624	81.1071395874023	38607
True	False	False	False	False	-2453.05810546875	-1752.01220703125	23.2919807434082	0.846452295780182	0.95370626449585	1	69.476188659668	1459
True	False	False	False	False	-2552.970703125	-1209.46472167969	75.4216537475586	0.758873462677002	0.962030291557312	0.689513981342316	83.6764678955078	5690
True	False	False	False	False	-2729.02270507813	-1083.86462402344	95.3862075805664	0.776196181774139	0.960083663463593	0.804659724235535	134.837203979492	11596
True	False	False	False	False	-2742.80883789063	-935.01806640625	112.023338317871	0.583779096603394	0.934984922409058	0.327435106039047	71.5247497558594	7224
True	False	False	False	False	-2730.18701171875	-911.89013671875	210.736968994141	0.450883209705353	0.880675077438354	0.210196867585182	77.1736831665039	14663
True	False	False	False	False	-2728.54125976563	-941.203063964844	129.769607543945	0.503429710865021	0.893932402133942	0.250643104314804	72.6153869628906	8496
True	False	False	False	False	-2671.04248046875	-908.840698242188	32.1651153564453	0.670478940010071	0.932288467884064	0.446636199951172	76	2204
True	False	False	False	False	-2688.57690429688	-900.03076171875	319.432891845703	0.38072869181633	0.876806914806366	0.164277851581573	92.3541641235352	26598
True	False	False	False	False	-2682.13989257813	-815.047973632813	86.513069152832	0.593835353851318	0.933901906013489	0.338806599378586	71.961540222168	5613
True	False	False	False	False	-2721.98657226563	-229.888977050781	164.153015136719	0.742691874504089	0.944579005241394	0.621816456317902	174.844589233398	25877
True	False	False	False	False	-2712.24072265625	-202.352523803711	63.2210922241211	0.833572149276733	0.966921865940094	1	51.3508758544922	2927
True	False	False	False	False	-2673.63159179688	-868.98779296875	265.084930419922	0.228811040520668	0.651032686233521	0.0858797058463097	85.6652755737305	20474
True	False	False	False	False	-2673.46362304688	-828.889709472656	32.1651153564453	0.460143983364105	0.912227928638458	0.216895431280136	64.8965530395508	1882
True	False	False	False	False	-2668.05419921875	-788.798461914063	179.680999755859	0.455262094736099	0.901011109352112	0.213343292474747	70.0370407104492	11346
True	False	False	False	False	-2545.39404296875	-1159.44689941406	3571.43701171875	0.133570447564125	0.584087312221527	0.0465689189732075	193.310241699219	622459
True	False	False	False	False	-2470.80200195313	-1608.43176269531	340.506591796875	0.327295631170273	0.833435952663422	0.133964315056801	104.684036254883	32138
True	False	False	False	False	-2465.78002929688	-1576.56201171875	1312.11486816406	0.57979828119278	0.910865545272827	0.323064267635345	222.86474609375	263649
True	False	False	False	False	-2411.46362304688	-1734.833984375	2627.55737304688	0.569704115390778	0.894272744655609	0.312291413545609	238.6728515625	565416
True	False	False	False	False	-2422.30444335938	-1531.43359375	53.2388153076172	0.486452043056488	0.950846612453461	0.236894935369492	54.2708320617676	2605
True	False	False	False	False	-2406.453125	-468.442687988281	718.723999023438	0.751662850379944	0.940596580505371	0.656655788421631	216.728393554688	140440
True	False	False	False	False	-2247.93676757813	-1018.29815673828	168.589569091797	0.707995891571045	0.928204774856567	0.52215188741684	172.927627563477	26285
True	False	False	False	False	-2219.97192382813	-893.379028320313	32.1651153564453	0.759870648384094	0.948771238327026	0.694506108760834	78.931037902832	2289
True	False	False	False	False	-1969.67626953125	-949.869689941406	65.4393768310547	0.785227477550507	0.954430818557739	0.970944821834564	46.8983039855957	2767
True	False	False	False	False	-1903.72253417969	-1762.50341796875	65.4393768310547	0.862820267677307	0.966921865940094	1	45.8644065856934	2706
True	False	False	False	False	-2242.59228515625	-880.989440917969	1041.48425292969	0.744640171527863	0.93220853805542	0.628924369812012	215.696487426758	202539
True	False	False	False	False	-2210.68139648438	-130.61994934082	1008.21002197266	0.694745361804962	0.947193086147308	0.4928278028965	228.174911499023	207411
True	False	False	False	False	-3130.94702148438	904.619750976563	36.6016845703125	0.580488204956055	0.946633875370026	0.32381671667099	45.0606079101563	1487
True	False	False	False	False	-3122.095703125	852.328491210938	12.2005615234375	0.349074751138687	0.860361397266388	0.145903021097183	52.8181800842285	581
True	False	False	False	False	-3102.69287109375	901.655944824219	65.4393768310547	0.797776877880096	0.963199138641357	1	67.2033920288086	3965
True	False	False	False	False	-3113.61181640625	948.44775390625	16.6371288299561	0.714476346969604	0.949675559997559	0.53786963224411	47	705
True	False	False	False	False	-3105.97338867188	968.672241210938	11.0914192199707	0.763594925403595	0.936281979084015	0.714360892772675	47.4000015258789	474
True	False	False	False	False	-3082.75854492188	902.549133300781	22.1828384399414	0.755204319953918	0.955192744731903	0.672140836715698	48.5	970
True	False	False	False	False	-3076.05493164063	950.436950683594	342.724853515625	0.323022961616516	0.80757349729538	0.131684333086014	86.4142379760742	26702
True	False	False	False	False	-3059.32543945313	963.177185058594	15.5279874801636	0.800106346607208	0.94487601518631	1	73.5714263916016	1030
True	False	False	False	False	-3005.0791015625	956.89453125	1059.23059082031	0.316735237836838	0.743349134922028	0.128364652395248	147.163345336914	140541
True	False	False	False	False	-3036.43432617188	977.358642578125	207.409545898438	0.726581156253815	0.934908032417297	0.570281505584717	85.7005310058594	16026
True	False	False	False	False	-2987.71826171875	990.756958007813	35.4925422668457	0.684226632118225	0.951121509075165	0.471769064664841	62.875	2012
True	False	False	False	False	-2976.02197265625	289.503387451172	211.846115112305	0.773671269416809	0.933048009872437	0.782224535942078	126.926704406738	24243
True	False	False	False	False	-2945.1796875	287.175109863281	248.447799682617	0.796285450458527	0.936189472675323	1	193.772323608398	43405
True	False	False	False	False	-2936.68530273438	304.022491455078	57.6753807067871	0.50024825334549	0.933135271072388	0.248012512922287	85.211540222168	4431
True	False	False	False	False	-2908.03955078125	310.62548828125	247.338653564453	0.673027753829956	0.92266982793808	0.45111358165741	78.408073425293	17485
True	False	False	False	False	-2925.82495117188	317.8681640625	76.5307922363281	0.83928507566452	0.965096175670624	1	77.4927520751953	5347
True	False	False	False	False	-2603.0732421875	682.891967773438	102.041061401367	0.721064627170563	0.917622685432434	0.554964780807495	135.630432128906	12478
True	False	False	False	False	-2405.8642578125	523.788269042969	99.8227767944336	0.777396082878113	0.948976397514343	0.816632270812988	82.8444442749023	7456
True	False	False	False	False	-2413.984375	1164.35144042969	1963.18127441406	0.787840843200684	0.942508041858673	1	221.911865234375	392784
True	False	False	False	False	-2373.70727539063	347.167724609375	54.3479537963867	0.758865714073181	0.956187725067139	0.689475536346436	59.1836738586426	2900
True	False	False	False	False	-2372.2724609375	602.39111328125	1072.54028320313	0.756850183010101	0.950735747814178	0.679750978946686	218.10237121582	210905
True	False	False	False	False	-2343.56469726563	1129.23767089844	56.5662384033203	0.500078856945038	0.906132459640503	0.247873172163963	63.470588684082	3237
True	False	False	False	False	-2349.8359375	1148.5263671875	43.256534576416	0.358560413122177	0.753345906734467	0.151276633143425	64.2820510864258	2507
True	False	False	False	False	-2327.98950195313	1101.51635742188	511.314422607422	0.80158269405365	0.948678076267242	1	198.052062988281	91302
True	False	False	False	False	-2260.9501953125	1108.76611328125	93.1679229736328	0.621464610099792	0.91627049446106	0.372809708118439	78.1785736083984	6567
True	False	False	False	False	-2285.2607421875	1128.71948242188	28.8376903533936	0.395890235900879	0.867894113063812	0.173551976680756	64.8076934814453	1685
True	False	False	False	False	-2254.48583984375	1119.19104003906	9.98227787017822	0.687235474586487	0.9244145154953	0.47761595249176	66.3333358764648	597
True	False	False	False	False	-2243.94995117188	212.881683349609	24.401123046875	0.760120630264282	0.94915634393692	0.695777595043182	47.6818199157715	1049
True	False	False	False	False	-2210.69458007813	229.466201782227	1417.4833984375	0.584342241287231	0.896762728691101	0.328059315681458	234.251174926758	299373
True	False	False	False	False	-2241.53955078125	1101.79418945313	57.6753807067871	0.760451793670654	0.947038888931274	0.697474420070648	62.9038467407227	3271
True	False	False	False	False	-2120.73510742188	1471.42443847656	986.027160644531	0.636633396148682	0.91389799118042	0.39351823925972	228.977508544922	203561
True	False	False	False	False	-2146.81396484375	1495.02319335938	51.0205307006836	0.774829864501953	0.945469677448273	0.792114913463593	49.8695640563965	2294
True	False	False	False	False	-2069.53100585938	853.675964355469	632.2109375	0.793461799621582	0.946342945098877	1	229.868423461914	131025
True	False	False	False	False	-2020.96508789063	939.809326171875	42.1473922729492	0.555714786052704	0.947038888931274	0.29804465174675	62.815788269043	2387
True	False	False	False	False	-2029.76708984375	1940.09143066406	794.145629882813	0.845566868782043	0.956228375434875	1	240.962295532227	172529
True	False	False	False	False	-2019.31140136719	986.374633789063	1699.20544433594	0.382970958948135	0.894398927688599	0.165629133582115	221.259140014648	338969
True	False	False	False	False	-2004.80603027344	1050.65112304688	1003.7734375	0.696953535079956	0.943417072296143	0.497481346130371	230.018783569336	208167
True	False	False	False	False	-1929.50915527344	1308.90612792969	155.279876708984	0.838737607002258	0.962207734584808	1	192.399993896484	26936
True	False	False	False	False	-969.275146484375	-3389.02612304688	381.544830322266	0.609974384307861	0.948808073997498	0.358136475086212	172.558135986328	59360
True	False	False	False	False	-1164.08703613281	-3297.2080078125	156.389007568359	0.620066940784454	0.938294470310211	0.370980858802795	98.503547668457	13889
True	False	False	False	False	-1143.27319335938	-3292.07348632813	1189.00012207031	0.186057671904564	0.767691373825073	0.0674874931573868	105.026123046875	112588
True	False	False	False	False	-1825.2763671875	-3061.55493164063	472.494476318359	0.370982527732849	0.916156947612762	0.158483102917671	200.171356201172	85273
True	False	False	False	False	-1876.07177734375	-2282.45361328125	208.518692016602	0.303801864385605	0.80875700712204	0.121665440499783	62.0372352600098	11663
True	False	False	False	False	-1866.62341308594	-3034.44311523438	559.007568359375	0.355159521102905	0.921747207641602	0.149337440729141	199.313491821289	100454
True	False	False	False	False	-1334.55908203125	-2858.10473632813	632.2109375	0.252678334712982	0.650437653064728	0.0967452600598335	84.9807052612305	48439
True	False	False	False	False	-1832.47021484375	-2784.28564453125	22.1828384399414	0.735508561134338	0.947545111179352	0.597400009632111	57.5999984741211	1152
True	False	False	False	False	-1831.35827636719	-2827.25927734375	117.569046020508	0.385665655136108	0.843976080417633	0.167262271046638	67.9811325073242	7206
True	False	False	False	False	-1317.60766601563	-2826.44995117188	228.483245849609	0.841748654842377	0.955951333045959	1	203.208740234375	41861
True	False	False	False	False	-1822.23291015625	-2807.04370117188	82.0765075683594	0.474179297685623	0.89708423614502	0.227378770709038	71.1216201782227	5263
True	False	False	False	False	-1819.15905761719	-2748.619140625	278.394622802734	0.32239505648613	0.811625242233276	0.131350934505463	69.1075668334961	17346
True	False	False	False	False	-1810.6826171875	-2822.77905273438	64.3302307128906	0.576505601406097	0.928756594657898	0.319502264261246	61.6896553039551	3578
True	False	False	False	False	-1260.04504394531	-2811.49755859375	257.320922851563	0.576505601406097	0.921954214572906	0.319502264261246	115.86637878418	26881
True	False	False	False	False	-1261.11791992188	-2787.40478515625	160.825576782227	0.72763729095459	0.942034304141998	0.573330342769623	176.399993896484	25578
True	False	False	False	False	-1276.02404785156	-2779.53686523438	24.401123046875	0.760120630264282	0.94915634393692	0.695777595043182	90.2272720336914	1985
True	False	False	False	False	-1270.67553710938	-2762.02807617188	17.7462711334229	0.820201992988586	0.947792708873749	1	59.5	952
True	False	False	False	False	-1730.47045898438	-2657.29663085938	1368.68115234375	0.596783399581909	0.912992000579834	0.342234253883362	111.034034729004	137016
True	False	False	False	False	-1698.2890625	-2606.31616210938	1320.98803710938	0.797951519489288	0.950937569141388	1	214.848861694336	255885
True	False	False	False	False	-1569.67822265625	-2281.2333984375	18.8554134368896	0.625182271003723	0.927662193775177	0.377736806869507	60.9411773681641	1036
True	False	False	False	False	-1565.50598144531	-2257.38940429688	144.188446044922	0.658737123012543	0.923350155353546	0.42695677280426	67.1461563110352	8729
True	False	False	False	False	-1564.2373046875	-2530.42602539063	66.5485153198242	0.811298549175262	0.968193054199219	1	53	3180
True	False	False	False	False	-1467.90441894531	-2326.01879882813	120.896469116211	0.439930111169815	0.936461567878723	0.202485203742981	68.4036712646484	7456
True	False	False	False	False	-1555.9462890625	-2294.74047851563	22.1828384399414	0.512626230716705	0.888255774974823	0.258395850658417	58.6500015258789	1173
True	False	False	False	False	-1556.65686035156	-2265.37622070313	32.1651153564453	0.625254034996033	0.94091796875	0.377832800149918	64.3448257446289	1866
True	False	False	False	False	-1507.41247558594	-2305.02368164063	17.7462711334229	0.739838838577271	0.941181302070618	0.6118004322052	51.25	820
True	False	False	False	False	-1254.34106445313	-2762.36962890625	229.592376708984	0.480229049921036	0.849117159843445	0.232027411460876	114.89372253418	23783
True	False	False	False	False	-1237.78552246094	-2749.51684570313	542.370422363281	0.223586365580559	0.866927623748779	0.0835606679320335	88.4826202392578	43268
True	False	False	False	False	-1233.51025390625	-2805.81762695313	398.181945800781	0.496151477098465	0.913441240787506	0.244662702083588	98.7882995605469	35465
True	False	False	False	False	-1220.61596679688	-2709.7939453125	31.0559749603271	0.733668208122253	0.95572304725647	0.591544389724731	56.6785697937012	1587
True	False	False	False	False	-1185.02954101563	-2449.22216796875	29.9468326568604	0.67108416557312	0.913262784481049	0.447692304849625	78.4814834594727	2119
True	False	False	False	False	-1158.30700683594	-3284.46997070313	18.8554134368896	0.470262914896011	0.940220415592194	0.224411964416504	122.294120788574	2079
True	False	False	False	False	-1129.17785644531	-3370.6591796875	796.363891601563	0.297586053609848	0.77603542804718	0.118505656719208	214.601669311523	154084
True	False	False	False	False	-1116.15991210938	-3111.87036132813	102.041061401367	0.661707580089569	0.932737231254578	0.431795805692673	60.4673919677734	5563
True	False	False	False	False	-1099.77514648438	-3069.525390625	18.8554134368896	0.685223281383514	0.95370626449585	0.473690927028656	53.4117660522461	908
True	False	False	False	False	-1087.45361328125	-3105.88037109375	151.952453613281	0.31488960981369	0.826813161373138	0.127398133277893	72.4014587402344	9919
True	False	False	False	False	-1087.36584472656	-3082.48681640625	25.5102653503418	0.688737690448761	0.927292883396149	0.480586379766464	69.7826080322266	1605
True	False	False	False	False	-985.876342773438	-2890.40112304688	1027.0654296875	0.447829335927963	0.905005753040314	0.208024263381958	172.969757080078	160170
True	False	False	False	False	-984.968444824219	-2922.52612304688	39.9291114807129	0.754574596881866	0.945388197898865	0.669301986694336	71.4166641235352	2571
True	False	False	False	False	-965.309143066406	-3420.99951171875	1144.63452148438	0.214256122708321	0.919025719165802	0.0794702842831612	194.14631652832	200359
True	False	False	False	False	-956.208862304688	-3361.52978515625	455.857330322266	0.700916051864624	0.956350266933441	0.506055235862732	194.343063354492	79875
True	False	False	False	False	-849.327331542969	-3003.35424804688	159.716445922852	0.722619116306305	0.923638641834259	0.559182107448578	58.2361106872559	8386
True	False	False	False	False	-946.428405761719	-2977.7802734375	1100.26879882813	0.500097751617432	0.916325628757477	0.247888714075089	224.590728759766	222794
True	False	False	False	False	-923.874145507813	-2982.89794921875	35.4925422668457	0.75548255443573	0.951372683048248	0.673407912254333	142.03125	4545
True	False	False	False	False	-828.207763671875	-3324.10815429688	353.816284179688	0.519528985023499	0.930287837982178	0.264365911483765	109.357368469238	34885
True	False	False	False	False	-805.270812988281	-3330.30908203125	67.6576614379883	0.781755030155182	0.952435314655304	0.872471511363983	76.2295074462891	4650
True	False	False	False	False	-810.120483398438	-3313.30004882813	167.480438232422	0.768246352672577	0.958303153514862	0.742497205734253	211.437088012695	31927
True	False	False	False	False	-619.356506347656	-2884.26489257813	29.9468326568604	0.529495239257813	0.852567374706268	0.2732273042202	55.037036895752	1486
True	False	False	False	False	-706.7861328125	-2670.44897460938	23.2919807434082	0.846452295780182	0.95370626449585	1	51.2857131958008	1077
True	False	False	False	False	-706.47705078125	-2623.72436523438	512.423583984375	0.596334517002106	0.919181764125824	0.341709554195404	213.090911865234	98448
True	False	False	False	False	-686.598693847656	-2329.99267578125	34.3833999633789	0.607939004898071	0.918020188808441	0.355619817972183	57.4193534851074	1780
True	False	False	False	False	-657.282348632813	-2848.4599609375	138.64274597168	0.73007744550705	0.918771028518677	0.580529451370239	113.952003479004	14244
True	False	False	False	False	-612.783874511719	-2835.49926757813	156.389007568359	0.691285490989685	0.936714947223663	0.485705524682999	139.085113525391	19611
True	False	False	False	False	-604.116638183594	-2750.216796875	449.202484130859	0.356407999992371	0.771206796169281	0.150047659873962	85.7777786254883	34740
True	False	False	False	False	-643.553405761719	-2286.0732421875	110.914192199707	0.474613904953003	0.934057235717773	0.227710053324699	62.9500007629395	6295
True	False	False	False	False	-616.439697265625	-2745.02807617188	9.98227787017822	0.557533979415894	0.921230614185333	0.29985499382019	74.2222213745117	668
True	False	False	False	False	-576.604858398438	-2724.05102539063	429.237945556641	0.417072951793671	0.822811603546143	0.187076702713966	81.0723495483398	31375
True	False	False	False	False	-530.852416992188	-2263.07299804688	239.574661254883	0.294014096260071	0.68081659078598	0.116706945002079	92.7638854980469	20037
True	False	False	False	False	-607.715148925781	-2258.9677734375	801.909606933594	0.412502646446228	0.839785635471344	0.184099897742271	128.261413574219	92733
True	False	False	False	False	-582.948852539063	-2220.1787109375	679.903991699219	0.503912448883057	0.851602852344513	0.251044511795044	115.265907287598	70658
True	False	False	False	False	-593.857727050781	-2194.7763671875	32.1651153564453	0.510125994682312	0.910920381546021	0.256265819072723	66.2068939208984	1920
True	False	False	False	False	-536.981262207031	-2242.14453125	28.8376903533936	0.588799238204956	0.9042809009552	0.333051234483719	70	1820
True	False	False	False	False	-506.501007080078	-2158.41186523438	1042.59338378906	0.420115560293198	0.89925742149353	0.189077094197273	186.91276550293	175698
True	False	False	False	False	-498.561218261719	-2297.33276367188	313.887176513672	0.249885559082031	0.678561389446259	0.0954501256346703	91.727912902832	25959
True	False	False	False	False	-489.271728515625	-2768.830078125	314.996307373047	0.605550229549408	0.95071142911911	0.35269632935524	212.359161376953	60310
True	False	False	False	False	38.9182586669922	-2760.54345703125	42.1473922729492	0.680744707584381	0.951893091201782	0.465166300535202	55.7368431091309	2118
True	False	False	False	False	44.6724891662598	-2738.05908203125	265.084930419922	0.666804254055023	0.913738489151001	0.440314948558807	80.3389129638672	19201
True	False	False	False	False	-90.9590759277344	-2726.64477539063	76.5307922363281	0.770033359527588	0.932805776596069	0.754589080810547	146.521743774414	10110
True	False	False	False	False	-479.045989990234	-2578.32666015625	18.8554134368896	0.497218459844589	0.865942239761353	0.245531126856804	64.0588226318359	1089
True	False	False	False	False	-468.093444824219	-2549.58813476563	33.2742576599121	0.551631391048431	0.893706560134888	0.294025242328644	59.2999992370605	1779
True	False	False	False	False	-480.911010742188	-2201.73876953125	1135.76135253906	0.59866189956665	0.911292374134064	0.344441622495651	175.978515625	180202
True	False	False	False	False	-462.625915527344	-2569.67700195313	33.2742576599121	0.803785860538483	0.955226957798004	1	70.2333297729492	2107
True	False	False	False	False	-461.581817626953	-2589.5673828125	28.8376903533936	0.572012841701508	0.909386694431305	0.314717352390289	57.038459777832	1483
True	False	False	False	False	-377.881225585938	-2543.66967773438	1736.91625976563	0.624329090118408	0.89934229850769	0.376597911119461	236.151336669922	369813
True	False	False	False	False	-459.595275878906	-2314.94189453125	360.471130371094	0.579620361328125	0.942749977111816	0.32287061214447	95.8338470458984	31146
True	False	False	False	False	-452.401214599609	-2291.52124023438	567.880676269531	0.306212902069092	0.76776522397995	0.122901417315006	107.392578125	54985
True	False	False	False	False	-445.967315673828	-2247.14135742188	1071.43115234375	0.178149357438087	0.632849752902985	0.0642245262861252	116.650100708008	112684
True	False	False	False	False	-430.157318115234	-2268.39135742188	62.1119499206543	0.57543021440506	0.92936646938324	0.318349093198776	89.1071395874023	4990
True	False	False	False	False	-102.222381591797	-2181.20727539063	168.589569091797	0.788660645484924	0.945458233356476	1	206.894729614258	31448
True	False	False	False	False	-92.106819152832	-2149.87451171875	161.934722900391	0.823068141937256	0.955555021762848	1	206.390411376953	30133
True	False	False	False	False	-1890.76037597656	-2051.79858398438	143.079315185547	0.845028579235077	0.962518155574799	1	73.7131805419922	9509
True	False	False	False	False	-236.063598632813	-2050.02734375	489.131591796875	0.756347596645355	0.933889091014862	0.677397072315216	234.981857299805	103627
True	False	False	False	False	-802.530212402344	-1993.34814453125	77.6399383544922	0.695782601833344	0.953829169273376	0.495003014802933	69.4285736083984	4860
True	False	False	False	False	-1297.60729980469	-1993.31762695313	1681.45922851563	0.549674868583679	0.92643266916275	0.292120516300201	222.129943847656	336749
True	False	False	False	False	-1260.88427734375	-1919.72338867188	13.3097038269043	0.743378639221191	0.942608833312988	0.624296009540558	42	504
True	False	False	False	False	-827.302795410156	-1967.18212890625	15.5279874801636	0.740449011325836	0.937094211578369	0.613905251026154	46.7142868041992	654
True	False	False	False	False	-808.612365722656	-1972.91027832031	147.515884399414	0.788424491882324	0.952964067459106	1	95.7293243408203	12732
True	False	False	False	False	-51.8988952636719	-2011.59143066406	1307.67834472656	0.42325022816658	0.911577641963959	0.191153839230537	229.811706542969	270948
True	False	False	False	False	-42.7717552185059	-1997.88024902344	14.4188451766968	0.4608134329319	0.948501110076904	0.217386230826378	69.0769195556641	898
True	False	False	False	False	9.85699844360352	-1944.38098144531	1374.22692871094	0.495643585920334	0.934737920761108	0.244250327348709	225.682006835938	279620
True	False	False	False	False	-1618.65197753906	-1849.15588378906	277.285491943359	0.274123013019562	0.809708893299103	0.106910586357117	88.5719985961914	22143
True	False	False	False	False	-1599.12939453125	-1862.93603515625	179.680999755859	0.373365521430969	0.918675541877747	0.159888297319412	73.3827133178711	11888
True	False	False	False	False	-1500.66589355469	-1847.46069335938	2435.67578125	0.119979158043861	0.606098055839539	0.0414197593927383	150.151641845703	329733
True	False	False	False	False	-1600.44360351563	-1801.19995117188	150.843307495117	0.523942232131958	0.946972548961639	0.268253803253174	68.6838226318359	9341
True	False	False	False	False	-1608.0126953125	-1396.27502441406	45.4748191833496	0.32527419924736	0.866013705730438	0.132883176207542	55.1463432312012	2261
True	False	False	False	False	-1890.70080566406	-984.801025390625	42.1473922729492	0.711886703968048	0.925752520561218	0.531466901302338	48.315788269043	1836
True	False	False	False	False	-1880.13659667969	-992.678466796875	43.256534576416	0.668749868869781	0.89592570066452	0.443642497062683	49.6410255432129	1936
True	False	False	False	False	-1599.80126953125	-1825.21801757813	362.689422607422	0.287083119153976	0.706738114356995	0.113251626491547	90.3639144897461	29549
True	False	False	False	False	-1494.51953125	-1791.06213378906	77.6399383544922	0.744004368782043	0.944160521030426	0.626579701900482	83.5285720825195	5847
True	False	False	False	False	-1557.40686035156	-1617.35546875	19.9645557403564	0.437887847423553	0.819492876529694	0.201071664690971	68.6666641235352	1236
True	False	False	False	False	-1587.07934570313	-1365.48669433594	560.11669921875	0.497763961553574	0.911289513111115	0.245976179838181	95.5980224609375	48277
True	False	False	False	False	-1557.06665039063	-1781.59301757813	212.955261230469	0.81877213716507	0.952854216098785	1	213.15625	40926
True	False	False	False	False	-1457.10925292969	-1755.70324707031	958.298645019531	0.180468782782555	0.541933476924896	0.0651772394776344	174.795135498047	151023
True	False	False	False	False	-1529.66955566406	-1748.525390625	26.6194076538086	0.67927873134613	0.95398223400116	0.462436705827713	62.75	1506
True	False	False	False	False	-1518.57385253906	-1712.66674804688	45.4748191833496	0.349683940410614	0.866718053817749	0.146244868636131	68.7560958862305	2819
True	False	False	False	False	-1552.79296875	-1663.54968261719	9.98227787017822	0.497925460338593	0.876509726047516	0.246108084917068	51.8888893127441	467
True	False	False	False	False	-1542.60925292969	-1366.55615234375	289.486053466797	0.489680200815201	0.887538015842438	0.23945526778698	80.8927230834961	21113
True	False	False	False	False	-1523.09741210938	-1357.75695800781	13.3097038269043	0.66390061378479	0.935661971569061	0.435427129268646	61.75	741
True	False	False	False	False	-1505.56066894531	-1731.24475097656	285.049468994141	0.350859612226486	0.906618893146515	0.146905824542046	102.937744140625	26455
True	False	False	False	False	-1475.23742675781	-1724.14733886719	137.533599853516	0.528790354728699	0.890526294708252	0.272590816020966	103.209678649902	12798
True	False	False	False	False	-1465.32836914063	-1710.7119140625	47.6931037902832	0.572284460067749	0.942469656467438	0.315004199743271	69.860466003418	3004
True	False	False	False	False	-1420.34289550781	-1742.4736328125	859.585021972656	0.188771083950996	0.595634341239929	0.0686166435480118	162.065811157227	125601
True	False	False	False	False	-1231.81640625	-1706.27221679688	16.6371288299561	0.646814525127411	0.930587589740753	0.408391445875168	66.1333312988281	992
True	False	False	False	False	-1187.81323242188	-1599.87158203125	530.169860839844	0.309569090604782	0.727339267730713	0.124631635844707	95.788703918457	45787
True	False	False	False	False	-1348.99877929688	-1055.82238769531	52.1296730041504	0.758778512477875	0.937961339950562	0.689045190811157	54.0638313293457	2541
True	False	False	False	False	-1378.84814453125	-1048.068359375	2010.87438964844	0.364454180002213	0.943972110748291	0.15467132627964	205.899063110352	373295
True	False	False	False	False	-1272.80834960938	-1595.294921875	16.6371288299561	0.604608774185181	0.898165881633759	0.351552903652191	47.466667175293	712
True	False	False	False	False	-1269.86877441406	-950.343200683594	38.8199691772461	0.826309084892273	0.957971453666687	1	103.885711669922	3636
True	False	False	False	False	-1170.13195800781	-1652.64758300781	116.459907531738	0.420124143362045	0.943813621997833	0.189082756638527	67.7047653198242	7109
True	False	False	False	False	-1149.42810058594	-1649.32531738281	18.8554134368896	0.587365925312042	0.937866926193237	0.331435710191727	61.4117660522461	1044
True	False	False	False	False	-1157.50866699219	-1577.9033203125	494.677307128906	0.268909186124802	0.779178082942963	0.104402393102646	80.517936706543	35911
True	False	False	False	False	-1145.75439453125	-1642.32482910156	16.6371288299561	0.714476346969604	0.940302610397339	0.53786963224411	56.7999992370605	852
True	False	False	False	False	-1075.9814453125	-1610.36694335938	19.9645557403564	0.471643835306168	0.938939929008484	0.225454315543175	55.7777786254883	1004
True	False	False	False	False	-868.279357910156	-915.333068847656	179.680999755859	0.848896384239197	0.960732102394104	1	103.944442749023	16839
True	False	False	False	False	-849.258972167969	-929.937255859375	204.082122802734	0.791718482971191	0.943453192710876	1	162.554351806641	29910
True	False	False	False	False	-1846.89025878906	-688.990905761719	130.878753662109	0.883380889892578	0.980049014091492	1	109.042373657227	12867
True	False	False	False	False	-1678.10107421875	-600.354187011719	74.3125076293945	0.786045730113983	0.951765775680542	1	51.5074615478516	3451
True	False	False	False	False	-1646.78881835938	-425.060028076172	592.281799316406	0.842340409755707	0.95897251367569	1	230.241577148438	122949
True	False	False	False	False	-1698.82299804688	-368.484436035156	17.7462711334229	0.64491605758667	0.945084035396576	0.405553311109543	93.375	1494
True	False	False	False	False	-1685.78063964844	-376.283050537109	2626.4482421875	0.249072968959808	0.812869668006897	0.0950745046138763	229.111480712891	542536
True	False	False	False	False	-1652.34008789063	-386.967956542969	1129.1064453125	0.599113702774048	0.882411658763885	0.344975262880325	230.743621826172	234897
True	False	False	False	False	-1639.87805175781	-255.806625366211	875.112976074219	0.44482359290123	0.870514333248138	0.205903023481369	162.347274780273	128092
True	False	False	False	False	-1635.65942382813	-77.6823196411133	2040.82116699219	0.6799276471138	0.929765641689301	0.463641345500946	244.791854858398	450417
True	False	False	False	False	-1630.02624511719	-344.786987304688	613.35546875	0.292924731969833	0.810193538665771	0.116160824894905	115.578659057617	63915
True	False	False	False	False	-1476.93774414063	-355.867797851563	72.0942230224609	0.762581646442413	0.952563881874084	0.708754479885101	50.2615394592285	3267
True	False	False	False	False	-1565.13305664063	-353.241668701172	96.4953460693359	0.576270222663879	0.95037579536438	0.319249421358109	96.2413787841797	8373
True	False	False	False	False	-1621.32568359375	-285.711120605469	695.432006835938	0.664245188236237	0.93477076292038	0.436002403497696	170.676239013672	107014
True	False	False	False	False	-1593.09643554688	-320.160980224609	1740.24365234375	0.283832609653473	0.668654084205627	0.111646734178066	206.991073608398	324769
True	False	False	False	False	-1551.15612792969	-334.689270019531	41.0382537841797	0.662830352783203	0.933142840862274	0.433648645877838	90.1351318359375	3335
True	False	False	False	False	-1535.22729492188	-347.897644042969	686.558837890625	0.389617025852203	0.817013621330261	0.169675335288048	105.888526916504	65545
True	False	False	False	False	-1419.04699707031	-481.348388671875	2762.87255859375	0.332793354988098	0.771785914897919	0.136927351355553	210.115615844727	523398
True	False	False	False	False	-1396.17541503906	-429.5048828125	55.4570960998535	0.557995200157166	0.933708190917969	0.300315916538239	61.8800010681152	3094
True	False	False	False	False	-1354.53991699219	-611.199523925781	141.970169067383	0.786845147609711	0.952102243900299	1	165.734375	21214
True	False	False	False	False	-887.376708984375	-539.162414550781	14.4188451766968	0.523994266986847	0.920696794986725	0.268299996852875	45.230770111084	588
True	False	False	False	False	-901.693420410156	-435.036346435547	23.2919807434082	0.725569725036621	0.933190703392029	0.567398190498352	71.6190490722656	1504
True	False	False	False	False	-929.414184570313	-410.224731445313	321.651153564453	0.388021290302277	0.813370704650879	0.168698191642761	106.813789367676	30976
True	False	False	False	False	-1315.87084960938	-171.014312744141	58.7845230102539	0.74500298500061	0.926277160644531	0.630273818969727	120.24528503418	6373
True	False	False	False	False	-899.2724609375	-424.532958984375	87.6222152709961	0.58447265625	0.907381951808929	0.328204065561295	101.683547973633	8033
True	False	False	False	False	-885.803039550781	-412.766693115234	226.264953613281	0.516855299472809	0.872087955474854	0.262037664651871	107.073532104492	21843
True	False	False	False	False	-875.337219238281	-485.757659912109	1295.47778320313	0.380088627338409	0.894305527210236	0.16389337182045	102.547088623047	119775
True	False	False	False	False	-861.78271484375	-421.770263671875	76.5307922363281	0.3811095058918	0.948239982128143	0.164506867527962	69.7101440429688	4810
True	False	False	False	False	-859.706359863281	-397.644989013672	42.1473922729492	0.668440997600555	0.936219215393066	0.44311136007309	65.1052627563477	2474
True	False	False	False	False	-845.330017089844	-384.2744140625	17.7462711334229	0.762108087539673	0.940302610397339	0.706189274787903	42.5625	681
True	False	False	False	False	-212.869766235352	-1668.81774902344	51.0205307006836	0.506011366844177	0.948789954185486	0.25279688835144	52.6739120483398	2423
True	False	False	False	False	-454.713287353516	-1596.55590820313	544.588684082031	0.492027133703232	0.836538553237915	0.241332158446312	130.951126098633	64297
True	False	False	False	False	-580.45361328125	-845.775390625	781.945068359375	0.846111953258514	0.949817061424255	1	215.880844116211	152196
True	False	False	False	False	-724.63525390625	-389.493286132813	25.5102653503418	0.602656006813049	0.908063113689423	0.349196761846542	55.3913040161133	1274
True	False	False	False	False	-754.605712890625	-324.121246337891	16.6371288299561	0.646814525127411	0.894671499729156	0.408391445875168	88.1333312988281	1322
True	False	False	False	False	-784.957275390625	-304.437469482422	581.190368652344	0.27049309015274	0.811557650566101	0.105161808431149	97.6545791625977	51171
True	False	False	False	False	-775.896240234375	-288.546264648438	27.7285480499268	0.766682505607605	0.944578170776367	0.732549428939819	78.120002746582	1953
True	False	False	False	False	-758.144714355469	-302.322570800781	353.816284179688	0.319667309522629	0.745868742465973	0.129907473921776	98.322883605957	31365
True	False	False	False	False	-753.280700683594	-355.543609619141	593.390930175781	0.434248685836792	0.90015697479248	0.198571249842644	114.235511779785	61116
True	False	False	False	False	-723.90625	-340.857635498047	444.765930175781	0.286116242408752	0.794492900371552	0.112773209810257	108.623443603516	43558
True	False	False	False	False	-730.698425292969	-309.180450439453	110.914192199707	0.333814471960068	0.917936861515045	0.13748137652874	76.0500030517578	7605
True	False	False	False	False	-576.015014648438	-306.617126464844	52.1296730041504	0.758778512477875	0.946614563465118	0.689045190811157	77.0851058959961	3623
True	False	False	False	False	-583.296020507813	-180.048294067383	29.9468326568604	0.764188587665558	0.939532041549683	0.717723667621613	57.6296310424805	1556
True	False	False	False	False	-564.820861816406	-803.156921386719	62.1119499206543	0.818948090076447	0.96172833442688	1	156.928573608398	8788
True	False	False	False	False	-534.665466308594	-773.394226074219	3011.3203125	0.579445600509644	0.871979832649231	0.322680443525314	220.855621337891	599623
True	False	False	False	False	-561.04052734375	-275.5986328125	1317.66064453125	0.356447160243988	0.827710449695587	0.150069981813431	158.095123291016	187817
True	False	False	False	False	-559.373046875	-231.626449584961	11.0914192199707	0.763594925403595	0.936281979084015	0.714360892772675	41.7999992370605	418
True	False	False	False	False	-498.052612304688	-731.919128417969	26.6194076538086	0.829222500324249	0.957139134407043	1	47.875	1149
True	False	False	False	False	-483.709838867188	-1564.65405273438	928.351806640625	0.55601042509079	0.91130542755127	0.298338025808334	146.672637939453	122765
True	False	False	False	False	-455.170684814453	-1572.27905273438	43.256534576416	0.698659062385559	0.927394688129425	0.501135647296906	89.7435913085938	3500
True	False	False	False	False	-478.735748291016	-252.113693237305	1770.19055175781	0.382464349269867	0.905191957950592	0.165323227643967	215.919174194336	344607
True	False	False	False	False	-293.237518310547	-1128.52868652344	19.9645557403564	0.776177406311035	0.943199634552002	0.804480254650116	47.9444427490234	863
True	False	False	False	False	-291.637603759766	-1112.80603027344	18.8554134368896	0.733056426048279	0.934281527996063	0.589630365371704	44.9411773681641	764
True	False	False	False	False	-214.104415893555	-1652.49963378906	38.8199691772461	0.733614146709442	0.947963654994965	0.591374695301056	70.3142852783203	2461
True	False	False	False	False	-196.345031738281	-1631.38696289063	696.541137695313	0.233288466930389	0.793100237846375	0.0878836959600449	99.6178359985352	62560
True	False	False	False	False	-199.661849975586	-1599.85522460938	13.3097038269043	0.80851811170578	0.94014710187912	1	40.0833320617676	481
True	False	False	False	False	-148.51921081543	-1591.63830566406	397.072814941406	0.447854906320572	0.897795140743256	0.208042368292809	100.368713378906	35932
True	False	False	False	False	-138.059371948242	-1341.08093261719	1530.61584472656	0.27464759349823	0.757778942584991	0.107164278626442	194.616668701172	268571
True	False	False	False	False	-178.529861450195	-1311.21240234375	11.0914192199707	0.571504533290863	0.94487601518631	0.314181357622147	59.7000007629395	597
True	False	False	False	False	-151.32731628418	-1290.17590332031	194.099838256836	0.715077757835388	0.942696034908295	0.539380967617035	108.508567810059	18989
True	False	False	False	False	-159.288589477539	-228.763931274414	865.130737304688	0.195130109786987	0.817390203475952	0.0712824091315269	84.5999984741211	65988
True	False	False	False	False	-138.022720336914	-1376.2197265625	399.291107177734	0.840715229511261	0.951799273490906	1	237.66667175293	85560
True	False	False	False	False	-131.016494750977	-1284.63903808594	366.016845703125	0.520547449588776	0.82253897190094	0.265258133411407	126.893936157227	41875
True	False	False	False	False	-123.267471313477	-1618.72290039063	936.115783691406	0.260014683008194	0.735558748245239	0.100178442895412	114.356636047363	96517
True	False	False	False	False	-121.007499694824	-1575.10778808594	15.5279874801636	0.603693544864655	0.921669483184814	0.350445985794067	71.0714263916016	995
True	False	False	False	False	-111.411987304688	-1316.88159179688	226.264953613281	0.686399757862091	0.963172435760498	0.475978404283524	103.137252807617	21040
True	False	False	False	False	-99.4001617431641	-1693.75866699219	11.0914192199707	0.735508561134338	0.937464773654938	0.597400009632111	58.2000007629395	582
True	False	False	False	False	-98.6092071533203	-1663.82678222656	959.407775878906	0.449891954660416	0.798708319664001	0.209489718079567	96.2369918823242	83245
True	False	False	False	False	-98.7754440307617	-1338.43432617188	66.5485153198242	0.729813098907471	0.937489867210388	0.579738736152649	84.7666702270508	5086
True	False	False	False	False	-90.0918807983398	-1312.90686035156	177.462707519531	0.441866099834442	0.929298996925354	0.203832149505615	100.418746948242	16067
True	False	False	False	False	-88.3548278808594	-1382.04370117188	15.5279874801636	0.774550676345825	0.945763468742371	0.789673984050751	88.0714263916016	1233
True	False	False	False	False	-78.3942947387695	-1333.43530273438	34.3833999633789	0.491878062486649	0.877380967140198	0.241212546825409	75.5483856201172	2342
True	False	False	False	False	12.6985912322998	-1125.1923828125	54.3479537963867	0.840224146842957	0.96418160200119	1	56.1020393371582	2749
True	False	False	False	False	54.8155288696289	-1124.66430664063	276.176330566406	0.321401089429855	0.739020705223083	0.130824029445648	81.1887512207031	20216
True	False	False	False	False	14.1474008560181	-1044.52624511719	604.482360839844	0.724075675010681	0.951290965080261	0.563202559947968	92.8697280883789	50614
True	False	False	False	False	27.7743339538574	-1088.44506835938	452.529907226563	0.225301042199135	0.737090051174164	0.0843194648623466	73.6642150878906	30055
True	False	False	False	False	53.1293754577637	-1098.96020507813	75.4216537475586	0.625182271003723	0.929102599620819	0.377736806869507	67.7058792114258	4604
True	False	False	False	False	37.0498886108398	-991.224975585938	266.194061279297	0.569536685943604	0.930088341236115	0.312116354703903	73.7916641235352	17710
True	False	False	False	False	56.3164367675781	-1000.51092529297	300.577453613281	0.569113075733185	0.908476531505585	0.311673909425735	76.8118057250977	20816
True	False	False	False	False	-1884.36010742188	334.105438232422	27.7285480499268	0.691563129425049	0.915637850761414	0.486269682645798	40.8800010681152	1022
True	False	False	False	False	-1898.24792480469	1355.65356445313	145.297592163086	0.746155977249146	0.94799393415451	0.634617507457733	165.503814697266	21681
True	False	False	False	False	-1703.83850097656	1375.39660644531	15.5279874801636	0.647358953952789	0.90016371011734	0.409211099147797	44.9285697937012	629
True	False	False	False	False	-1647.20581054688	110.990104675293	643.302307128906	0.785509943962097	0.94803112745285	1	237.915512084961	137991
True	False	False	False	False	-1681.66625976563	1258.6240234375	1336.51599121094	0.426572501659393	0.76456880569458	0.19337272644043	124.741081237793	150313
True	False	False	False	False	-1640.71215820313	998.277893066406	37.7108268737793	0.802700221538544	0.951372683048248	1	50.235294342041	1708
True	False	False	False	False	-1614.49877929688	949.009643554688	12.2005615234375	0.741141617298126	0.94014710187912	0.616318583488464	43.9090919494629	483
True	False	False	False	False	-1604.87646484375	1296.33947753906	164.153015136719	0.610078454017639	0.956953227519989	0.358265787363052	71.6081085205078	10598
True	False	False	False	False	-1601.23876953125	1703.58325195313	643.302307128906	0.720632016658783	0.95048326253891	0.553804218769073	127.974136352539	74225
True	False	False	False	False	-1595.23815917969	1736.62963867188	810.782775878906	0.619811773300171	0.927775323390961	0.370648294687271	132.544464111328	96890
True	False	False	False	False	-1576.76550292969	1266.27807617188	72.0942230224609	0.646083891391754	0.935580730438232	0.407295525074005	130.553848266602	8486
True	False	False	False	False	-1588.86364746094	1307.48046875	33.2742576599121	0.786073088645935	0.95572304725647	1	82.2333297729492	2467
True	False	False	False	False	-1581.4716796875	1782.59790039063	73.203369140625	0.626490354537964	0.923743486404419	0.379492491483688	51.1060600280762	3373
True	False	False	False	False	-1582.66467285156	1867.45166015625	1057.01232910156	0.470509558916092	0.885497152805328	0.224597826600075	135.419723510742	129055
True	False	False	False	False	-1572.83679199219	1834.08239746094	299.468322753906	0.800280511379242	0.943715393543243	1	225.537033081055	60895
True	False	False	False	False	-1569.60534667969	1252.66552734375	454.748199462891	0.192071408033371	0.824106454849243	0.0699967294931412	100.075607299805	41031
True	False	False	False	False	-1538.98193359375	1258.296875	72.0942230224609	0.414624691009521	0.896446168422699	0.185477912425995	85.9692306518555	5588
True	False	False	False	False	-1560.08178710938	1276.85595703125	70.9850845336914	0.536218047142029	0.945537745952606	0.279374718666077	125.359375	8023
True	False	False	False	False	-1567.41882324219	1322.47729492188	702.086853027344	0.20177535712719	0.66882735490799	0.0740979164838791	137.428115844727	86992
True	False	False	False	False	-1549.86315917969	1268.35778808594	16.6371288299561	0.604608774185181	0.906788110733032	0.351552903652191	105.599998474121	1584
True	False	False	False	False	-1543.46557617188	1303.1728515625	82.0765075683594	0.517632782459259	0.909617364406586	0.26271265745163	89.6756744384766	6636
True	False	False	False	False	-1533.49719238281	1276.80114746094	140.861022949219	0.45517298579216	0.943740606307983	0.213278889656067	79.5433044433594	10102
True	False	False	False	False	-1484.9365234375	1815.60961914063	777.508483886719	0.376744151115417	0.796264588832855	0.16189344227314	152.492156982422	106897
True	False	False	False	False	-1415.74877929688	623.067993164063	41.0382537841797	0.814018249511719	0.953058242797852	1	50.3783798217773	1864
True	False	False	False	False	-1385.44702148438	636.013854980469	16.6371288299561	0.604608774185181	0.889543652534485	0.351552903652191	44.7333335876465	671
True	False	False	False	False	-1330.91357421875	568.5009765625	944.988952636719	0.207007929682732	0.934181928634644	0.0763367041945457	99.0246505737305	84369
True	False	False	False	False	-1318.40625	612.219482421875	679.903991699219	0.289383083581924	0.933135628700256	0.114393189549446	113.003265380859	69271
True	False	False	False	False	-1290.69738769531	159.890167236328	25.5102653503418	0.748013913631439	0.942926585674286	0.641803920269012	43.3043479919434	996
True	False	False	False	False	-1270.78234863281	545.529235839844	1499.55993652344	0.176965996623039	0.75462007522583	0.0637398138642311	129.184173583984	174657
True	False	False	False	False	-1274.35778808594	577.113342285156	31.0559749603271	0.598698318004608	0.947442829608917	0.344484627246857	89.1428604125977	2496
True	False	False	False	False	-1265.78173828125	188.538604736328	820.765014648438	0.434062302112579	0.838431358337402	0.198443815112114	183.674331665039	135919
True	False	False	False	False	-1180.92272949219	221.505462646484	54.3479537963867	0.503501415252686	0.889623999595642	0.250702679157257	61.0816345214844	2993
True	False	False	False	False	-1247.58666992188	226.000671386719	338.288299560547	0.449637562036514	0.842897593975067	0.209308549761772	96.6885223388672	29490
True	False	False	False	False	-1214.49206542969	246.949737548828	136.424453735352	0.430194824934006	0.940803170204163	0.195813223719597	79.1219482421875	9732
True	False	False	False	False	-1215.54187011719	402.230438232422	328.306030273438	0.196342676877975	0.795128226280212	0.071793869137764	111.185813903809	32911
True	False	False	False	False	-1223.83325195313	412.560272216797	46.5839614868164	0.639514982700348	0.950349152088165	0.397643029689789	84.9047622680664	3566
True	False	False	False	False	-1223.04333496094	498.621795654297	48.80224609375	0.32552906870842	0.857814729213715	0.133019253611565	60.5909080505371	2666
True	False	False	False	False	-1213.12463378906	382.105346679688	79.8582229614258	0.368420481681824	0.935238540172577	0.156980618834496	82.2083358764648	5919
True	False	False	False	False	-1200.18737792969	233.454879760742	157.498153686523	0.202023476362228	0.653440415859222	0.0742036402225494	89.1901397705078	12665
True	False	False	False	False	-1143.14758300781	293.708160400391	1032.61120605469	0.525587975978851	0.942238867282867	0.269718170166016	203.68098449707	189627
True	False	False	False	False	-1192.83703613281	432.821380615234	541.261291503906	0.348938375711441	0.817353010177612	0.145826548337936	118.71516418457	57933
True	False	False	False	False	-1180.85473632813	455.317260742188	41.0382537841797	0.725604593753815	0.947175443172455	0.567497134208679	70.9459457397461	2625
True	False	False	False	False	-1177.42163085938	391.296813964844	1119.12426757813	0.560780465602875	0.893445491790771	0.303116410970688	159.925674438477	161365
True	False	False	False	False	-1064.97595214844	426.772186279297	1027.0654296875	0.738840818405151	0.947411358356476	0.608399569988251	213.607986450195	197801
True	False	False	False	False	-1060.25866699219	1127.8974609375	564.55322265625	0.181782126426697	0.891563832759857	0.0657182708382607	70.0471496582031	35654
True	False	False	False	False	-1000.64739990234	1737.14831542969	789.709045410156	0.514419198036194	0.943103432655334	0.259933769702911	110.332862854004	78557
True	False	False	False	False	-973.995910644531	1405.15563964844	1583.85473632813	0.55308336019516	0.890072703361511	0.295447558164597	212.435577392578	303358
True	False	False	False	False	-971.155029296875	1051.21142578125	154.17073059082	0.169082507491112	0.741429626941681	0.0605337843298912	65.6546783447266	9126
True	False	False	False	False	-954.388000488281	1071.36437988281	33.2742576599121	0.693598926067352	0.945348680019379	0.490445405244827	59.3333320617676	1780
True	False	False	False	False	-940.006408691406	1631.45043945313	27.7285480499268	0.25688847899437	0.705005347728729	0.0987099334597588	64.1999969482422	1605
True	False	False	False	False	-967.404052734375	1891.72619628906	1264.421875	0.315055578947067	0.883013248443604	0.127484917640686	200.23860168457	228272
True	False	False	False	False	-947.776794433594	1679.85632324219	1053.68481445313	0.281138747930527	0.802937388420105	0.110324092209339	96.6263122558594	91795
True	False	False	False	False	-936.547729492188	1612.44665527344	98.7136306762695	0.33198669552803	0.88761430978775	0.136490494012833	56.1235961914063	4995
True	False	False	False	False	-898.09130859375	1995.56201171875	14.4188451766968	0.805326879024506	0.942608833312988	1	41.538459777832	540
True	False	False	False	False	-882.176513671875	1265.22888183594	37.7108268737793	0.609087347984314	0.901864051818848	0.357036799192429	101.117645263672	3438
True	False	False	False	False	-847.624084472656	1268.07141113281	2590.95556640625	0.510637760162354	0.841030418872833	0.256700426340103	212.464462280273	496317
True	False	False	False	False	-858.932250976563	1601.07116699219	1592.72778320313	0.155169472098351	0.622362375259399	0.0549715422093868	137.914352416992	198045
True	False	False	False	False	-840.357971191406	1092.9130859375	465.839630126953	0.88202029466629	0.965816259384155	1	209.173812866211	87853
True	False	False	False	False	-836.128723144531	1471.45935058594	83.1856460571289	0.781472206115723	0.954543590545654	0.867934346199036	55.5200004577637	4164
True	False	False	False	False	-827.256042480469	1643.49938964844	832.965576171875	0.265006691217422	0.751546680927277	0.10254068672657	117.844207763672	88501
True	False	False	False	False	-822.904724121094	1107.26000976563	11.0914192199707	0.69836014509201	0.927715241909027	0.500491261482239	52.5	525
True	False	False	False	False	-791.5302734375	1382.86779785156	27.7285480499268	0.748627901077271	0.945234656333923	0.644232213497162	48.1199989318848	1203
True	False	False	False	False	-799.025573730469	1397.24877929688	37.7108268737793	0.802700221538544	0.957971453666687	1	49.294116973877	1676
True	False	False	False	False	-781.632995605469	1624.29272460938	957.189514160156	0.523849129676819	0.939023077487946	0.268171161413193	115.201622009277	99419
True	False	False	False	False	-737.167358398438	1434.88269042969	2734.03491210938	0.615099847316742	0.90701550245285	0.364581644535065	223.458419799805	550825
True	False	False	False	False	-665.657287597656	762.654174804688	1286.60461425781	0.354597955942154	0.855321645736694	0.149018600583076	184.134475708008	213596
True	False	False	False	False	-703.147216796875	778.045776367188	1042.59338378906	0.242617845535278	0.806648313999176	0.0921097099781036	169.984039306641	159785
True	False	False	False	False	-690.833923339844	764.505004882813	13.3097038269043	0.685805439949036	0.94487601518631	0.474820286035538	158.83332824707	1906
True	False	False	False	False	-665.809631347656	798.81982421875	75.4216537475586	0.675903141498566	0.941718697547913	0.456260055303574	94.8676452636719	6451
True	False	False	False	False	-652.695922851563	932.776550292969	351.597991943359	0.675913453102112	0.894192636013031	0.456278800964355	188.858047485352	59868
True	False	False	False	False	-651.531127929688	964.156616210938	636.6474609375	0.688891112804413	0.914765477180481	0.480891823768616	202.09407043457	116002
True	False	False	False	False	-650.540710449219	2014.12536621094	464.73046875	0.282723546028137	0.904210388660431	0.111101396381855	90.6133651733398	37967
True	False	False	False	False	-643.530822753906	986.941772460938	37.7108268737793	0.733056426048279	0.94091796875	0.589630365371704	83.2647094726563	2831
True	False	False	False	False	-628.7734375	1016.68658447266	1055.90307617188	0.566678464412689	0.91254848241806	0.309145152568817	214.61344909668	204312
True	False	False	False	False	-614.063110351563	794.774169921875	218.500961303711	0.660671949386597	0.964086353778839	0.430098444223404	102.030456542969	20100
True	False	False	False	False	-608.845886230469	818.433288574219	112.023338317871	0.583779096603394	0.91863352060318	0.327435106039047	75.4455413818359	7620
True	False	False	False	False	-572.415222167969	792.180786132813	265.084930419922	0.613963484764099	0.900067746639252	0.363139092922211	114.543930053711	27376
True	False	False	False	False	-576.881408691406	815.538269042969	12.2005615234375	0.768196105957031	0.939064502716064	0.742168962955475	83.4545440673828	918
True	False	False	False	False	-549.920837402344	784.771728515625	130.878753662109	0.498735249042511	0.921968936920166	0.246770486235619	75.5762710571289	8918
True	False	False	False	False	-461.389495849609	678.44091796875	915.042114257813	0.299130469560623	0.907288014888763	0.119287200272083	85.879997253418	70851
True	False	False	False	False	-426.680328369141	1858.24987792969	48.80224609375	0.788230717182159	0.949512124061584	1	53.0454559326172	2334
True	False	False	False	False	-420.950653076172	1867.15759277344	41.0382537841797	0.775534987449646	0.95160585641861	0.798458695411682	50.2972984313965	1861
True	False	False	False	False	-408.337341308594	770.171203613281	1092.50476074219	0.828558504581451	0.947482705116272	1	223.729949951172	220374
True	False	False	False	False	-402.814514160156	671.665954589844	1062.55798339844	0.307807147502899	0.942057251930237	0.12372187525034	95.5459289550781	91533
True	False	False	False	False	-332.936706542969	923.215515136719	39.9291114807129	0.832318663597107	0.964938998222351	1	40.5	1458
True	False	False	False	False	-391.822937011719	1895.61865234375	1366.462890625	0.458369612693787	0.913354694843292	0.215598911046982	234.931823730469	289436
True	False	False	False	False	-213.032012939453	1531.89086914063	37.7108268737793	0.666771829128265	0.943652451038361	0.44025981426239	70.9117660522461	2411
True	False	False	False	False	-183.352828979492	1546.70068359375	877.331298828125	0.238793328404427	0.895598113536835	0.0903689563274384	98.9152984619141	78242
True	False	False	False	False	-164.068099975586	1507.51599121094	32.1651153564453	0.720794081687927	0.92680412530899	0.554238379001617	68.6551742553711	1991
True	False	False	False	False	-163.355834960938	1526.59350585938	708.74169921875	0.179956823587418	0.69283139705658	0.0649666488170624	106.697967529297	68180
True	False	False	False	False	-1786.96704101563	2044.30297851563	514.641845703125	0.330359131097794	0.862424194812775	0.135611295700073	92.993537902832	43149
True	False	False	False	False	-1732.20874023438	2058.19750976563	1008.21002197266	0.66610199213028	0.932476818561554	0.439124286174774	163.083602905273	148243
True	False	False	False	False	-1721.64587402344	2168.57006835938	530.169860839844	0.657264709472656	0.939080893993378	0.424591153860092	154.705017089844	73949
True	False	False	False	False	-1696.15344238281	2186.00854492188	703.195983886719	0.384084731340408	0.872392773628235	0.166302934288979	131.220825195313	83194
True	False	False	False	False	-1603.1435546875	2415.64501953125	877.331298828125	0.644118189811707	0.89609307050705	0.404369682073593	176.830596923828	139873
True	False	False	False	False	-1572.50146484375	2441.19873046875	916.151245117188	0.535718500614166	0.880304872989655	0.278913021087646	176.595642089844	145868
True	False	False	False	False	-1495.36853027344	2055.61108398438	2771.74560546875	0.300328731536865	0.87604159116745	0.119895182549953	212.359741210938	530687
True	False	False	False	False	-1519.3154296875	2088.31909179688	42.1473922729492	0.555714786052704	0.939694166183472	0.29804465174675	51.8421058654785	1970
True	False	False	False	False	-1491.94213867188	2136.2998046875	2105.1513671875	0.468952417373657	0.9368816614151	0.22342649102211	233.972595214844	444080
True	False	False	False	False	-1390.77685546875	2491.36596679688	4992.248046875	0.240694582462311	0.633728384971619	0.0912328660488129	168.339477539063	757696
True	False	False	False	False	-1120.10461425781	2431.69873046875	137.533599853516	0.496146619319916	0.891190111637115	0.24465873837471	61.4193534851074	7616
True	False	False	False	False	-1095.53503417969	2431.31079101563	38.8199691772461	0.465812921524048	0.881447017192841	0.221080347895622	55.3714294433594	1938
True	False	False	False	False	-1079.86376953125	2460.6220703125	15.5279874801636	0.483713120222092	0.876434981822968	0.234741687774658	61.5714302062988	862
True	False	False	False	False	-969.183471679688	2503.55541992188	43.256534576416	0.730620563030243	0.950805008411407	0.582162261009216	47.6923065185547	1860
True	False	False	False	False	-915.982727050781	2046.1611328125	241.792938232422	0.829846799373627	0.961283147335052	1	78.7385330200195	17165
True	False	False	False	False	-899.476989746094	2071.64672851563	228.483245849609	0.547374665737152	0.953832805156708	0.28989839553833	69.4514541625977	14307
True	False	False	False	False	-779.63232421875	2099.89404296875	163.043869018555	0.279096931219101	0.807933032512665	0.109326042234898	58.5306129455566	8604
True	False	False	False	False	-767.830627441406	2150.3056640625	420.364807128906	0.762888073921204	0.956724882125854	0.710432767868042	83.3509216308594	31590
True	False	False	False	False	-746.996215820313	2090.6357421875	247.338653564453	0.484101563692093	0.949541568756104	0.23504601418972	67.1255569458008	14969
True	False	False	False	False	-708.177307128906	2360.70190429688	915.042114257813	0.138777256011963	0.612424433231354	0.0485694035887718	93.9018173217773	77469
True	False	False	False	False	-712.435180664063	2717.64624023438	15.5279874801636	0.774550676345825	0.945763468742371	0.789673984050751	40.5714302062988	568
True	False	False	False	False	-685.126708984375	2032.42016601563	686.558837890625	0.157393842935562	0.668457210063934	0.0558527559041977	85.6268157958984	53003
True	False	False	False	False	-694.876342773438	2535.81420898438	127.551322937012	0.706931173801422	0.942000687122345	0.519663214683533	57.1478271484375	6572
True	False	False	False	False	-689.442626953125	2340.71484375	28.8376903533936	0.646229147911072	0.929793775081635	0.407513111829758	74.461540222168	1936
True	False	False	False	False	-630.050903320313	2055.57446289063	29.9468326568604	0.624239027500153	0.903284668922424	0.376477956771851	56.3333320617676	1521
True	False	False	False	False	-612.723388671875	2047.06457519531	66.5485153198242	0.496463984251022	0.876490354537964	0.244916766881943	65.5666656494141	3934
True	False	False	False	False	-486.810424804688	2367.88037109375	159.716445922852	0.270168393850327	0.910325825214386	0.105005942285061	84.9861145019531	12238
True	False	False	False	False	-493.705291748047	2870.29663085938	306.123168945313	0.360519826412201	0.873389363288879	0.152400389313698	81.4601440429688	22483
True	False	False	False	False	-485.354858398438	2843.25830078125	34.3833999633789	0.812275528907776	0.95572304725647	1	64.3225784301758	1994
True	False	False	False	False	-469.917053222656	2382.9541015625	757.5439453125	0.510687410831451	0.885986983776093	0.256742596626282	134.147872924805	91623
True	False	False	False	False	-483.180908203125	2445.64599609375	387.090545654297	0.392243474721909	0.839537858963013	0.171291515231133	77.255012512207	26962
True	False	False	False	False	-476.603057861328	2870.83154296875	230.701522827148	0.692064881324768	0.929856181144714	0.487292498350143	138.394226074219	28786
True	False	False	False	False	-476.185455322266	2416.013671875	99.8227767944336	0.701861500740051	0.950598299503326	0.508145332336426	66.4555587768555	5981
True	False	False	False	False	-463.677337646484	2438.67529296875	11.0914192199707	0.419208109378815	0.805672764778137	0.188478901982307	57.7000007629395	577
True	False	False	False	False	-470.049865722656	2599.65185546875	1120.2333984375	0.607272505760193	0.918582797050476	0.354800909757614	228.614852905273	230901
True	False	False	False	False	-453.339508056641	2861.568359375	265.084930419922	0.432255893945694	0.846887469291687	0.197211891412735	78.0878677368164	18663
True	False	False	False	False	-394.447631835938	2584.9912109375	4250.23193359375	0.228022083640099	0.694268405437469	0.0855281874537468	238.89143371582	915432
True	False	False	False	False	-393.667755126953	2627.70068359375	80.9673614501953	0.786957621574402	0.953763663768768	1	56.0547943115234	4092
True	False	False	False	False	-316.214874267578	2831.94506835938	90.9496383666992	0.531247556209564	0.95431250333786	0.274816066026688	72.5487823486328	5949
True	False	False	False	False	-344.830108642578	2883.89965820313	600.045776367188	0.39087188243866	0.898789465427399	0.170446276664734	183.817001342773	99445
True	False	False	False	False	-300.835083007813	2849.84252929688	781.945068359375	0.305950194597244	0.731432616710663	0.122766457498074	134.177307128906	94595
True	False	False	False	False	-291.287658691406	2686.73583984375	25.5102653503418	0.422917425632477	0.785512328147888	0.190932586789131	62.1304359436035	1429
True	False	False	False	False	-287.577941894531	2668.70483398438	25.5102653503418	0.394390940666199	0.925626456737518	0.172620296478271	58.1739120483398	1338
True	False	False	False	False	-260.913848876953	2686.07275390625	31.0559749603271	0.750200152397156	0.941167593002319	0.650578022003174	52.0357131958008	1457
True	False	False	False	False	-281.74560546875	2694.83984375	34.3833999633789	0.491878062486649	0.849738717079163	0.241212546825409	65.9677429199219	2045
True	False	False	False	False	-274.775634765625	2821.67993164063	11.0914192199707	0.763594925403595	0.936281979084015	0.714360892772675	51.5	515
True	False	False	False	False	804.849548339844	-3385.6884765625	400.400238037109	0.30905744433403	0.930685460567474	0.124367125332355	177.684204101563	64144
True	False	False	False	False	599.625061035156	-3340.28051757813	39.9291114807129	0.754574596881866	0.947963654994965	0.669301986694336	49.8611106872559	1795
True	False	False	False	False	1015.76593017578	-3075.76293945313	9.98227787017822	0.754574596881866	0.933233201503754	0.669301986694336	45.1111106872559	406
True	False	False	False	False	72.4518280029297	-3001.88452148438	31.0559749603271	0.616013824939728	0.937679588794708	0.365747570991516	45.3928565979004	1271
True	False	False	False	False	90.5405883789063	-2981.13549804688	1368.68115234375	0.270066261291504	0.767741858959198	0.104956939816475	108.464340209961	133845
True	False	False	False	False	80.856086730957	-2931.95849609375	27.7285480499268	0.748627901077271	0.942156314849854	0.644232213497162	50.3600006103516	1259
True	False	False	False	False	121.303558349609	-2961.56298828125	120.896469116211	0.733505606651306	0.957027733325958	0.591034114360809	113.009170532227	12318
True	False	False	False	False	205.444931030273	-2946.37963867188	330.524291992188	0.745590806007385	0.942563235759735	0.632477581501007	114.395973205566	34090
True	False	False	False	False	1003.85656738281	-3031.94750976563	227.374099731445	0.830380141735077	0.952919065952301	1	185.151214599609	37956
True	False	False	False	False	1082.86645507813	-2962.60229492188	513.53271484375	0.724760353565216	0.953221201896667	0.565116047859192	216.544281005859	100260
True	False	False	False	False	1064.49926757813	-2941.05712890625	228.483245849609	0.824243545532227	0.960306107997894	1	212.69416809082	43815
True	False	False	False	False	1164.97839355469	-3245.20922851563	775.290222167969	0.240539461374283	0.865966200828552	0.091162271797657	167.70100402832	117223
True	False	False	False	False	1448.89404296875	-2908.51049804688	1220.05615234375	0.527206480503082	0.914760112762451	0.271166175603867	235.947265625	259542
True	False	False	False	False	1375.93395996094	-2875.44580078125	684.340576171875	0.733523964881897	0.932486295700073	0.591091692447662	228.495941162109	140982
True	False	False	False	False	60.5621337890625	-2762.40844726563	58.7845230102539	0.480940788984299	0.879223227500916	0.232579663395882	55.4905662536621	2941
True	False	False	False	False	58.5061912536621	-2747.76782226563	28.8376903533936	0.509884297847748	0.903452575206757	0.256060808897018	67.8076934814453	1763
True	False	False	False	False	143.169525146484	-2716.92163085938	13.3097038269043	0.743378639221191	0.942608833312988	0.624296009540558	41.6666679382324	500
True	False	False	False	False	1310.388671875	-2683.37255859375	915.042114257813	0.549977719783783	0.929211974143982	0.292414456605911	103.035148620605	85004
True	False	False	False	False	453.825897216797	-2642.70947265625	96.4953460693359	0.810468971729279	0.949359714984894	1	165.563217163086	14404
True	False	False	False	False	1276.1611328125	-2622.349609375	33.2742576599121	0.849098384380341	0.961207389831543	1	123.566665649414	3707
True	False	False	False	False	472.461456298828	-2547.5615234375	1216.72875976563	0.404928386211395	0.743023335933685	0.179238721728325	163.082946777344	178902
True	False	False	False	False	1276.59020996094	-2633.02319335938	15.5279874801636	0.717676758766174	0.928345501422882	0.546022891998291	62.9285697937012	881
True	False	False	False	False	1336.1533203125	-2645.662109375	188.554138183594	0.822280406951904	0.958831310272217	1	208.864700317383	35507
True	False	False	False	False	200.446365356445	-2448.52197265625	1176.79956054688	0.25416487455368	0.771635830402374	0.0974372625350952	94.9990539550781	100794
True	False	False	False	False	148.634735107422	-2423.46142578125	1187.89099121094	0.271485656499863	0.882585287094116	0.105638831853867	126.620918273926	135611
True	False	False	False	False	170.323318481445	-2414.81274414063	143.079315185547	0.533698797225952	0.943957388401031	0.277054518461227	66.3178329467773	8555
True	False	False	False	False	302.959442138672	-2533.32275390625	1773.51794433594	0.356164932250977	0.851110637187958	0.149909242987633	208.643524169922	333621
True	False	False	False	False	1169.30712890625	-2469.34838867188	22.1828384399414	0.634681344032288	0.943622469902039	0.390760332345963	72.3499984741211	1447
True	False	False	False	False	1178.35473632813	-2465.43359375	352.707153320313	0.326275646686554	0.805944561958313	0.133418217301369	80.5314483642578	25609
True	False	False	False	False	751.652282714844	-2446.63623046875	956.080383300781	0.304041296243668	0.741946756839752	0.121787928044796	119.451278686523	102967
True	False	False	False	False	538.303466796875	-2428.74877929688	43.256534576416	0.561012983322144	0.914294064044952	0.303351491689682	64.2051315307617	2504
True	False	False	False	False	537.571899414063	-2350.70874023438	63.2210922241211	0.668725430965424	0.943260431289673	0.443600505590439	54.912281036377	3130
True	False	False	False	False	544.02880859375	-2446.34692382813	15.5279874801636	0.666844606399536	0.930929720401764	0.440383464097977	59.3571434020996	831
True	False	False	False	False	580.036987304688	-2439.10498046875	11.0914192199707	0.619482219219208	0.921230614185333	0.37021940946579	50.7999992370605	508
True	False	False	False	False	546.109924316406	-2405.84838867188	26.6194076538086	0.66390061378479	0.937261760234833	0.435427129268646	51.4583320617676	1235
True	False	False	False	False	561.333679199219	-2331.12670898438	151.952453613281	0.31488960981369	0.900905787944794	0.127398133277893	66.0948867797852	9055
True	False	False	False	False	802.923583984375	-2446.40063476563	920.587829589844	0.13528473675251	0.617830276489258	0.0472258329391479	89.5024108886719	74287
True	False	False	False	False	1181.44494628906	-2446.23706054688	100.931915283203	0.836640954017639	0.957300961017609	1	86.516487121582	7873
True	False	False	False	False	814.503662109375	-2439.99633789063	45.4748191833496	0.708294212818146	0.930994033813477	0.52285373210907	85.1707305908203	3492
True	False	False	False	False	1151.55310058594	-2404.953125	279.503784179688	0.518056631088257	0.88618791103363	0.263081282377243	88.539680480957	22312
True	False	False	False	False	1057.25036621094	-2381.55322265625	225.155807495117	0.83985161781311	0.957943379878998	1	144.857147216797	29406
True	False	False	False	False	966.826721191406	-2294.34252929688	146.40673828125	0.427589476108551	0.834417462348938	0.194055646657944	61.9469680786133	8177
True	False	False	False	False	1131.57849121094	-2393.505859375	338.288299560547	0.430772304534912	0.918455719947815	0.196204364299774	89.4098358154297	27270
True	False	False	False	False	1374.60131835938	-2375.4453125	141.970169067383	0.766845762729645	0.946663558483124	0.733563005924225	114.9453125	14713
True	False	False	False	False	1320.26208496094	-2339.61010742188	143.079315185547	0.764712512493134	0.92621237039566	0.720741987228394	113.457366943359	14636
True	False	False	False	False	575.465209960938	-2235.9912109375	25.5102653503418	0.688737690448761	0.922939479351044	0.480586379766464	47.0869560241699	1083
True	False	False	False	False	610.518798828125	-2214.97827148438	35.4925422668457	0.812806487083435	0.956406116485596	1	46.46875	1487
True	False	False	False	False	960.347961425781	-2186.96313476563	2097.38745117188	0.209214493632317	0.617533981800079	0.0772866383194923	204.066635131836	385890
True	False	False	False	False	1022.25567626953	-2288.00073242188	1578.30895996094	0.215067103505135	0.667740225791931	0.079823262989521	209.209411621094	297705
True	False	False	False	False	1538.50671386719	-2263.59228515625	1342.06176757813	0.396689623594284	0.849721252918243	0.174050077795982	230.325622558594	278694
True	False	False	False	False	1488.40783691406	-2208.74047851563	1332.07946777344	0.718284606933594	0.919349789619446	0.547602891921997	233.366363525391	280273
True	False	False	False	False	1671.78698730469	-2160.52856445313	42.1473922729492	0.759709894657135	0.952736556529999	0.693692982196808	114.763160705566	4361
True	False	False	False	False	921.694946289063	-2105.03100585938	344.943145751953	0.653115034103394	0.92678427696228	0.418037444353104	212.839233398438	66193
True	False	False	False	False	318.194793701172	-2093.27954101563	13.3097038269043	0.615151524543762	0.910378634929657	0.364647418260574	58.5833320617676	703
True	False	False	False	False	287.584075927734	-2070.63598632813	17.7462711334229	0.709974586963654	0.951427280902863	0.52684485912323	46.3125	741
True	False	False	False	False	306.833099365234	-2080.3671875	154.17073059082	0.472990691661835	0.872362673282623	0.226474866271019	72.1582717895508	10030
True	False	False	False	False	1204.49597167969	-2049.6162109375	13.3097038269043	0.80851811170578	0.94014710187912	1	48.75	585
True	False	False	False	False	1161.07189941406	-2027.98083496094	289.486053466797	0.838912010192871	0.95906925201416	1	221.272033691406	57752
True	False	False	False	False	691.107543945313	-1990.47644042969	22.1828384399414	0.486542075872421	0.878941893577576	0.236966013908386	70.75	1415
True	False	False	False	False	239.152313232422	-1955.69995117188	90.9496383666992	0.815059661865234	0.959884345531464	1	133.304870605469	10931
True	False	False	False	False	344.432769775391	-1955.33923339844	9.98227787017822	0.785398185253143	0.931883156299591	1	44.5555572509766	401
True	False	False	False	False	325.372161865234	-1929.77978515625	159.716445922852	0.862701535224915	0.968855977058411	1	215.298614501953	31003
True	False	False	False	False	354.913604736328	-1925.498046875	612.246337890625	0.620396554470062	0.90834379196167	0.371410995721817	200.786224365234	110834
True	False	False	False	False	620.970703125	-1939.80200195313	37.7108268737793	0.404869914054871	0.95415073633194	0.179201528429985	56.1764717102051	1910
True	False	False	False	False	626.714477539063	-1922.05261230469	12.2005615234375	0.608575522899628	0.92137622833252	0.356404304504395	57	627
True	False	False	False	False	662.221069335938	-1975.60534667969	67.6576614379883	0.571382761001587	0.945064306259155	0.31405308842659	63.3934440612793	3867
True	False	False	False	False	676.32763671875	-1947.71325683594	76.5307922363281	0.792797923088074	0.955752670764923	1	74.3913040161133	5133
True	False	False	False	False	1548.25256347656	-1913.57421875	216.282684326172	0.674274027347565	0.918342649936676	0.453331619501114	83.2564086914063	16235
True	False	False	False	False	674.450744628906	-1912.50561523438	161.934722900391	0.387945145368576	0.788539230823517	0.168651655316353	67.0890426635742	9795
True	False	False	False	False	1574.92333984375	-1908.64965820313	455.857330322266	0.265793919563293	0.891152679920197	0.102915160357952	77.2092437744141	31733
True	False	False	False	False	1639.14013671875	-2026.32165527344	1292.150390625	0.552972674369812	0.907016575336456	0.295338869094849	241.084976196289	280864
True	False	False	False	False	389.413818359375	-1748.04040527344	908.387268066406	0.74241179227829	0.935439705848694	0.620813012123108	225.362640380859	184572
True	False	False	False	False	122.036399841309	-1520.28540039063	626.665222167969	0.362334132194519	0.916206061840057	0.153445199131966	148.681411743164	84005
True	False	False	False	False	164.405944824219	-1512.60729980469	1208.96472167969	0.52020651102066	0.914237678050995	0.264959156513214	174.262390136719	189946
True	False	False	False	False	85.1342086791992	-1481.830078125	2666.37719726563	0.241000607609749	0.69926929473877	0.0913721919059753	184.018295288086	442380
True	False	False	False	False	128.484069824219	-1497.64672851563	155.279876708984	0.445092409849167	0.92155647277832	0.206092029809952	105.392860412598	14755
True	False	False	False	False	148.755249023438	-1196.33483886719	446.984191894531	0.828479468822479	0.943685591220856	1	227.364761352539	91628
True	False	False	False	False	150.219741821289	-557.8759765625	29.9468326568604	0.828017055988312	0.959619760513306	1	68.8518524169922	1859
True	False	False	False	False	166.721588134766	-531.299926757813	860.694152832031	0.454554408788681	0.873749911785126	0.212832272052765	179.386596679688	139204
True	False	False	False	False	204.739807128906	-510.234130859375	2202.755859375	0.453253656625748	0.825383484363556	0.211895540356636	233.261322021484	463257
True	False	False	False	False	298.4111328125	-1391.46789550781	892.859252929688	0.325430661439896	0.842727601528168	0.132966697216034	116.612419128418	93873
True	False	False	False	False	322.291442871094	-1364.41870117188	866.239868164063	0.400148272514343	0.776522517204285	0.176215946674347	137.043533325195	107031
True	False	False	False	False	363.208526611328	-1364.28637695313	318.32373046875	0.266986727714539	0.844829976558685	0.103483617305756	70.8048782348633	20321
True	False	False	False	False	346.996795654297	-1335.61279296875	49.9113883972168	0.53918844461441	0.898899257183075	0.2821364402771	62.1555557250977	2797
True	False	False	False	False	365.483154296875	-1738.25549316406	69.8759460449219	0.766303777694702	0.944188296794891	0.730220139026642	96.4444427490234	6076
True	False	False	False	False	371.730987548828	-1707.31066894531	424.801361083984	0.487149596214294	0.949153125286102	0.237446114420891	89.81201171875	34398
True	False	False	False	False	370.581451416016	-1683.25793457031	380.435699462891	0.374688386917114	0.880545258522034	0.160671576857567	92.6588897705078	31782
True	False	False	False	False	512.493469238281	-1492.27026367188	97.6044921875	0.479134082794189	0.841802597045898	0.231180027127266	86.375	7601
True	False	False	False	False	562.018249511719	-1480.82849121094	704.305114746094	0.238922938704491	0.729077696800232	0.0904277563095093	100.23779296875	63651
True	False	False	False	False	406.621765136719	-1362.23095703125	430.347076416016	0.278277844190598	0.802195429801941	0.108926735818386	71.9020614624023	27898
True	False	False	False	False	374.274841308594	-1361.70788574219	29.9468326568604	0.496468275785446	0.888882100582123	0.244920253753662	64.6666641235352	1746
True	False	False	False	False	506.043304443359	-1181.99206542969	128.660461425781	0.616460800170898	0.936483204364777	0.366319626569748	79.7241363525391	9248
True	False	False	False	False	513.747924804688	-1100.68737792969	22.1828384399414	0.735508561134338	0.939309358596802	0.597400009632111	42.6500015258789	853
True	False	False	False	False	527.265014648438	-1464.9853515625	276.176330566406	0.50121146440506	0.933413624763489	0.248806193470955	101.020080566406	25154
True	False	False	False	False	585.996643066406	-1406.49438476563	12.2005615234375	0.768196105957031	0.939064502716064	0.742168962955475	44.7272720336914	492
True	False	False	False	False	538.277282714844	-1190.91979980469	1038.15686035156	0.540345370769501	0.853295207023621	0.283219844102859	197.178421020508	184559
True	False	False	False	False	530.797607421875	-1162.64587402344	46.5839614868164	0.590379774570465	0.935783922672272	0.334844142198563	106.023811340332	4453
True	False	False	False	False	540.441223144531	-1136.52172851563	1173.47216796875	0.402786910533905	0.738636553287506	0.177880272269249	188.943283081055	199902
True	False	False	False	False	558.880126953125	-1211.40686035156	97.6044921875	0.615563333034515	0.916184842586517	0.365172266960144	85.6022720336914	7533
True	False	False	False	False	566.942260742188	-1181.96276855469	90.9496383666992	0.405905604362488	0.930284440517426	0.179860919713974	86.8780517578125	7124
True	False	False	False	False	569.427856445313	-1146.31335449219	135.315322875977	0.482220828533173	0.94855535030365	0.233575746417046	101.827865600586	12423
True	False	False	False	False	565.181823730469	-1118.45581054688	36.6016845703125	0.580488204956055	0.924717247486115	0.32381671667099	82.1212158203125	2710
True	False	False	False	False	594.828247070313	-1175.0205078125	293.922607421875	0.752421200275421	0.948192417621613	0.659876704216003	202.856597900391	53757
True	False	False	False	False	601.109008789063	-1894.0107421875	25.5102653503418	0.616235852241516	0.914062738418579	0.366031587123871	52.652172088623	1211
True	False	False	False	False	629.99072265625	-1184.91723632813	437.001922607422	0.662846803665161	0.909586191177368	0.433675855398178	196.880706787109	77571
True	False	False	False	False	656.799682617188	-1208.64562988281	9.98227787017822	0.557533979415894	0.916803061962128	0.29985499382019	67.3333358764648	606
True	False	False	False	False	1532.13977050781	-1895.34313964844	29.9468326568604	0.828017055988312	0.959619760513306	1	50.037036895752	1351
True	False	False	False	False	939.652465820313	-1822.18054199219	26.6194076538086	0.829222500324249	0.957139134407043	1	44.375	1065
True	False	False	False	False	764.503356933594	-1261.09399414063	52.1296730041504	0.593108594417572	0.896338403224945	0.337968349456787	78.3191452026367	3681
True	False	False	False	False	843.644714355469	-1200.99035644531	1191.21850585938	0.441437155008316	0.904385328292847	0.203533142805099	119.121040344238	127936
True	False	False	False	False	876.495727539063	-1115.0244140625	1054.7939453125	0.139361470937729	0.582816243171692	0.0487948432564735	103.128288269043	98075
True	False	False	False	False	993.2216796875	-1723.26684570313	145.297592163086	0.546777129173279	0.938833653926849	0.289324164390564	121.526718139648	15920
True	False	False	False	False	1057.76477050781	-1692.50659179688	144.188446044922	0.55437695980072	0.887263059616089	0.296721160411835	151.076919555664	19640
True	False	False	False	False	1016.3525390625	-1692.25769042969	1541.70727539063	0.678340256214142	0.922666132450104	0.460704475641251	236.682739257813	328989
True	False	False	False	False	1024.78210449219	-244.840972900391	67.6576614379883	0.76977926492691	0.962449908256531	0.752817690372467	66.9508209228516	4084
True	False	False	False	False	1085.73486328125	-1626.39099121094	140.861022949219	0.489269584417343	0.804888606071472	0.239128232002258	72.4803161621094	9205
True	False	False	False	False	1113.53503417969	-1439.19494628906	29.9468326568604	0.764188587665558	0.946757137775421	0.717723667621613	137.66667175293	3717
True	False	False	False	False	1126.40710449219	-1424.77990722656	425.910522460938	0.874474883079529	0.970551371574402	1	217.61198425293	83563
True	False	False	False	False	1211.40014648438	-1884.2275390625	29.9468326568604	0.80851811170578	0.952666342258453	1	47.3333320617676	1278
True	False	False	False	False	1549.705078125	-1834.06762695313	90.9496383666992	0.339250385761261	0.823651909828186	0.140450537204742	59.0365867614746	4841
True	False	False	False	False	1288.14978027344	-1608.49279785156	16.6371288299561	0.76893937587738	0.947792708873749	0.747088372707367	95.9333343505859	1439
True	False	False	False	False	1306.67126464844	-1588.02722167969	1545.03479003906	0.141125246882439	0.534721076488495	0.0494766607880592	160.486724853516	223558
True	False	False	False	False	1316.24096679688	-1424.69763183594	17.7462711334229	0.5884068608284	0.939309358596802	0.332607984542847	88	1408
True	False	False	False	False	1227.08251953125	-878.485534667969	1898.85095214844	0.713194191455841	0.920928657054901	0.53467857837677	222.995910644531	381769
True	False	False	False	False	1239.87866210938	-9.0808277130127	86.513069152832	0.626429319381714	0.932112157344818	0.379410296678543	69.2820510864258	5404
True	False	False	False	False	1259.68798828125	5.83773851394653	322.760314941406	0.327056884765625	0.833767294883728	0.133836388587952	72.1099624633789	20984
True	False	False	False	False	1305.9990234375	-1414.61755371094	38.8199691772461	0.699732840061188	0.949179470539093	0.503464043140411	69.9142837524414	2447
True	False	False	False	False	1324.23181152344	-1386.2724609375	614.464660644531	0.253613829612732	0.715198636054993	0.0971805304288864	79.7021636962891	44155
True	False	False	False	False	1355.23937988281	43.7225112915039	556.789245605469	0.292515605688095	0.733139157295227	0.115956030786037	78.2330703735352	39273
True	False	False	False	False	1356.40686035156	-1423.20361328125	307.232330322266	0.463405936956406	0.817602694034576	0.21929544210434	115.595664978027	32020
True	False	False	False	False	1381.12756347656	-1415.73937988281	18.8554134368896	0.33987021446228	0.831332564353943	0.140791222453117	62.5882339477539	1064
True	False	False	False	False	1383.2236328125	12.067138671875	57.6753807067871	0.449162185192108	0.947323083877563	0.208970308303833	43.6153831481934	2268
True	False	False	False	False	1427.45568847656	-1712.56323242188	47.6931037902832	0.52303272485733	0.925112843513489	0.267447918653488	49.4186058044434	2125
True	False	False	False	False	1438.54040527344	-1687.80090332031	554.570983886719	0.744921028614044	0.954047024250031	0.629968285560608	233.92399597168	116962
True	False	False	False	False	1461.19409179688	-1538.26733398438	11.0914192199707	0.69836014509201	0.927715241909027	0.500491261482239	133.699996948242	1337
True	False	False	False	False	1441.00207519531	19.6930770874023	9.98227787017822	0.557533979415894	0.916803061962128	0.29985499382019	42.4444427490234	382
True	False	False	False	False	1464.20886230469	-19.1004276275635	454.748199462891	0.722831547260284	0.940980911254883	0.559764266014099	148.32682800293	60814
True	False	False	False	False	1466.59155273438	-1554.02014160156	1092.50476074219	0.202428117394447	0.632410168647766	0.0743761509656906	151.706604003906	149431
True	False	False	False	False	1508.33752441406	-1553.20263671875	513.53271484375	0.68616646528244	0.916857719421387	0.475523114204407	239.300216674805	110796
True	False	False	False	False	1479.76513671875	21.051586151123	47.6931037902832	0.682282447814941	0.950243830680847	0.46806126832962	73.5116271972656	3161
True	False	False	False	False	1476.240234375	39.3808479309082	435.892791748047	0.174128949642181	0.756002008914948	0.062581442296505	76.8218841552734	30191
True	False	False	False	False	1487.69519042969	31.6876182556152	34.3833999633789	0.580749690532684	0.903248488903046	0.324102401733398	76.1612930297852	2361
True	False	False	False	False	1524.61169433594	-1483.03466796875	18.8554134368896	0.733056426048279	0.943199634552002	0.589630365371704	67.9411773681641	1155
True	False	False	False	False	1555.10095214844	-1890.45275878906	141.970169067383	0.447682440280914	0.909541189670563	0.207920178771019	79.71875	10204
True	False	False	False	False	1588.4716796875	-1859.99743652344	15.5279874801636	0.666844606399536	0.940302610397339	0.440383464097977	51.2857131958008	718
True	False	False	False	False	1577.40979003906	-1851.66833496094	37.7108268737793	0.598078787326813	0.874119460582733	0.343754470348358	61.970588684082	2107
True	False	False	False	False	1590.65551757813	-1845.7353515625	42.1473922729492	0.390470504760742	0.851071298122406	0.170199438929558	59.5	2261
True	False	False	False	False	1584.04943847656	-1265.94543457031	39.9291114807129	0.454295933246613	0.832921087741852	0.212645888328552	54.6666679382324	1968
True	False	False	False	False	1581.00634765625	-608.704223632813	153.061584472656	0.848317444324493	0.963690519332886	1	197.760864257813	27291
True	False	False	False	False	1623.19946289063	-599.559875488281	171.917007446289	0.770330786705017	0.92400711774826	0.756685376167297	205.903228759766	31915
True	False	False	False	False	1632.49096679688	-1538.07788085938	1679.24096679688	0.467547208070755	0.841163635253906	0.222373828291893	194.13606262207	293922
True	False	False	False	False	1903.71484375	-1839.41711425781	160.825576782227	0.505443871021271	0.866663157939911	0.252321928739548	95.8069000244141	13892
True	False	False	False	False	1645.27685546875	-1497.08984375	1000.44604492188	0.157973572611809	0.613199710845947	0.0560829192399979	132.045455932617	119105
True	False	False	False	False	1881.24438476563	-1058.63879394531	177.462707519531	0.858840227127075	0.961560010910034	1	216.350006103516	34616
True	False	False	False	False	1746.60314941406	-320.060180664063	16.6371288299561	0.76893937587738	0.947792708873749	0.747088372707367	80.3333358764648	1205
True	False	False	False	False	1725.84606933594	-302.239013671875	46.5839614868164	0.614211022853851	0.920929372310638	0.363452702760696	103.357139587402	4341
True	False	False	False	False	1710.15405273438	-299.144561767578	97.6044921875	0.417660236358643	0.909742176532745	0.187461644411087	73.2840881347656	6449
True	False	False	False	False	1687.99475097656	-293.414459228516	56.5662384033203	0.678755939006805	0.937515199184418	0.46147033572197	62.235294342041	3174
True	False	False	False	False	1701.76953125	-287.601959228516	52.1296730041504	0.506671369075775	0.941916704177856	0.253350287675858	70.4680862426758	3312
True	False	False	False	False	1756.70361328125	-276.050750732422	2607.5927734375	0.203350156545639	0.576121389865875	0.0747696608304977	218.720123291016	514211
True	False	False	False	False	1760.43322753906	-187.597991943359	13.3097038269043	0.554879128932953	0.849911212921143	0.297217160463333	56.3333320617676	676
True	False	False	False	False	1824.90844726563	-636.518005371094	72.0942230224609	0.762581646442413	0.9591423869133	0.708754479885101	48.1384620666504	3129
True	False	False	False	False	1907.55822753906	-1871.20715332031	1455.19421386719	0.41332158446312	0.790552496910095	0.184630870819092	111.408538818359	146168
True	False	False	False	False	1918.67687988281	-1890.84558105469	9.98227787017822	0.428685814142227	0.839979350566864	0.194793805480003	110.888885498047	998
True	False	False	False	False	1947.48754882813	-1893.20910644531	103.150199890137	0.69622391462326	0.948782980442047	0.495934218168259	118.784942626953	11047
True	False	False	False	False	1951.86096191406	-1887.40185546875	573.426391601563	0.163899540901184	0.655023515224457	0.0584475845098495	89.4293975830078	46235
True	False	False	False	False	1998.4951171875	-893.164978027344	11.0914192199707	0.673765122890472	0.91785192489624	0.452423572540283	92.5999984741211	926
True	False	False	False	False	2008.33959960938	-942.963134765625	2577.64599609375	0.546171605587006	0.885307610034943	0.288743495941162	246.363174438477	572548
True	False	False	False	False	478.007202148438	764.726013183594	87.6222152709961	0.59141606092453	0.92920047044754	0.336026251316071	92.7594909667969	7328
True	False	False	False	False	461.734466552734	779.384704589844	51.0205307006836	0.580489277839661	0.945150554180145	0.323817849159241	103.586959838867	4765
True	False	False	False	False	422.240661621094	1697.55932617188	458.075622558594	0.618568956851959	0.916936576366425	0.369034618139267	230.791763305664	95317
True	False	False	False	False	423.616882324219	1763.80493164063	341.61572265625	0.53554767370224	0.913796424865723	0.278755336999893	215.214279174805	66286
True	False	False	False	False	480.331115722656	800.195251464844	1909.9423828125	0.499651193618774	0.899079263210297	0.247521698474884	210.763641357422	362935
True	False	False	False	False	523.354064941406	1929.10827636719	83.1856460571289	0.849229693412781	0.961753726005554	1	54.3733329772949	4078
True	False	False	False	False	557.769836425781	836.902954101563	1947.65319824219	0.385087698698044	0.822666704654694	0.166911154985428	200.393508911133	351891
True	False	False	False	False	571.419616699219	1892.87377929688	32.1651153564453	0.802213251590729	0.954506158828735	1	47.1379318237305	1367
True	False	False	False	False	730.574157714844	271.684875488281	969.390075683594	0.789013087749481	0.951526165008545	1	219.442794799805	191793
True	False	False	False	False	780.052673339844	307.512451171875	3486.033203125	0.324947625398636	0.875592648983002	0.132708936929703	197.532608032227	620845
True	False	False	False	False	689.217468261719	424.106597900391	90.9496383666992	0.361966133117676	0.942748725414276	0.15323294699192	43.8170738220215	3593
True	False	False	False	False	808.831481933594	521.533020019531	13.3097038269043	0.685805439949036	0.934609174728394	0.474820286035538	42	504
True	False	False	False	False	786.648803710938	538.777465820313	22.1828384399414	0.784437417984009	0.954333782196045	0.932413876056671	44.2999992370605	886
True	False	False	False	False	828.848510742188	1692.16027832031	46.5839614868164	0.786822140216827	0.944926857948303	1	54.976188659668	2309
True	False	False	False	False	822.146362304688	1704.75988769531	32.1651153564453	0.720794081687927	0.94053065776825	0.554238379001617	52.1724128723145	1513
True	False	False	False	False	845.725463867188	510.016326904297	441.438507080078	0.766650795936584	0.939412891864777	0.732353329658508	209.939697265625	83556
True	False	False	False	False	1046.04919433594	328.80615234375	1253.33044433594	0.447338312864304	0.866711735725403	0.207676574587822	166.473449707031	188115
True	False	False	False	False	1072.13659667969	363.6806640625	970.499206542969	0.457109004259109	0.85698127746582	0.214681595563889	150.518859863281	131704
True	False	False	False	False	1146.08264160156	88.2273330688477	18.8554134368896	0.809739828109741	0.949675559997559	1	39.1176452636719	665
True	False	False	False	False	1133.54443359375	1049.46923828125	547.916137695313	0.363341212272644	0.92968076467514	0.154026940464973	94.0425109863281	46457
True	False	False	False	False	1150.23376464844	104.797424316406	68.7667999267578	0.691914021968842	0.936278164386749	0.486984550952911	43.2419357299805	2681
True	False	False	False	False	1154.99621582031	1092.42504882813	86.513069152832	0.44618347287178	0.88238537311554	0.206860646605492	81.7692337036133	6378
True	False	False	False	False	1161.37280273438	1111.970703125	205.191253662109	0.264563918113708	0.734256505966187	0.102330297231674	84.6432418823242	15659
True	False	False	False	False	1284.36242675781	1125.9111328125	736.470275878906	0.428534775972366	0.902213335037231	0.194692000746727	213.093368530273	141494
True	False	False	False	False	1312.33508300781	58.5327758789063	41.0382537841797	0.693152844905853	0.936613917350769	0.489524483680725	45.0540542602539	1667
True	False	False	False	False	1347.47033691406	69.0443496704102	9.98227787017822	0.687235474586487	0.9244145154953	0.47761595249176	62.5555572509766	563
True	False	False	False	False	1511.86779785156	67.0253601074219	17.7462711334229	0.552815020084381	0.925207853317261	0.295184105634689	42.375	678
True	False	False	False	False	1624.07202148438	1007.12847900391	798.582214355469	0.563528537750244	0.920007407665253	0.305908501148224	193.904159545898	139611
True	False	False	False	False	1633.72399902344	1032.17944335938	727.597106933594	0.32527419924736	0.734166264533997	0.132883176207542	186.95426940918	122642
True	False	False	False	False	1639.57678222656	1080.28308105469	231.810668945313	0.86152970790863	0.960852682590485	1	229.69856262207	48007
True	False	False	False	False	1648.31018066406	1104.08630371094	241.792938232422	0.839848577976227	0.954084873199463	1	224.766052246094	48999
True	False	False	False	False	1709.41223144531	363.279693603516	380.435699462891	0.754194915294647	0.958452582359314	0.667609095573425	229.868804931641	78845
True	False	False	False	False	1804.50366210938	1593.65100097656	57.6753807067871	0.791780471801758	0.948154032230377	1	54.75	2847
True	False	False	False	False	1806.29748535156	1582.86303710938	21.0736961364746	0.698733150959015	0.939309358596802	0.501295566558838	49.4736824035645	940
True	False	False	False	False	1886.40222167969	1079.64831542969	601.154907226563	0.445547372102737	0.884663939476013	0.206412270665169	122.319190979004	66297
True	False	False	False	False	1826.3212890625	1490.19360351563	2167.26342773438	0.258421629667282	0.804846525192261	0.0994290858507156	194.927322387695	380888
True	False	False	False	False	1876.85583496094	1524.82836914063	322.760314941406	0.862524569034576	0.964065194129944	1	238.78694152832	69487
True	False	False	False	False	1884.07092285156	1107.80773925781	770.853637695313	0.228319242596626	0.77258837223053	0.0856605246663094	125.483451843262	87211
True	False	False	False	False	1902.98376464844	1538.88366699219	683.2314453125	0.421367794275284	0.809535086154938	0.189904779195786	185.759735107422	114428
True	False	False	False	False	1890.70092773438	1581.05639648438	49.9113883972168	0.327451974153519	0.90435379743576	0.134048104286194	104.911109924316	4721
True	False	False	False	False	1899.533203125	1607.74450683594	910.605529785156	0.341062992811203	0.80656909942627	0.141448065638542	191.998779296875	157631
True	False	False	False	False	1902.21313476563	1558.67028808594	29.9468326568604	0.594013333320618	0.906748116016388	0.339012265205383	131.592590332031	3553
True	False	False	False	False	1921.94873046875	1579.67651367188	1003.7734375	0.49974861741066	0.891194880008698	0.247601732611656	195.438674926758	176872
True	False	False	False	False	1930.14819335938	1684.33642578125	110.914192199707	0.219881907105446	0.735170722007751	0.0819288864731789	63.2400016784668	6324
True	False	False	False	False	1940.78430175781	1625.38513183594	17.7462711334229	0.820201992988586	0.947792708873749	1	45.625	730
True	False	False	False	False	1946.12927246094	1066.314453125	1383.09997558594	0.378844499588013	0.87125837802887	0.163147658109665	232.522857666016	289956
True	False	False	False	False	1991.68298339844	1662.0966796875	210.736968994141	0.307033807039261	0.814704239368439	0.123323552310467	77.1421051025391	14657
True	False	False	False	False	1955.5341796875	1674.67578125	38.8199691772461	0.655685126781464	0.928187370300293	0.422076970338821	73.0285720825195	2556
True	False	False	False	False	2007.03381347656	1674.72509765625	57.6753807067871	0.363741964101791	0.811076402664185	0.154258787631989	62.6346168518066	3257
True	False	False	False	False	1967.43603515625	1689.49865722656	24.401123046875	0.658792555332184	0.952666342258453	0.427046239376068	66	1452
True	False	False	False	False	1956.02587890625	1692.28527832031	31.0559749603271	0.402778536081314	0.875822782516479	0.177874967455864	64.7142868041992	1812
True	False	False	False	False	1980.70007324219	1681.71142578125	14.4188451766968	0.742955923080444	0.934609174728394	0.622766435146332	68.8461532592773	895
True	False	False	False	False	2012.06066894531	1655.30993652344	156.389007568359	0.465457439422607	0.894669890403748	0.220816001296043	72.4397125244141	10214
True	False	False	False	False	245.376342773438	2584.92041015625	129.769607543945	0.719225645065308	0.958350896835327	0.550069808959961	58.9743576049805	6900
True	False	False	False	False	238.937194824219	2649.85717773438	96.4953460693359	0.521215498447418	0.873530328273773	0.265845000743866	77.0229873657227	6701
True	False	False	False	False	262.170562744141	2693.01928710938	75.4216537475586	0.625182271003723	0.921573340892792	0.377736806869507	71.8970565795898	4889
True	False	False	False	False	379.553619384766	2114.83813476563	87.6222152709961	0.82315069437027	0.958927392959595	1	74.5696182250977	5891
True	False	False	False	False	382.870544433594	2384.1796875	842.947875976563	0.267376393079758	0.839989840984344	0.103669576346874	144.461837768555	109791
True	False	False	False	False	384.097290039063	2851.236328125	12.2005615234375	0.768196105957031	0.939064502716064	0.742168962955475	40.7272720336914	448
True	False	False	False	False	386.791046142578	2350.29345703125	331.633453369141	0.822268426418304	0.95445042848587	1	229.324417114258	68568
True	False	False	False	False	421.145324707031	2836.74267578125	73.203369140625	0.623043537139893	0.959177315235138	0.374891102313995	69.3181838989258	4575
True	False	False	False	False	400.559967041016	2841.95751953125	112.023338317871	0.575280547142029	0.929014205932617	0.318189054727554	51.5742568969727	5209
True	False	False	False	False	441.848815917969	2444.42846679688	634.42919921875	0.274147361516953	0.763879776000977	0.10692235827446	107.160842895508	61296
True	False	False	False	False	455.844329833984	2474.974609375	21.0736961364746	0.698733150959015	0.947545111179352	0.501295566558838	59.2631568908691	1126
True	False	False	False	False	461.379577636719	2824.73388671875	15.5279874801636	0.621227741241455	0.938633382320404	0.372498869895935	87	1218
True	False	False	False	False	466.383026123047	2405.2685546875	565.662414550781	0.384802848100662	0.842341005802155	0.166738271713257	96.2862777709961	49106
True	False	False	False	False	467.425689697266	2833.421875	781.945068359375	0.221428275108337	0.893182575702667	0.0826088041067123	176.242553710938	124251
True	False	False	False	False	483.479675292969	2412.37573242188	83.1856460571289	0.539435565471649	0.907796204090118	0.282367467880249	82.0400009155273	6153
True	False	False	False	False	519.030578613281	2464.36108398438	25.5102653503418	0.543003082275391	0.932708501815796	0.285725444555283	59.8260879516602	1376
True	False	False	False	False	550.741455078125	2524.68188476563	34.3833999633789	0.522167980670929	0.891384184360504	0.266683965921402	60.7096786499023	1882
True	False	False	False	False	538.99267578125	2546.75	21.0736961364746	0.334220498800278	0.932882606983185	0.137702003121376	57.1578941345215	1086
True	False	False	False	False	559.222595214844	2507.59619140625	37.7108268737793	0.445441395044327	0.913196980953217	0.20633764564991	51.4117660522461	1748
True	False	False	False	False	1301.88452148438	2253.89672851563	374.889984130859	0.859825432300568	0.964543223381042	1	228.766265869141	77323
True	False	False	False	False	1402.22412109375	2202.31030273438	515.7509765625	0.696451723575592	0.947218358516693	0.496416240930557	99.9548416137695	46479
True	False	False	False	False	1397.01440429688	2368.5263671875	1948.76245117188	0.506460785865784	0.829624831676483	0.253173619508743	192.542404174805	338297
True	False	False	False	False	1422.12463378906	2432.052734375	1583.85473632813	0.2331622838974	0.604254961013794	0.0878270119428635	193.602935791016	276465
True	False	False	False	False	1429.74658203125	2396.685546875	35.4925422668457	0.75548255443573	0.94477391242981	0.673407912254333	96	3072
True	False	False	False	False	1457.32080078125	2398.67504882813	1126.88818359375	0.163976386189461	0.63650119304657	0.0584783889353275	142.394683837891	144673
True	False	False	False	False	1475.47436523438	2446.75756835938	692.104553222656	0.338654011487961	0.850835561752319	0.140123143792152	195.427886962891	121947
True	False	False	False	False	1561.41516113281	2132.4443359375	51.0205307006836	0.375926584005356	0.86950272321701	0.161406844854355	56.0217399597168	2577
True	False	False	False	False	1555.74365234375	2155.29150390625	35.4925422668457	0.53901207447052	0.939895868301392	0.28197169303894	64.53125	2065
True	False	False	False	False	1567.232421875	2176.01293945313	280.612915039063	0.23300302028656	0.639063060283661	0.0877554789185524	65.509880065918	16574
True	False	False	False	False	1916.49609375	2134.60595703125	525.733276367188	0.677855670452118	0.941547155380249	0.459814637899399	208.704635620117	98926
True	False	False	False	False	2232.57934570313	-2258.76586914063	512.423583984375	0.487270265817642	0.836274802684784	0.237541571259499	84.1212158203125	38864
True	False	False	False	False	2273.37353515625	-2249.2421875	978.26318359375	0.245002374053001	0.82117086648941	0.0932009667158127	89.5748291015625	79005
True	False	False	False	False	2135.35278320313	-2005.1376953125	43.256534576416	0.730620563030243	0.950805008411407	0.582162261009216	96.1025619506836	3748
True	False	False	False	False	2162.20263671875	-1957.15698242188	550.134399414063	0.501373589038849	0.88664847612381	0.24894006550312	130.891128540039	64922
True	False	False	False	False	2141.46459960938	-1934.81921386719	526.842407226563	0.40503054857254	0.892868936061859	0.17930369079113	153.056838989258	72702
True	False	False	False	False	2063.36743164063	-1289.75769042969	94.2770690917969	0.682647287845612	0.946951866149902	0.468752950429916	68.9176483154297	5858
True	False	False	False	False	2059.69848632813	-965.035583496094	16.6371288299561	0.793338239192963	0.946970880031586	1	54.5999984741211	819
True	False	False	False	False	2085.90380859375	-1305.95910644531	544.588684082031	0.345998674631119	0.768942654132843	0.144183665513992	97.9857406616211	48111
True	False	False	False	False	2089.64135742188	-1286.83813476563	163.043869018555	0.390602290630341	0.928081095218658	0.17028047144413	74.1020431518555	10893
True	False	False	False	False	2092.3388671875	-902.64990234375	2836.07592773438	0.312827587127686	0.784419655799866	0.126322492957115	232.02033996582	593276
True	False	False	False	False	2295.65380859375	-1743.86206054688	15.5279874801636	0.800106346607208	0.94487601518631	1	44.8571434020996	628
True	False	False	False	False	2266.5205078125	-1729.78686523438	1070.32202148438	0.565264165401459	0.885460495948792	0.307687073945999	223.358551025391	215541
True	False	False	False	False	2271.201171875	-673.650573730469	24.401123046875	0.760120630264282	0.941173493862152	0.695777595043182	47.1818199157715	1038
True	False	False	False	False	2261.10498046875	-506.621490478516	14.4188451766968	0.805326879024506	0.942608833312988	1	47.8461532592773	622
True	False	False	False	False	2281.43090820313	-653.080322265625	88.7313537597656	0.575397908687592	0.948289394378662	0.318314552307129	55.9124984741211	4473
True	False	False	False	False	2308.54150390625	-494.341796875	387.090545654297	0.815026700496674	0.939606130123138	1	230.449859619141	80427
True	False	False	False	False	2317.3173828125	-1675.921875	1240.02075195313	0.596736252307892	0.943627417087555	0.342179119586945	119.140426635742	133199
True	False	False	False	False	2821.57250976563	-1194.52136230469	1135.76135253906	0.469342857599258	0.869178891181946	0.223719701170921	208.3818359375	213383
True	False	False	False	False	2445.37353515625	-758.293518066406	14.4188451766968	0.805326879024506	0.942608833312988	1	45.9230766296387	597
True	False	False	False	False	2504.78149414063	-593.574340820313	414.819091796875	0.2836953997612	0.752884924411774	0.111579202115536	78.1951904296875	29245
True	False	False	False	False	2368.76489257813	-491.709869384766	36.6016845703125	0.779091417789459	0.957971453666687	0.835518538951874	58.6666679382324	1936
True	False	False	False	False	2326.7529296875	-478.176300048828	21.0736961364746	0.617924511432648	0.942926585674286	0.368201732635498	54.2631568908691	1031
True	False	False	False	False	2391.56103515625	-379.833709716797	17.7462711334229	0.820201992988586	0.947792708873749	1	50.375	806
True	False	False	False	False	2381.75146484375	-342.055328369141	1581.63647460938	0.680563747882843	0.91346287727356	0.464827835559845	165.18864440918	235559
True	False	False	False	False	2446.05102539063	-336.507751464844	1766.86315917969	0.290622919797897	0.794645369052887	0.115010634064674	171.510986328125	273217
True	False	False	False	False	2435.86352539063	-86.2818984985352	881.767822265625	0.390819728374481	0.833907783031464	0.170414194464684	203.792449951172	162015
True	False	False	False	False	2482.13745117188	-558.574890136719	269.521484375	0.833525896072388	0.959190130233765	1	216.004119873047	52489
True	False	False	False	False	2518.09716796875	-364.370880126953	35.4925422668457	0.75548255443573	0.94477391242981	0.673407912254333	89.9375	2878
True	False	False	False	False	2501.43872070313	-342.942047119141	1724.71569824219	0.124489076435566	0.596088707447052	0.0431168787181377	182.630874633789	283991
True	False	False	False	False	3004.71484375	-732.44580078125	15.5279874801636	0.647358953952789	0.931946337223053	0.409211099147797	52.0714302062988	729
True	False	False	False	False	3020.43530273438	-752.8671875	383.763122558594	0.300308555364609	0.803439736366272	0.119884945452213	160.861267089844	55658
True	False	False	False	False	3045.68896484375	-529.514099121094	46.5839614868164	0.823659300804138	0.961694955825806	1	138.33332824707	5810
True	False	False	False	False	2066.27416992188	1017.318359375	24.401123046875	0.760120630264282	0.945849716663361	0.695777595043182	92.863639831543	2043
True	False	False	False	False	2020.44250488281	1041.06945800781	14.4188451766968	0.68755978345871	0.937094211578369	0.478254348039627	64.1538467407227	834
True	False	False	False	False	2033.55932617188	1090.95971679688	695.432006835938	0.458752036094666	0.858550846576691	0.215877816081047	96.7703323364258	60675
True	False	False	False	False	2036.30310058594	1051.6162109375	118.678184509277	0.496468663215637	0.86869215965271	0.244920566678047	96.9626159667969	10375
True	False	False	False	False	2044.2275390625	1022.36474609375	93.1679229736328	0.550251126289368	0.904987514019012	0.292680114507675	78.1428604125977	6564
True	False	False	False	False	2045.87548828125	1063.57263183594	110.914192199707	0.443783402442932	0.855811715126038	0.205172821879387	81.120002746582	8112
True	False	False	False	False	2050.99389648438	1114.43542480469	25.5102653503418	0.636238098144531	0.912679195404053	0.392957359552383	84.8695678710938	1952
True	False	False	False	False	2071.73046875	1102.89306640625	719.833129882813	0.189452841877937	0.648390531539917	0.0689011216163635	99.0832061767578	64305
True	False	False	False	False	2075.32446289063	1015.43176269531	322.760314941406	0.194679647684097	0.747030079364777	0.0710926577448845	73.6082458496094	21420
True	False	False	False	False	2166.814453125	853.193908691406	2445.65795898438	0.388163536787033	0.804432392120361	0.168785154819489	213.209075927734	470126
True	False	False	False	False	2185.99243164063	192.822692871094	69.8759460449219	0.458432763814926	0.913926899433136	0.215644925832748	56.3968238830566	3553
True	False	False	False	False	2221.154296875	212.017593383789	110.914192199707	0.863773465156555	0.966595351696014	1	69.9000015258789	6990
True	False	False	False	False	2203.5068359375	900.771545410156	1566.1083984375	0.2481919080019	0.685356140136719	0.094667837023735	182.652969360352	257906
True	False	False	False	False	2235.8154296875	460.875518798828	397.072814941406	0.605678200721741	0.892527878284454	0.352852135896683	230.740219116211	82605
True	False	False	False	False	2298.35327148438	631.516784667969	2234.92114257813	0.130976960062981	0.579592347145081	0.045578308403492	156.871963500977	316097
True	False	False	False	False	2308.08740234375	1740.70568847656	258.430084228516	0.723900973796844	0.946217179298401	0.562716603279114	91.5493545532227	21331
True	False	False	False	False	2319.32006835938	1722.24645996094	151.952453613281	0.710832297801971	0.957361221313477	0.528907418251038	202.656936645508	27764
True	False	False	False	False	2375.92651367188	348.883087158203	1042.59338378906	0.718438506126404	0.934805452823639	0.548004746437073	147.969146728516	139091
True	False	False	False	False	2353.072265625	416.737854003906	29.9468326568604	0.80851811170578	0.960098087787628	1	76.4444427490234	2064
True	False	False	False	False	2345.01416015625	428.939575195313	116.459907531738	0.669778347015381	0.932354688644409	0.445418983697891	126.419044494629	13274
True	False	False	False	False	2359.46997070313	390.752807617188	842.947875976563	0.4422467648983	0.814376950263977	0.204097792506218	150.48551940918	114369
True	False	False	False	False	2386.92041015625	637.299682617188	118.678184509277	0.657753348350525	0.909419238567352	0.42537385225296	179.728973388672	19231
True	False	False	False	False	2400.94653320313	644.443481445313	3571.43701171875	0.122831404209137	0.540347993373871	0.0424917712807655	182.970489501953	589165
True	False	False	False	False	2407.79150390625	1399.59216308594	66.5485153198242	0.798536419868469	0.963489770889282	1	51.2999992370605	3078
True	False	False	False	False	2462.45947265625	668.291687011719	33.2742576599121	0.786073088645935	0.948771238327026	1	59.7666664123535	1793
True	False	False	False	False	2639.9443359375	193.725234985352	909.496398925781	0.4201300740242	0.905524015426636	0.189086675643921	204.460968017578	167658
True	False	False	False	False	2511.63940429688	481.825897216797	541.261291503906	0.619449019432068	0.920238196849823	0.370176285505295	192.092208862305	93741
True	False	False	False	False	2517.26782226563	1152.5263671875	118.678184509277	0.859332501888275	0.967789649963379	1	128.299072265625	13728
True	False	False	False	False	2654.5732421875	1237.17321777344	318.32373046875	0.408315062522888	0.952279031276703	0.181401312351227	85.0905914306641	24421
True	False	False	False	False	2671.4853515625	175.820236206055	1094.72314453125	0.266274780035019	0.775852262973785	0.103144183754921	114.571426391602	113082
True	False	False	False	False	2823.67114257813	606.813781738281	156.389007568359	0.844728589057922	0.960830867290497	1	205.106384277344	28920
True	False	False	False	False	2719.85595703125	988.17529296875	55.4570960998535	0.566153109073639	0.940472304821014	0.308602601289749	69.9800033569336	3499
True	False	False	False	False	2728.68359375	788.169006347656	214.064392089844	0.795575261116028	0.943533062934875	1	210.8134765625	40687
True	False	False	False	False	2809.7177734375	917.875915527344	29.9468326568604	0.594013333320618	0.935041010379791	0.339012265205383	41.2222213745117	1113
True	False	False	False	False	2756.50073242188	992.649780273438	14.4188451766968	0.666414141654968	0.928345501422882	0.43965283036232	145.230773925781	1888
True	False	False	False	False	2760.6728515625	1001.49261474609	1104.70532226563	0.204688742756844	0.644193649291992	0.0753420293331146	186.652603149414	185906
True	False	False	False	False	3005.9111328125	191.397903442383	465.839630126953	0.759612858295441	0.949484348297119	0.693203568458557	228.845245361328	96115
