# Supplementary material for: Gene Delivery Mediated by Backbone-Degradable RAFT Copolymers
Source: Biomacromolecules. 2026 Feb 12;27(3):1846–56. doi: 10.1021/acs.biomac.5c01662 (PMC12977016; doi:10.1021/acs.biomac.5c01662)
Supplement: Supplementary file 2 [file bm5c01662_si_002.zip › Celigo Raw Data/Object (Cell)-Level Data/GFP/7-15-2024-2-48-03-PM_object_G8.csv]

Plate ID	PM_2024_07_15_PPP41-45_NP_5_10_20_PEIpro_200ngwell_U2OS_6k_Plate2
Plate Name
Plate Description
Scan ID	7/15/2024 2:48:03 PM
Scan Description
Scan Result ID	7/15/2024 2:48:03 PM
Scan Result Description
Software Version	5.1.0.0
Experiment Name
Application Name	Target 1
Plate Type	96-Well BD Falcon™ 353072 Plate
Acquisition Start/End Times	7/15/2024 2:48:03 PM - 7/15/2024 2:48:15 PM
Analysis Start Time	7/15/2024 2:48:03 PM
User ID	Local Administrator
Scan Area Object-Level Data CSV Report
Row	G
Column	8
Total	Class 1	Class 2	Class 3	Class 4	X Position (µm)	Y Position (µm)	Target 1: Area (µm²)	Target 1: Form Factor	Target 1: Smoothness	Target 1: Aspect Ratio	Target 1: Mean Intensity	Target 1: Integrated Intensity
True	False	False	False	False	-2302.15942382813	1684.57861328125	78.7490768432617	0.477788060903549	0.834695518016815	0.230142027139664	36.0422554016113	2559
True	False	False	False	False	-2290.28662109375	1685.02709960938	43.256534576416	0.347462326288223	0.861403524875641	0.145000368356705	33.3846168518066	1302
True	False	False	False	False	-584.81396484375	2618.1005859375	17.7462711334229	0.47912186384201	0.862466990947723	0.231170579791069	45.3125	725
True	False	False	False	False	-598.504089355469	2778.58251953125	22.1828384399414	0.755204319953918	0.946847438812256	0.672140836715698	32.5499992370605	651
True	False	False	False	False	-612.534851074219	2791.32592773438	31.0559749603271	0.549106180667877	0.910925984382629	0.291569441556931	30.5	854
True	False	False	False	False	-586.764831542969	2788.0419921875	281.722045898438	0.273228943347931	0.80632084608078	0.10647876560688	45.4370079040527	11541
True	False	False	False	False	-577.427124023438	2633.03271484375	200.754699707031	0.358991652727127	0.820385098457336	0.151523545384407	53.2983436584473	9647
True	False	False	False	False	-555.306091308594	2605.77563476563	362.689422607422	0.29110050201416	0.711941838264465	0.115248873829842	62.4495429992676	20421
True	False	False	False	False	-543.541564941406	2630.94091796875	17.7462711334229	0.820201992988586	0.947792708873749	1	28.9375	463
True	False	False	False	False	-381.560974121094	2656.646484375	22.1828384399414	0.535857260227203	0.879984498023987	0.279041171073914	69.8000030517578	1396
True	False	False	False	False	-417.159790039063	2725.94165039063	66.5485153198242	0.551631391048431	0.948065996170044	0.294025242328644	80.5	4830
True	False	False	False	False	-553.546203613281	2749.61791992188	88.7313537597656	0.722042918205261	0.960083663463593	0.557610213756561	38.0125007629395	3041
True	False	False	False	False	-535.566589355469	2769.89306640625	282.831207275391	0.278342306613922	0.798499464988708	0.108958132565022	42.8196067810059	10919
True	False	False	False	False	-390.669036865234	2737.599609375	943.879821777344	0.665004074573517	0.93580949306488	0.437273800373077	230.325500488281	196007
True	False	False	False	False	-382.674407958984	2674.07836914063	54.3479537963867	0.716579556465149	0.947038888931274	0.543196678161621	70.6122436523438	3460
True	False	False	False	False	-372.811309814453	2639.1337890625	19.9645557403564	0.661957681179047	0.894493818283081	0.432207375764847	62	1116
True	False	False	False	False	-361.870361328125	2653.61694335938	374.889984130859	0.883012354373932	0.971939444541931	1	230.476333618164	77901
True	False	False	False	False	-368.131164550781	2674.0048828125	12.2005615234375	0.563888907432556	0.918621897697449	0.306276768445969	76.5454559326172	842
True	False	False	False	False	-360.496704101563	2746.62377929688	29.9468326568604	0.764188587665558	0.95398223400116	0.717723667621613	55.8518524169922	1508
True	False	False	False	False	-143.830123901367	2769.07861328125	16.6371288299561	0.793338239192963	0.946970880031586	1	18.6666660308838	280
True	False	False	False	False	-116.372886657715	2802.0625	22.1828384399414	0.691018760204315	0.941173493862152	0.485164731740952	19.6000003814697	392
True	False	False	False	False	1855.11059570313	1332.35522460938	61.0028076171875	0.565154671669006	0.951252520084381	0.307574510574341	27.7818183898926	1528
True	False	False	False	False	1966.87536621094	1676.76892089844	28.8376903533936	0.778573036193848	0.945234656333923	0.82945716381073	25.230770111084	656
True	False	False	False	False	1987.427734375	1900.44458007813	468.057891845703	0.335945755243301	0.889929592609406	0.138641521334648	58.7251167297363	24782
True	False	False	False	False	1755.2919921875	1999.77551269531	55.4570960998535	0.451276838779449	0.903182923793793	0.210478186607361	28.1800003051758	1409
True	False	False	False	False	1050.95935058594	2180.63745117188	119.787330627441	0.785884737968445	0.958977937698364	1	41.3888893127441	4470
True	False	False	False	False	75.2785186767578	2268.74658203125	98.7136306762695	0.736421585083008	0.953019738197327	0.600361526012421	33.0337066650391	2940
True	False	False	False	False	680.917846679688	2592.99194335938	56.5662384033203	0.416788190603256	0.910391867160797	0.186890244483948	35.6078414916992	1816
True	False	False	False	False	667.872680664063	2594.7333984375	41.0382537841797	0.760389924049377	0.95823734998703	0.697156250476837	43.6216201782227	1614
True	False	False	False	False	728.854125976563	2573.77124023438	12.2005615234375	0.608575522899628	0.935661971569061	0.356404304504395	27.4545459747314	302
True	False	False	False	False	1078.43713378906	2245.4931640625	1342.06176757813	0.57848995923996	0.943430542945862	0.321643263101578	211.050415039063	255371
True	False	False	False	False	1103.06311035156	2206.64697265625	2100.71484375	0.358774214982986	0.731271326541901	0.15139901638031	189.028518676758	358020
True	False	False	False	False	1133.17749023438	2200.82861328125	16.6371288299561	0.646814525127411	0.921669483184814	0.408391445875168	59.3333320617676	890
True	False	False	False	False	1189.15612792969	2386.84204101563	531.278991699219	0.289375603199005	0.867369949817657	0.114389464259148	70.1983261108398	33625
True	False	False	False	False	1217.80187988281	2467.505859375	281.722045898438	0.50686377286911	0.95001745223999	0.253511875867844	179.338577270508	45552
True	False	False	False	False	1515.17468261719	2286.52758789063	166.371292114258	0.705253899097443	0.959411025047302	0.515792906284332	82.8466644287109	12427
True	False	False	False	False	2131.951171875	-2426.69189453125	9.98227787017822	0.785398185253143	0.931883156299591	1	22.1111106872559	199
True	False	False	False	False	2729.154296875	-1132.59729003906	130.878753662109	0.649014532566071	0.94645756483078	0.411719381809235	38.2288131713867	4511
True	False	False	False	False	2667.544921875	-983.200500488281	360.471130371094	0.459019660949707	0.880716383457184	0.216073155403137	65.3507690429688	21239
True	False	False	False	False	2641.97290039063	-954.943420410156	291.704345703125	0.744491338729858	0.950903356075287	0.628373324871063	75.2623596191406	19794
True	False	False	False	False	2654.56323242188	-957.97802734375	12.2005615234375	0.563888907432556	0.89093142747879	0.306276768445969	62.2727279663086	685
True	False	False	False	False	2756.6845703125	-1065.65637207031	46.5839614868164	0.411829650402069	0.86903715133667	0.183664351701736	40.0952377319336	1684
True	False	False	False	False	2036.314453125	1928.3857421875	634.42919921875	0.734701037406921	0.926921129226685	0.594812333583832	69.005241394043	39471
True	False	False	False	False	2067.07666015625	1759.27783203125	1502.88732910156	0.372075110673904	0.895935893058777	0.159126445651054	214.864212036133	291141
True	False	False	False	False	2313.13818359375	738.549499511719	9.98227787017822	0.461363643407822	0.847743570804596	0.217790275812149	38.3333320617676	345
True	False	False	False	False	2382.33081054688	1600.5029296875	232.919815063477	0.467737764120102	0.913647532463074	0.222516342997551	50.2238082885742	10547
True	False	False	False	False	2460.78662109375	1610.87658691406	565.662414550781	0.237508550286293	0.754771709442139	0.0897867903113365	69.8470611572266	35622
True	False	False	False	False	2404.3662109375	1615.3056640625	413.7099609375	0.264767080545425	0.830257058143616	0.102426804602146	62.3914222717285	23272
True	False	False	False	False	2528.61694335938	1154.37780761719	212.955261230469	0.696180999279022	0.956363618373871	0.495843470096588	204.51042175293	39266
True	False	False	False	False	2551.25512695313	1154.68542480469	24.401123046875	0.715491533279419	0.939718544483185	0.54042637348175	40.5454559326172	892
True	False	False	False	False	2676.7939453125	988.796630859375	973.826599121094	0.18694780766964	0.582374453544617	0.0678573623299599	130.121871948242	114247
True	False	False	False	False	2653.77465820313	1028.44702148438	1085.84997558594	0.188189253211021	0.728822112083435	0.0683741047978401	142.164459228516	139179
True	False	False	False	False	2681.783203125	571.392272949219	35.4925422668457	0.704015791416168	0.928547859191895	0.512974381446838	21.34375	683
True	False	False	False	False	2842.99829101563	957.424621582031	33.2742576599121	0.438722163438797	0.936651885509491	0.201648235321045	31	930
True	False	False	False	False	2815.70947265625	1021.40155029297	17.7462711334229	0.452852487564087	0.93653929233551	0.211607307195663	30.25	484
