# Supplementary material for: Gene Delivery Mediated by Backbone-Degradable RAFT Copolymers
Source: Biomacromolecules. 2026 Feb 12;27(3):1846–56. doi: 10.1021/acs.biomac.5c01662 (PMC12977016; doi:10.1021/acs.biomac.5c01662)
Supplement: Supplementary file 2 [file bm5c01662_si_002.zip › Celigo Raw Data/Object (Cell)-Level Data/GFP/7-15-2024-2-46-16-PM_object_F8.csv]

Plate ID	PM_2024_07_15_PPP41-45_NP_5_10_20_PEIpro_200ngwell_U2OS_6k_Plate2
Plate Name
Plate Description
Scan ID	7/15/2024 2:46:16 PM
Scan Description
Scan Result ID	7/15/2024 2:46:16 PM
Scan Result Description
Software Version	5.1.0.0
Experiment Name
Application Name	Target 1
Plate Type	96-Well BD Falcon™ 353072 Plate
Acquisition Start/End Times	7/15/2024 2:46:16 PM - 7/15/2024 2:46:38 PM
Analysis Start Time	7/15/2024 2:46:16 PM
User ID	Local Administrator
Scan Area Object-Level Data CSV Report
Row	F
Column	8
Total	Class 1	Class 2	Class 3	Class 4	X Position (µm)	Y Position (µm)	Target 1: Area (µm²)	Target 1: Form Factor	Target 1: Smoothness	Target 1: Aspect Ratio	Target 1: Mean Intensity	Target 1: Integrated Intensity
True	False	False	False	False	1779.67443847656	2208.7265625	187.44499206543	0.828562021255493	0.957306742668152	1	83.3668670654297	14089
True	False	False	False	False	1740.70593261719	2218.22607421875	198.536407470703	0.30184268951416	0.838750004768372	0.12066537886858	62.3016777038574	11152
True	False	False	False	False	2883.9091796875	-678.726684570313	158.607299804688	0.584320664405823	0.852389812469482	0.328035354614258	59.9930076599121	8579
True	False	False	False	False	2385.58325195313	566.260803222656	509.096160888672	0.587868332862854	0.928773581981659	0.332000851631165	106.51416015625	48890
True	False	False	False	False	2835.40209960938	901.2626953125	31.0559749603271	0.616013824939728	0.900378108024597	0.365747570991516	26.2142848968506	734
True	False	False	False	False	3016.89379882813	605.419738769531	126.442184448242	0.337896227836609	0.931336522102356	0.13970772922039	29.2192974090576	3331
True	False	False	False	False	2964.14965820313	767.053039550781	33.2742576599121	0.370478928089142	0.937833249568939	0.158187106251717	23.5666675567627	707
