# Supplementary material for: Gene Delivery Mediated by Backbone-Degradable RAFT Copolymers
Source: Biomacromolecules. 2026 Feb 12;27(3):1846–56. doi: 10.1021/acs.biomac.5c01662 (PMC12977016; doi:10.1021/acs.biomac.5c01662)
Supplement: Supplementary file 2 [file bm5c01662_si_002.zip › Celigo Raw Data/Object (Cell)-Level Data/GFP/7-15-2024-2-48-54-PM_object_E9.csv]

Plate ID	PM_2024_07_15_PPP41-45_NP_5_10_20_PEIpro_200ngwell_U2OS_6k_Plate2
Plate Name
Plate Description
Scan ID	7/15/2024 2:48:54 PM
Scan Description
Scan Result ID	7/15/2024 2:48:54 PM
Scan Result Description
Software Version	5.1.0.0
Experiment Name
Application Name	Target 1
Plate Type	96-Well BD Falcon™ 353072 Plate
Acquisition Start/End Times	7/15/2024 2:48:54 PM - 7/15/2024 2:50:02 PM
Analysis Start Time	7/15/2024 2:48:54 PM
User ID	Local Administrator
Scan Area Object-Level Data CSV Report
Row	E
Column	9
Total	Class 1	Class 2	Class 3	Class 4	X Position (µm)	Y Position (µm)	Target 1: Area (µm²)	Target 1: Form Factor	Target 1: Smoothness	Target 1: Aspect Ratio	Target 1: Mean Intensity	Target 1: Integrated Intensity
True	False	False	False	False	-2358.67114257813	-2103.21630859375	85.4039306640625	0.491170763969421	0.881893754005432	0.240645781159401	51.5454559326172	3969
True	False	False	False	False	-2464.67407226563	-2096.05541992188	16.6371288299561	0.714476346969604	0.930929720401764	0.53786963224411	45.0666656494141	676
True	False	False	False	False	-2356.11206054688	-2053.9599609375	41.0382537841797	0.725604593753815	0.961694955825806	0.567497134208679	48.9189186096191	1810
True	False	False	False	False	-2455.62329101563	-2040.81628417969	34.3833999633789	0.787406265735626	0.963250696659088	1	47.5161285400391	1473
True	False	False	False	False	-2433.85791015625	-2041.45141601563	9.98227787017822	0.661957681179047	0.925817608833313	0.432207375764847	60.4444427490234	544
True	False	False	False	False	-2105.86206054688	-2220.9697265625	56.5662384033203	0.776553928852081	0.948154032230377	0.808126747608185	60.1568641662598	3068
True	False	False	False	False	-2585.98266601563	-1399.3896484375	310.559753417969	0.321167320013046	0.910660982131958	0.130700260400772	61.9142875671387	17336
True	False	False	False	False	-2623.99829101563	-1388.85595703125	12.2005615234375	0.608575522899628	0.925560414791107	0.356404304504395	57.2727279663086	630
True	False	False	False	False	-2631.52563476563	-1376.95812988281	17.7462711334229	0.663013100624084	0.944318890571594	0.433951437473297	52.25	836
True	False	False	False	False	-2726.04931640625	-695.761657714844	219.610107421875	0.641384243965149	0.94853949546814	0.400353789329529	188.777770996094	37378
True	False	False	False	False	-2611.19848632813	-1388.41320800781	16.6371288299561	0.518264055252075	0.875001430511475	0.263261914253235	60.1333351135254	902
True	False	False	False	False	-2522.85546875	-1390.11145019531	797.473083496094	0.260696738958359	0.722793281078339	0.100499927997589	95.3184967041016	68534
True	False	False	False	False	-2383.00024414063	-1871.72082519531	65.4393768310547	0.82934296131134	0.960369110107422	1	46.8983039855957	2767
True	False	False	False	False	-2393.1279296875	-1823.30603027344	19.9645557403564	0.776177406311035	0.943199634552002	0.804480254650116	45.4444427490234	818
True	False	False	False	False	-2438.03149414063	-1666.48547363281	178.571853637695	0.449186116456985	0.888518631458282	0.208987340331078	65.2422332763672	10504
True	False	False	False	False	-2404.95288085938	-1621.13916015625	192.990692138672	0.174677401781082	0.656425952911377	0.0628049671649933	70.0804595947266	12194
True	False	False	False	False	-2400.32397460938	-1595.67004394531	260.648345947266	0.247853919863701	0.712380707263947	0.0945120081305504	71.6340408325195	16834
True	False	False	False	False	-2381.55639648438	-1853.05151367188	47.6931037902832	0.682282447814941	0.930697798728943	0.46806126832962	82.8372116088867	3562
True	False	False	False	False	-2306.92578125	-1872.78527832031	690.995422363281	0.674439549446106	0.940067768096924	0.453627645969391	209.388442993164	130449
True	False	False	False	False	-2151.54418945313	-833.013671875	158.607299804688	0.835208594799042	0.955324351787567	1	78.5104904174805	11227
True	False	False	False	False	-2108.31323242188	-154.58088684082	697.650268554688	0.284745901823044	0.892380654811859	0.112096659839153	95.1748809814453	59865
True	False	False	False	False	-1924.41333007813	-1843.66259765625	480.258453369141	0.458721160888672	0.842211365699768	0.215855285525322	97.9399566650391	42408
True	False	False	False	False	-1969.87585449219	-649.23095703125	85.4039306640625	0.730905413627625	0.919559299945831	0.583023309707642	44.7402610778809	3445
True	False	False	False	False	-1951.17614746094	-1842.31872558594	15.5279874801636	0.774550676345825	0.945763468742371	0.789673984050751	36.0714302062988	505
True	False	False	False	False	-1922.91027832031	-1857.81701660156	17.7462711334229	0.552815020084381	0.859035789966583	0.295184105634689	67.3125	1077
True	False	False	False	False	-1916.40490722656	-1304.06762695313	55.4570960998535	0.665446996688843	0.953580796718597	0.438018769025803	79.5599975585938	3978
True	False	False	False	False	-1908.8642578125	-1273.11254882813	126.442184448242	0.738563656806946	0.937001049518585	0.607464194297791	141.91227722168	16178
True	False	False	False	False	-2086.23022460938	-161.383987426758	14.4188451766968	0.509884297847748	0.879012644290924	0.256060808897018	64	832
True	False	False	False	False	-2087.69189453125	-138.310134887695	96.4953460693359	0.436582386493683	0.915580093860626	0.200171992182732	80.4022979736328	6995
True	False	False	False	False	-2083.48803710938	-112.110313415527	85.4039306640625	0.656723499298096	0.939647078514099	0.423726975917816	56.0259742736816	4314
True	False	False	False	False	-2057.99243164063	-83.1671371459961	11.0914192199707	0.735508561134338	0.937464773654938	0.597400009632111	37.7000007629395	377
True	False	False	False	False	-3172.62329101563	671.218688964844	9.98227787017822	0.606388568878174	0.91785192489624	0.353718668222427	33.3333320617676	300
True	False	False	False	False	-2547.53125	955.148864746094	70.9850845336914	0.507745087146759	0.936381936073303	0.254253089427948	45.859375	2935
True	False	False	False	False	-2443.97875976563	1059.06689453125	682.122314453125	0.46826833486557	0.942552626132965	0.222913533449173	96.7983703613281	59531
True	False	False	False	False	-2357.29467773438	78.8667221069336	52.1296730041504	0.418736666440964	0.786663174629211	0.188168659806252	48.8723411560059	2297
True	False	False	False	False	-2311.4228515625	109.457252502441	116.459907531738	0.230875998735428	0.780349612236023	0.0868020057678223	70.7238082885742	7426
True	False	False	False	False	-2297.3544921875	97.8021621704102	23.2919807434082	0.725569725036621	0.933190703392029	0.567398190498352	52	1092
True	False	False	False	False	-2285.14086914063	318.103179931641	12.2005615234375	0.681430399417877	0.921230614185333	0.46645313501358	65.1818161010742	717
True	False	False	False	False	-2279.66821289063	323.872924804688	15.5279874801636	0.514855980873108	0.927662193775177	0.260309815406799	69.7142868041992	976
True	False	False	False	False	-796.785888671875	-3463.375	158.607299804688	0.626504182815552	0.954444050788879	0.379511117935181	49.4125862121582	7066
True	False	False	False	False	-1194.52380371094	-3147.18334960938	51.0205307006836	0.531759142875671	0.902697384357452	0.275281727313995	50.6956520080566	2332
True	False	False	False	False	-1538.17553710938	-2487.92626953125	959.407775878906	0.42576664686203	0.742636680603027	0.192832812666893	101.701736450195	87972
True	False	False	False	False	-1174.72375488281	-3171.36108398438	176.353576660156	0.307038694620132	0.932209968566895	0.12332608550787	54.295597076416	8633
True	False	False	False	False	-367.075378417969	-2931.82080078125	14.4188451766968	0.666414141654968	0.934041440486908	0.43965283036232	52	676
True	False	False	False	False	-502.207824707031	-2641.8642578125	1327.64294433594	0.475692510604858	0.879660904407501	0.228533983230591	189.219711303711	226496
True	False	False	False	False	-541.993774414063	-2614.04272460938	306.123168945313	0.770033359527588	0.942573845386505	0.754589080810547	216.384063720703	59722
True	False	False	False	False	-382.155548095703	-2927.5234375	38.8199691772461	0.555346190929413	0.937183618545532	0.297679364681244	59.3142852783203	2076
True	False	False	False	False	-216.459091186523	-2895.10668945313	9.98227787017822	0.687235474586487	0.9244145154953	0.47761595249176	44.2222213745117	398
True	False	False	False	False	-250.491973876953	-2822.7744140625	27.7285480499268	0.57799905538559	0.936113715171814	0.321112036705017	55.1599998474121	1379
True	False	False	False	False	-168.078308105469	-2815.65600585938	87.6222152709961	0.749889969825745	0.932829797267914	0.649311125278473	67.1519012451172	5305
True	False	False	False	False	-221.375823974609	-2791.28100585938	61.0028076171875	0.512365460395813	0.902531206607819	0.258172869682312	60.3636360168457	3320
True	False	False	False	False	-243.964019775391	-2667.23461914063	26.6194076538086	0.246612936258316	0.892307579517365	0.0939406380057335	50.5	1212
True	False	False	False	False	-205.067520141602	-2782.96850585938	108.695907592773	0.311564683914185	0.879153549671173	0.125665873289108	64.3673477172852	6308
True	False	False	False	False	-193.152603149414	-2642.05786132813	17.7462711334229	0.397679477930069	0.842008352279663	0.174668148159981	47.6875	763
True	False	False	False	False	-183.179916381836	-2808.06079101563	48.80224609375	0.710345864295959	0.949811100959778	0.527735590934753	78.7954559326172	3467
True	False	False	False	False	-167.789932250977	-2787.54150390625	364.90771484375	0.29528820514679	0.738871335983276	0.117347128689289	85.8905792236328	28258
True	False	False	False	False	-151.263656616211	-2755.029296875	63.2210922241211	0.788381993770599	0.952678680419922	1	52.684211730957	3003
True	False	False	False	False	-1507.49487304688	-680.87255859375	1330.97033691406	0.338268905878067	0.775584638118744	0.139911949634552	179.149993896484	214980
True	False	False	False	False	-783.187744140625	-1409.03186035156	1559.45361328125	0.625821590423584	0.908489525318146	0.378593444824219	205.824325561523	289389
True	False	False	False	False	-1140.41516113281	-870.510681152344	16.6371288299561	0.76893937587738	0.938069105148315	0.747088372707367	52.1333351135254	782
True	False	False	False	False	-1118.47436523438	-903.037170410156	632.2109375	0.319883316755295	0.915264189243317	0.13002148270607	91.6193008422852	52223
True	False	False	False	False	-411.563262939453	-1703.74755859375	21.0736961364746	0.568957209587097	0.909147918224335	0.311511278152466	61	1159
True	False	False	False	False	-420.541107177734	-1684.42248535156	1052.57568359375	0.342087954282761	0.904615581035614	0.142013818025589	102.594306945801	97362
True	False	False	False	False	-321.952117919922	-1662.07788085938	388.199676513672	0.539080083370209	0.924070775508881	0.282035201787949	98.5142822265625	34480
True	False	False	False	False	-1403.29187011719	424.098358154297	605.591491699219	0.615306198596954	0.929616153240204	0.364844411611557	151.531127929688	82736
True	False	False	False	False	-1403.20544433594	387.296203613281	942.770629882813	0.333541035652161	0.8175208568573	0.137332901358604	153.769409179688	130704
True	False	False	False	False	-1392.61096191406	447.505310058594	32.1651153564453	0.776993036270142	0.962256669998169	0.812498211860657	74.9655151367188	2174
True	False	False	False	False	-1196.09094238281	1390.66967773438	44.3656768798828	0.735508561134338	0.925395905971527	0.597400009632111	49.0499992370605	1962
True	False	False	False	False	-1171.7626953125	1353.9951171875	186.335845947266	0.281054854393005	0.720817506313324	0.110283009707928	80.5119018554688	13526
True	False	False	False	False	-1154.80383300781	1311.2119140625	33.2742576599121	0.359458953142166	0.935920119285583	0.151791363954544	58.7666664123535	1763
True	False	False	False	False	-1149.32482910156	1331.23962402344	229.592376708984	0.670538067817688	0.920984268188477	0.446739196777344	74.4927520751953	15420
True	False	False	False	False	-529.197814941406	960.376403808594	35.4925422668457	0.739838838577271	0.951878786087036	0.6118004322052	84.8125	2714
True	False	False	False	False	-525.21728515625	982.167602539063	2194.99194335938	0.227765202522278	0.67114520072937	0.0854138359427452	164.287521362305	325125
True	False	False	False	False	-340.930328369141	1920.07641601563	306.123168945313	0.330594092607498	0.787050008773804	0.135738030076027	76.6413040161133	21153
True	False	False	False	False	-340.037292480469	1890.47058105469	235.138092041016	0.686734616756439	0.927312791347504	0.476633340120316	174.698120117188	37036
True	False	False	False	False	-34.0459365844727	1330.95458984375	104.259346008301	0.77779358625412	0.934922754764557	0.82083135843277	173.265960693359	16287
True	False	False	False	False	-1141.36328125	2234.33447265625	207.409545898438	0.783381104469299	0.931359529495239	0.903533518314362	189.251342773438	35390
True	False	False	False	False	-905.474487304688	2248.73266601563	188.554138183594	0.295594483613968	0.803190052509308	0.117501258850098	63.0411758422852	10717
True	False	False	False	False	-887.381286621094	2281.9013671875	86.513069152832	0.637440741062164	0.923784375190735	0.394667387008667	58.7179489135742	4580
True	False	False	False	False	-422.532379150391	2627.5380859375	16.6371288299561	0.693598926067352	0.931946337223053	0.490445405244827	37.5999984741211	564
True	False	False	False	False	1312.08947753906	-3052.03125	13.3097038269043	0.532480955123901	0.92958676815033	0.275940030813217	41.9166679382324	503
True	False	False	False	False	348.460021972656	-3005.00341796875	38.8199691772461	0.615669310092926	0.930523276329041	0.365307509899139	52.7142868041992	1845
True	False	False	False	False	331.328338623047	-2990.72729492188	107.586769104004	0.471039295196533	0.931429088115692	0.224997475743294	59.422679901123	5764
True	False	False	False	False	1328.04956054688	-3041.73876953125	13.3097038269043	0.615151524543762	0.908898293972015	0.364647418260574	44.9166679382324	539
True	False	False	False	False	1333.42395019531	-3004.97485351563	17.7462711334229	0.552815020084381	0.929884076118469	0.295184105634689	45	720
True	False	False	False	False	1375.19836425781	-3071.1201171875	13.3097038269043	0.66390061378479	0.925560414791107	0.435427129268646	41.6666679382324	500
True	False	False	False	False	1382.712890625	-3053.54370117188	9.98227787017822	0.461363643407822	0.863241016864777	0.217790275812149	60.1111106872559	541
True	False	False	False	False	1377.54968261719	-3049.02905273438	43.256534576416	0.686031520366669	0.915639042854309	0.475260227918625	60.7179489135742	2368
True	False	False	False	False	453.244567871094	-2868.57543945313	139.751892089844	0.728278815746307	0.950289905071259	0.575201690196991	104.920631408691	13220
True	False	False	False	False	662.061096191406	-2757.92211914063	95.3862075805664	0.662632822990417	0.939585864543915	0.433321684598923	60.2674407958984	5183
True	False	False	False	False	672.616882324219	-2745.48974609375	31.0559749603271	0.57543021440506	0.927454173564911	0.318349093198776	56.9285697937012	1594
True	False	False	False	False	172.061019897461	-2011.96618652344	1898.85095214844	0.639340400695801	0.918577373027802	0.397391319274902	240.582946777344	411878
True	False	False	False	False	156.751281738281	-1992.98962402344	41.0382537841797	0.582909286022186	0.954886496067047	0.326473981142044	75.4594573974609	2792
True	False	False	False	False	193.005020141602	-1984.01916503906	106.477630615234	0.69047749042511	0.937888085842133	0.484070807695389	113.791664123535	10924
True	False	False	False	False	333.655364990234	-2442.16430664063	683.2314453125	0.885504603385925	0.971043586730957	1	229.50325012207	141374
True	False	False	False	False	363.874328613281	-2439.8076171875	27.7285480499268	0.766682505607605	0.959619760513306	0.732549428939819	50.2000007629395	1255
True	False	False	False	False	662.813537597656	-2307.095703125	2432.34838867188	0.186330884695053	0.614627957344055	0.0676009654998779	184.133605957031	403805
True	False	False	False	False	480.41552734375	-1935.65112304688	938.334106445313	0.425186783075333	0.874877691268921	0.19244496524334	127.404258728027	107784
True	False	False	False	False	644.017150878906	-1945.57177734375	459.184753417969	0.411293625831604	0.955829322338104	0.183317959308624	139.613525390625	57800
True	False	False	False	False	457.453735351563	-1923.55627441406	1045.9208984375	0.191753819584846	0.928972840309143	0.0698636025190353	110.975608825684	104650
True	False	False	False	False	437.827758789063	-1920.125	857.36669921875	0.232481628656387	0.916700661182404	0.0875214338302612	114.115135192871	88211
True	False	False	False	False	670.243957519531	-1990.14184570313	144.188446044922	0.421110868453979	0.923036873340607	0.189734742045403	56.0769233703613	7290
True	False	False	False	False	670.251831054688	-1958.43188476563	312.778015136719	0.547849953174591	0.923077285289764	0.290356069803238	136.755325317383	38565
True	False	False	False	False	688.788818359375	-2411.36181640625	41.0382537841797	0.814018249511719	0.953058242797852	1	48.8648643493652	1808
True	False	False	False	False	706.913940429688	-2752.08642578125	485.804168701172	0.843701124191284	0.968365371227264	1	134.808212280273	59046
True	False	False	False	False	710.005737304688	-2380.65234375	299.468322753906	0.378579944372177	0.942502737045288	0.162989348173141	92.5407409667969	24986
True	False	False	False	False	1545.21374511719	-2321.79345703125	125.333038330078	0.578215479850769	0.944538772106171	0.321346044540405	78.2831878662109	8846
True	False	False	False	False	1053.306640625	-2283.91650390625	118.678184509277	0.748469054698944	0.956187844276428	0.643601417541504	130.71028137207	13986
True	False	False	False	False	1068.908203125	-2265.18530273438	136.424453735352	0.736890852451324	0.921927034854889	0.601898670196533	122.390243530273	15054
True	False	False	False	False	1553.72399902344	-2296.0830078125	17.7462711334229	0.762108087539673	0.940302610397339	0.706189274787903	54	864
True	False	False	False	False	1571.31860351563	-2331.0126953125	419.255645751953	0.413696855306625	0.836761295795441	0.184874519705772	112.166664123535	42399
True	False	False	False	False	1571.82214355469	-2308.67895507813	85.4039306640625	0.445059299468994	0.914639353752136	0.206068739295006	98.0519485473633	7550
True	False	False	False	False	1601.90869140625	-2304.103515625	612.246337890625	0.375684678554535	0.771830201148987	0.161263018846512	111.534423828125	61567
True	False	False	False	False	1907.67260742188	-2141.66064453125	29.9468326568604	0.554879128932953	0.91242241859436	0.297217160463333	67.185188293457	1814
True	False	False	False	False	1901.61328125	-2086.3876953125	26.6194076538086	0.67927873134613	0.946757137775421	0.462436705827713	50.125	1203
True	False	False	False	False	1902.78259277344	-2120.86669921875	69.8759460449219	0.579212963581085	0.91660338640213	0.3224276304245	65.9365081787109	4154
True	False	False	False	False	1904.14025878906	-2098.61962890625	26.6194076538086	0.62885844707489	0.903990864753723	0.382700979709625	57.7083320617676	1385
True	False	False	False	False	1916.17077636719	-2160.74291992188	227.374099731445	0.512906432151794	0.906052649021149	0.258635610342026	75.8390274047852	15547
True	False	False	False	False	1942.01916503906	-2190.81494140625	104.259346008301	0.471709698438644	0.871227741241455	0.225504130125046	45.1170196533203	4241
True	False	False	False	False	1942.990234375	-2140.53784179688	278.394622802734	0.279000788927078	0.933784246444702	0.109279133379459	75.7689208984375	19018
True	False	False	False	False	1920.74255371094	-2084.51806640625	17.7462711334229	0.5884068608284	0.935897946357727	0.332607984542847	46.75	748
True	False	False	False	False	1931.07434082031	-2124.837890625	316.10546875	0.626663446426392	0.914815008640289	0.37972566485405	129.78596496582	36989
True	False	False	False	False	1999.44921875	-2188.47143554688	33.2742576599121	0.849098384380341	0.961207389831543	1	38	1140
True	False	False	False	False	411.004364013672	-1877.71276855469	1024.84716796875	0.238795727491379	0.905846059322357	0.0903700515627861	105.207794189453	97212
True	False	False	False	False	470.936248779297	-1876.75109863281	18.8554134368896	0.733056426048279	0.943199634552002	0.589630365371704	56.0588226318359	953
True	False	False	False	False	1526.48474121094	-1552.89331054688	113.132476806641	0.668162107467651	0.940752148628235	0.442632764577866	70.1960754394531	7160
True	False	False	False	False	1507.59130859375	-1492.4296875	75.4216537475586	0.483459025621414	0.891002058982849	0.234542801976204	67.8970565795898	4617
True	False	False	False	False	1239.55419921875	-1347.17565917969	1407.50109863281	0.518109023571014	0.905464291572571	0.263126939535141	186.684005737305	236902
True	False	False	False	False	1299.89245605469	-1268.658203125	958.298645019531	0.287567168474197	0.798749029636383	0.113491468131542	120.387733459473	104015
True	False	False	False	False	1237.55688476563	-1018.30017089844	88.7313537597656	0.401455074548721	0.886034846305847	0.177038908004761	55.1375007629395	4411
True	False	False	False	False	1241.91857910156	-912.214904785156	149.734161376953	0.365984708070755	0.88969886302948	0.155560061335564	58.7629623413086	7933
True	False	False	False	False	1188.77990722656	-884.053771972656	14.4188451766968	0.719225645065308	0.935661971569061	0.550069808959961	64	832
True	False	False	False	False	1180.28527832031	-875.230224609375	63.2210922241211	0.758609592914581	0.948626279830933	0.688213586807251	65.4561386108398	3731
True	False	False	False	False	1199.29455566406	-892.578247070313	18.8554134368896	0.572700321674347	0.899019360542297	0.315444022417068	55.235294342041	939
True	False	False	False	False	1257.2568359375	-1007.42602539063	62.1119499206543	0.249460130929947	0.759773254394531	0.0952534079551697	62.75	3514
True	False	False	False	False	1263.61682128906	-931.606811523438	18.8554134368896	0.625182271003723	0.894493818283081	0.377736806869507	48.9411773681641	832
True	False	False	False	False	1296.3828125	-1032.07739257813	13.3097038269043	0.596519231796265	0.886910259723663	0.341925352811813	51.0833320617676	613
True	False	False	False	False	1349.84765625	-1308.75170898438	1052.57568359375	0.426091194152832	0.87523353099823	0.193050101399422	109.859855651855	104257
True	False	False	False	False	1482.80859375	-726.913757324219	16.6371288299561	0.76893937587738	0.938069105148315	0.747088372707367	49.1333351135254	737
True	False	False	False	False	1480.82800292969	-695.435729980469	17.7462711334229	0.419238984584808	0.795881390571594	0.188499227166176	58.375	934
True	False	False	False	False	1362.69409179688	-372.039184570313	45.4748191833496	0.634969234466553	0.950843214988708	0.391165256500244	73.9024353027344	3030
True	False	False	False	False	1401.26953125	-382.802673339844	1482.92272949219	0.377185344696045	0.945684731006622	0.162156403064728	212.66716003418	284336
True	False	False	False	False	1472.55920410156	-354.978088378906	1540.59814453125	0.384745448827744	0.896972298622131	0.166703447699547	198.489562988281	275702
True	False	False	False	False	1474.76977539063	-199.573516845703	2101.82397460938	0.317501664161682	0.844077050685883	0.128767058253288	223.214248657227	422991
True	False	False	False	False	1481.11572265625	-711.389831542969	53.2388153076172	0.563137233257294	0.870793104171753	0.305509120225906	58.1458320617676	2791
True	False	False	False	False	1504.72351074219	-1438.60302734375	25.5102653503418	0.688737690448761	0.937802910804749	0.480586379766464	62.7391319274902	1443
True	False	False	False	False	1521.53527832031	-1526.05444335938	476.931030273438	0.234552055597305	0.714487791061401	0.0884520635008812	96.3674392700195	41438
True	False	False	False	False	1534.2705078125	-1504.79150390625	319.432891845703	0.403818607330322	0.846608996391296	0.178533852100372	98.5694427490234	28388
True	False	False	False	False	1523.06591796875	-1425.71374511719	407.055084228516	0.336015462875366	0.79114955663681	0.138679549098015	112.010902404785	41108
True	False	False	False	False	1521.7021484375	-340.655517578125	25.5102653503418	0.794671595096588	0.94915634393692	1	40.8260879516602	939
True	False	False	False	False	1537.99768066406	-1445.56909179688	95.3862075805664	0.643819987773895	0.944165527820587	0.403928637504578	78.139533996582	6720
True	False	False	False	False	1540.82873535156	-1428.78674316406	32.1651153564453	0.468182504177094	0.867211699485779	0.222849234938622	83.4482727050781	2420
True	False	False	False	False	1541.95715332031	-1417.55261230469	33.2742576599121	0.729813098907471	0.947863936424255	0.579738736152649	74.8333358764648	2245
True	False	False	False	False	1551.85607910156	-1401.62426757813	68.7667999267578	0.637083411216736	0.955605924129486	0.394158184528351	57.822582244873	3585
True	False	False	False	False	1544.2421875	-1365.30822753906	434.783630371094	0.562293410301208	0.956599295139313	0.304649949073792	130.73469543457	51248
True	False	False	False	False	1569.08532714844	-1368.17834472656	126.442184448242	0.344059020280838	0.884540319442749	0.14310522377491	74.5789489746094	8502
True	False	False	False	False	1558.91540527344	-1342.24133300781	153.061584472656	0.581122398376465	0.945290148258209	0.324510216712952	76.5942001342773	10570
True	False	False	False	False	1635.2666015625	57.8263397216797	201.863830566406	0.737215578556061	0.936988234519958	0.602968335151672	76.8846130371094	13993
True	False	False	False	False	1659.64282226563	59.911190032959	181.899276733398	0.768088281154633	0.941004991531372	0.741466164588928	136.652435302734	22411
True	False	False	False	False	1851.5546875	-1138.66430664063	27.7285480499268	0.81305855512619	0.950671494007111	1	36.9599990844727	924
True	False	False	False	False	1887.72265625	-653.433654785156	509.096160888672	0.612872183322906	0.925421595573425	0.361761122941971	123.888885498047	56865
True	False	False	False	False	1941.77258300781	-651.855834960938	614.464660644531	0.657340228557587	0.937920928001404	0.424711972475052	109.090255737305	60436
True	False	False	False	False	2001.51232910156	-637.419128417969	5456.978515625	0.344646036624908	0.757182419300079	0.143431141972542	241.368499755859	1187533
True	False	False	False	False	147.161422729492	1928.76550292969	28.8376903533936	0.496336698532104	0.929918527603149	0.24481326341629	44.8461532592773	1166
True	False	False	False	False	258.067077636719	1277.78979492188	796.363891601563	0.52647465467453	0.929346561431885	0.270510464906693	101.18244934082	72649
True	False	False	False	False	270.172607421875	1311.41564941406	586.736083984375	0.251842886209488	0.774927914142609	0.096357136964798	99.5633239746094	52669
True	False	False	False	False	305.736236572266	1329.93530273438	763.089660644531	0.533538341522217	0.807723939418793	0.276907384395599	146.997085571289	101134
True	False	False	False	False	527.394104003906	1415.25744628906	74.3125076293945	0.814957976341248	0.963134229183197	1	56.6417922973633	3795
True	False	False	False	False	496.966857910156	1518.15649414063	164.153015136719	0.597336292266846	0.940298199653625	0.342882096767426	78.6756744384766	11644
True	False	False	False	False	477.287414550781	1551.21472167969	178.571853637695	0.517489790916443	0.89765328168869	0.262588351964951	78.9130401611328	12705
True	False	False	False	False	478.092071533203	1519.15173339844	69.8759460449219	0.703073918819427	0.91997355222702	0.510851562023163	69.3650817871094	4370
True	False	False	False	False	501.886596679688	1551.38684082031	35.4925422668457	0.507745087146759	0.889128506183624	0.254253089427948	79.1875	2534
True	False	False	False	False	496.618499755859	1600.65893554688	17.7462711334229	0.689935445785522	0.943199634552002	0.482980132102966	58.8125	941
True	False	False	False	False	505.317199707031	1590.92736816406	109.805053710938	0.539025843143463	0.905158698558807	0.281984508037567	64.6565628051758	6401
True	False	False	False	False	546.562805175781	1418.61157226563	129.769607543945	0.650097846984863	0.946044385433197	0.413373708724976	64.7435913085938	7575
True	False	False	False	False	565.378051757813	1342.50244140625	285.049468994141	0.408531248569489	0.818041503429413	0.181539952754974	75.0116729736328	19278
True	False	False	False	False	589.458801269531	1352.34484863281	77.6399383544922	0.579208016395569	0.902722358703613	0.322422206401825	61.6142845153809	4313
True	False	False	False	False	847.043640136719	865.884704589844	17.7462711334229	0.762108087539673	0.940302610397339	0.706189274787903	44.5	712
True	False	False	False	False	762.062072753906	1360.19372558594	712.069152832031	0.286929994821548	0.833617746829987	0.113175801932812	144.661987304688	92873
True	False	False	False	False	711.724304199219	1364.00109863281	161.934722900391	0.775890290737152	0.933464288711548	0.801759004592896	109.993148803711	16059
True	False	False	False	False	782.736206054688	1362.87426757813	18.8554134368896	0.733056426048279	0.943199634552002	0.589630365371704	73.470588684082	1249
True	False	False	False	False	718.660827636719	1418.27404785156	296.140899658203	0.629405200481415	0.932389140129089	0.383447349071503	128.704116821289	34364
True	False	False	False	False	735.136108398438	1406.62744140625	19.9645557403564	0.679683864116669	0.955192744731903	0.463188141584396	67.6111145019531	1217
True	False	False	False	False	749.377258300781	1416.98498535156	39.9291114807129	0.661957681179047	0.937202274799347	0.432207375764847	60.9166679382324	2193
True	False	False	False	False	820.85302734375	916.789123535156	710.9599609375	0.115868724882603	0.809069991111755	0.0398827493190765	72.3884582519531	46401
True	False	False	False	False	886.974609375	903.514953613281	546.807006835938	0.354122549295425	0.917838275432587	0.148748978972435	92.8965530395508	45798
True	False	False	False	False	875.741882324219	965.228210449219	48.80224609375	0.608575522899628	0.955637335777283	0.356404304504395	42.6363639831543	1876
True	False	False	False	False	1378.58666992188	207.661865234375	32.1651153564453	0.365960627794266	0.745327055454254	0.155546054244041	80.5517272949219	2336
True	False	False	False	False	1854.61804199219	670.818542480469	303.904907226563	0.715814709663391	0.935590386390686	0.541245937347412	147.33576965332	40370
True	False	False	False	False	1860.09436035156	1184.4638671875	55.4570960998535	0.53143173456192	0.904865384101868	0.274983584880829	59.2999992370605	2965
True	False	False	False	False	1863.25268554688	1201.27197265625	21.0736961364746	0.656467795372009	0.929884076118469	0.423319727182388	52.1052627563477	990
True	False	False	False	False	1871.52331542969	653.037048339844	531.278991699219	0.692153871059418	0.940714299678802	0.487474352121353	154.993743896484	74242
True	False	False	False	False	1881.24340820313	1591.23132324219	49.9113883972168	0.791574835777283	0.963721692562103	1	44.5777778625488	2006
True	False	False	False	False	1933.5390625	1526.32836914063	76.5307922363281	0.809509754180908	0.949838936328888	1	53.7391319274902	3708
True	False	False	False	False	59.5009307861328	2307.61474609375	212.955261230469	0.833609879016876	0.956993758678436	1	103.890625	19947
True	False	False	False	False	101.923347473145	2678.57543945313	1312.11486816406	0.130649641156197	0.543786942958832	0.0454535558819771	138.384613037109	163709
True	False	False	False	False	129.534896850586	2700.57080078125	263.975769042969	0.507468163967133	0.918989658355713	0.254019945859909	114.726890563965	27305
True	False	False	False	False	732.373474121094	2547.63989257813	287.267761230469	0.398032993078232	0.911847472190857	0.174889221787453	74.6949844360352	19346
True	False	False	False	False	757.518798828125	2512.76098632813	400.400238037109	0.245179131627083	0.747638285160065	0.093282051384449	74.3102493286133	26826
True	False	False	False	False	745.970825195313	2541.06616210938	74.3125076293945	0.644550621509552	0.945130825042725	0.405010551214218	77.2985076904297	5179
True	False	False	False	False	813.809387207031	2495.39965820313	73.203369140625	0.774313688278198	0.949838936328888	0.787631273269653	47.8333320617676	3157
True	False	False	False	False	1263.62536621094	2570.92236328125	39.9291114807129	0.526466608047485	0.874794900417328	0.270503282546997	41.1944427490234	1483
True	False	False	False	False	2056.06494140625	-1585.81872558594	114.241622924805	0.439237147569656	0.857091546058655	0.202004730701447	48.6019401550293	5006
True	False	False	False	False	2309.92578125	-1338.50378417969	455.857330322266	0.337311118841171	0.794820129871368	0.13938744366169	103.19221496582	42412
True	False	False	False	False	2209.22827148438	-1302.82568359375	13.3097038269043	0.80851811170578	0.94014710187912	1	44.1666679382324	530
True	False	False	False	False	2184.23657226563	-1266.55163574219	587.84521484375	0.879681587219238	0.969185531139374	1	236.516983032227	125354
True	False	False	False	False	2210.87084960938	-1289.69165039063	72.0942230224609	0.432540565729141	0.943186581134796	0.197405651211739	57.0153846740723	3706
True	False	False	False	False	2224.86010742188	-1273.78662109375	128.660461425781	0.587796211242676	0.933105111122131	0.331919640302658	57.715518951416	6695
True	False	False	False	False	2227.341796875	-1311.59619140625	56.5662384033203	0.859050512313843	0.970073580741882	1	47.0196075439453	2398
True	False	False	False	False	2310.86059570313	-1373.01159667969	488.0224609375	0.390099912881851	0.823428452014923	0.169971734285355	96.1909103393555	42324
True	False	False	False	False	2643.76391601563	-1312.78430175781	79.8582229614258	0.338521867990494	0.843363225460052	0.140050664544106	50.1666679382324	3612
True	False	False	False	False	2608.77465820313	-1293.17443847656	685.44970703125	0.605459153652191	0.922979712486267	0.352585464715958	120.938514709473	74740
True	False	False	False	False	2953.03540039063	-387.311279296875	27.7285480499268	0.748627901077271	0.937802910804749	0.644232213497162	34.2400016784668	856
True	False	False	False	False	2265.19921875	393.697967529297	608.9189453125	0.461047172546387	0.901455402374268	0.217557802796364	120.258651733398	66022
True	False	False	False	False	2293.55297851563	435.421630859375	1150.18017578125	0.160733610391617	0.644269049167633	0.0571815595030785	132.982635498047	137903
True	False	False	False	False	2306.91015625	1117.9697265625	1042.59338378906	0.50425398349762	0.92670351266861	0.251328885555267	226.024475097656	212463
True	False	False	False	False	2527.71826171875	301.598541259766	94.2770690917969	0.817713499069214	0.95210999250412	1	54.6823539733887	4648
True	False	False	False	False	2324.73754882813	412.148895263672	99.8227767944336	0.81229829788208	0.957693636417389	1	60.3888893127441	5435
True	False	False	False	False	2477.4404296875	623.986694335938	265.084930419922	0.72677218914032	0.937828242778778	0.570830106735229	173.983261108398	41582
True	False	False	False	False	2335.75512695313	1129.33239746094	41.0382537841797	0.775534987449646	0.945388197898865	0.798458695411682	52.6216201782227	1947
True	False	False	False	False	2366.75708007813	1075.05822753906	681.01318359375	0.831557095050812	0.949309885501862	1	237.548858642578	145855
