# Supplementary material for: Gene Delivery Mediated by Backbone-Degradable RAFT Copolymers
Source: Biomacromolecules. 2026 Feb 12;27(3):1846–56. doi: 10.1021/acs.biomac.5c01662 (PMC12977016; doi:10.1021/acs.biomac.5c01662)
Supplement: Supplementary file 2 [file bm5c01662_si_002.zip › Celigo Raw Data/Object (Cell)-Level Data/GFP/7-15-2024-2-33-04-PM_object_E5.csv]

Plate ID	PM_2024_07_15_PPP41-45_NP_5_10_20_PEIpro_200ngwell_U2OS_6k_Plate2
Plate Name
Plate Description
Scan ID	7/15/2024 2:33:04 PM
Scan Description
Scan Result ID	7/15/2024 2:33:04 PM
Scan Result Description
Software Version	5.1.0.0
Experiment Name
Application Name	Target 1
Plate Type	96-Well BD Falcon™ 353072 Plate
Acquisition Start/End Times	7/15/2024 2:33:04 PM - 7/15/2024 2:34:12 PM
Analysis Start Time	7/15/2024 2:33:04 PM
User ID	Local Administrator
Scan Area Object-Level Data CSV Report
Row	E
Column	5
Total	Class 1	Class 2	Class 3	Class 4	X Position (µm)	Y Position (µm)	Target 1: Area (µm²)	Target 1: Form Factor	Target 1: Smoothness	Target 1: Aspect Ratio	Target 1: Mean Intensity	Target 1: Integrated Intensity
True	False	False	False	False	-2567.16259765625	-1971.21166992188	511.314422607422	0.15397909283638	0.660632610321045	0.0545011945068836	74.7917556762695	34479
True	False	False	False	False	-2578.45336914063	-1938.28442382813	103.150199890137	0.418093323707581	0.882952928543091	0.187745898962021	56.322582244873	5238
True	False	False	False	False	-709.021240234375	-3391.09716796875	271.739776611328	0.542185485363007	0.871298611164093	0.284952133893967	132.922454833984	32566
True	False	False	False	False	-647.182006835938	-3382.0341796875	245.120376586914	0.858686804771423	0.963561356067657	1	132.918548583984	29375
True	False	False	False	False	874.17529296875	-3268.53540039063	13.3097038269043	0.743378639221191	0.931919693946838	0.624296009540558	38.0833320617676	457
