# Supplementary material for: Gene Delivery Mediated by Backbone-Degradable RAFT Copolymers
Source: Biomacromolecules. 2026 Feb 12;27(3):1846–56. doi: 10.1021/acs.biomac.5c01662 (PMC12977016; doi:10.1021/acs.biomac.5c01662)
Supplement: Supplementary file 2 [file bm5c01662_si_002.zip › Celigo Raw Data/Object (Cell)-Level Data/GFP/7-15-2024-2-29-10-PM_object_D3.csv]

Plate ID	PM_2024_07_15_PPP41-45_NP_5_10_20_PEIpro_200ngwell_U2OS_6k_Plate2
Plate Name
Plate Description
Scan ID	7/15/2024 2:29:10 PM
Scan Description
Scan Result ID	7/15/2024 2:29:10 PM
Scan Result Description
Software Version	5.1.0.0
Experiment Name
Application Name	Target 1
Plate Type	96-Well BD Falcon™ 353072 Plate
Acquisition Start/End Times	7/15/2024 2:29:10 PM - 7/15/2024 2:30:17 PM
Analysis Start Time	7/15/2024 2:29:10 PM
User ID	Local Administrator
Scan Area Object-Level Data CSV Report
Row	D
Column	3
Total	Class 1	Class 2	Class 3	Class 4	X Position (µm)	Y Position (µm)	Target 1: Area (µm²)	Target 1: Form Factor	Target 1: Smoothness	Target 1: Aspect Ratio	Target 1: Mean Intensity	Target 1: Integrated Intensity
True	False	False	False	False	-2419.46118164063	-2623.43310546875	41.0382537841797	0.739717543125153	0.940591812133789	0.611384451389313	54.3243255615234	2010
True	False	False	False	False	-2500.87255859375	-2543.12451171875	446.984191894531	0.352966606616974	0.938825070858002	0.148094549775124	67.0868453979492	27036
True	False	False	False	False	-2574.42431640625	-1907.18017578125	49.9113883972168	0.843023717403412	0.962561309337616	1	55.533332824707	2499
True	False	False	False	False	-2634.4814453125	-1906.31652832031	1014.86486816406	0.49305135011673	0.902237415313721	0.242155387997627	124.60327911377	114012
True	False	False	False	False	-2546.33569335938	-1905.61010742188	394.854522705078	0.763891160488129	0.952451705932617	0.716031432151794	105.5	37558
True	False	False	False	False	-2474.59204101563	-2406.47485351563	700.977722167969	0.841400265693665	0.950660049915314	1	218.468353271484	138072
True	False	False	False	False	-2468.97021484375	-2576.61791992188	36.6016845703125	0.659748077392578	0.943107068538666	0.428593575954437	49.0909080505371	1620
True	False	False	False	False	-2425.4892578125	-2558.48046875	258.430084228516	0.362760752439499	0.944293260574341	0.153691485524178	67.0729598999023	15628
True	False	False	False	False	-2409.28833007813	-2629.5908203125	89.8404998779297	0.690838992595673	0.93972373008728	0.484800934791565	56.358024597168	4565
True	False	False	False	False	-2106.66821289063	-2600.91723632813	9.98227787017822	0.557533979415894	0.921230614185333	0.29985499382019	70.4444427490234	634
True	False	False	False	False	-2113.27416992188	-2593.60693359375	1103.59619140625	0.165242046117783	0.7376389503479	0.0589863322675228	94.4592971801758	93987
True	False	False	False	False	-2058.04931640625	-2538.79931640625	764.198791503906	0.412643700838089	0.78053742647171	0.184191271662712	166.924530029297	115011
True	False	False	False	False	-2047.06359863281	-2505.3515625	124.223899841309	0.706682562828064	0.948740661144257	0.519085705280304	86	9632
True	False	False	False	False	-2726.099609375	-1749.47644042969	1976.49096679688	0.446431964635849	0.873088359832764	0.207035973668098	219.905731201172	391872
True	False	False	False	False	-3015.61303710938	-1480.39990234375	75.4216537475586	0.503090381622314	0.902791678905487	0.250361293554306	67.9411773681641	4620
True	False	False	False	False	-2997.5810546875	-1476.04443359375	33.2742576599121	0.551631391048431	0.882059335708618	0.294025242328644	78.8333358764648	2365
True	False	False	False	False	-3167.34985351563	-1471.96801757813	485.804168701172	0.429111808538437	0.859100937843323	0.195081204175949	125.744293212891	55076
True	False	False	False	False	-3009.57666015625	-1460.42407226563	75.4216537475586	0.675903141498566	0.943375170230865	0.456260055303574	66.1764678955078	4500
True	False	False	False	False	-3290.93701171875	-975.815307617188	27.7285480499268	0.707581996917725	0.926181733608246	0.521181464195251	55.560001373291	1389
True	False	False	False	False	-3248.68090820313	-961.461853027344	1119.12426757813	0.481548994779587	0.884231865406036	0.233052477240562	136.094146728516	137319
True	False	False	False	False	-3146.84545898438	-944.2333984375	361.580261230469	0.707700073719025	0.89744371175766	0.521457850933075	186.168716430664	60691
True	False	False	False	False	-3145.65209960938	-1418.56640625	692.104553222656	0.211587190628052	0.906021654605865	0.0783120095729828	81.5801315307617	50906
True	False	False	False	False	-3112.69970703125	-1417.21960449219	103.150199890137	0.716568052768707	0.932590067386627	0.543167233467102	82.2795715332031	7652
True	False	False	False	False	-3052.109375	-1398.3017578125	1929.90698242188	0.715177536010742	0.930314183235168	0.539632618427277	208.102874755859	362099
True	False	False	False	False	-3014.38745117188	-863.340881347656	170.807861328125	0.847019016742706	0.962469756603241	1	121.90259552002	18773
True	False	False	False	False	-2988.13305664063	-1469.95983886719	26.6194076538086	0.554879128932953	0.910987436771393	0.297217160463333	64.3333358764648	1544
True	False	False	False	False	-2939.60595703125	-1702.44116210938	541.261291503906	0.563437044620514	0.909889757633209	0.305815041065216	116.709014892578	56954
True	False	False	False	False	-2913.583984375	-1705.83728027344	17.7462711334229	0.5884068608284	0.891082465648651	0.332607984542847	73.3125	1173
True	False	False	False	False	-2892.58618164063	-1666.14147949219	469.167053222656	0.362987756729126	0.930559575557709	0.153822615742683	88.2222213745117	37318
True	False	False	False	False	-2932.03369140625	-855.918518066406	326.087738037109	0.773466467857361	0.925220131874084	0.780538976192474	184.425170898438	54221
True	False	False	False	False	-2929.85791015625	-1160.68823242188	1929.90698242188	0.206910908222198	0.631013453006744	0.076295018196106	180.256317138672	313646
True	False	False	False	False	-2887.63916015625	-762.470581054688	1190.10925292969	0.458767205476761	0.861074686050415	0.215888872742653	153.369064331055	164565
True	False	False	False	False	-2880.31616210938	-1683.20532226563	13.3097038269043	0.615151524543762	0.894881248474121	0.364647418260574	63.25	759
True	False	False	False	False	-2868.7255859375	-1560.68640136719	100.931915283203	0.836640954017639	0.961418867111206	1	54.0659332275391	4920
True	False	False	False	False	-2785.02490234375	-1317.14038085938	52.1296730041504	0.650069355964661	0.886326372623444	0.413330078125	66.8297882080078	3141
True	False	False	False	False	-2793.38500976563	-1311.38061523438	12.2005615234375	0.523949325084686	0.917674422264099	0.268260091543198	68.7272720336914	756
True	False	False	False	False	-2859.4375	-820.800964355469	887.313537597656	0.206217512488365	0.63021194934845	0.0759972780942917	112.232498168945	89786
True	False	False	False	False	-2828.7607421875	-769.585266113281	11.0914192199707	0.735508561134338	0.937464773654938	0.597400009632111	79.5999984741211	796
True	False	False	False	False	-2812.1259765625	-780.849670410156	97.6044921875	0.598894655704498	0.904623329639435	0.344716459512711	83.4090881347656	7340
True	False	False	False	False	-2847.73095703125	-766.414978027344	297.250030517578	0.208956822752953	0.765812575817108	0.0771755278110504	84.5932846069336	22671
True	False	False	False	False	-2874.5703125	-459.135528564453	949.425476074219	0.57554429769516	0.897491455078125	0.318471223115921	193.860977172852	165945
True	False	False	False	False	-2807.9111328125	-803.282104492188	240.683807373047	0.535570502281189	0.873170018196106	0.278776407241821	86.7649765014648	18828
True	False	False	False	False	-2795.78442382813	-1299.12768554688	31.0559749603271	0.5245481133461	0.850965738296509	0.268791943788528	64.1071395874023	1795
True	False	False	False	False	-2789.71655273438	-716.64990234375	96.4953460693359	0.490458399057388	0.897624552249908	0.240076154470444	67.3563232421875	5860
True	False	False	False	False	-2763.34130859375	-1310.8720703125	49.9113883972168	0.685194611549377	0.935360133647919	0.47363543510437	64.2888870239258	2893
True	False	False	False	False	-2692.92407226563	-1300.84033203125	148.625015258789	0.811366081237793	0.961195588111877	1	128.29850769043	17192
True	False	False	False	False	-2748.1904296875	-1269.57104492188	1186.78186035156	0.535439372062683	0.870373785495758	0.278655380010605	167.59065246582	179322
True	False	False	False	False	-2743.82397460938	-101.194915771484	70.9850845336914	0.750849604606628	0.949838936328888	0.653255343437195	211.5	13536
True	False	False	False	False	-2741.30834960938	-95.3949127197266	2473.38647460938	0.221907287836075	0.657640814781189	0.0828197821974754	202.150665283203	450796
True	False	False	False	False	-2670.57299804688	31.4501533508301	615.573791503906	0.875466167926788	0.966962277889252	1	232.926132202148	129274
True	False	False	False	False	-2666.08520507813	-1306.6572265625	983.808898925781	0.851296722888947	0.967123806476593	1	204.126266479492	181060
True	False	False	False	False	-2603.11499023438	-1872.57666015625	1164.59899902344	0.24801929295063	0.685352444648743	0.0945882350206375	153.613327026367	161294
True	False	False	False	False	-2579.73413085938	-3.08835506439209	2827.20288085938	0.111102283000946	0.600555777549744	0.0381119810044765	147.606506347656	376249
True	False	False	False	False	-2592.26318359375	48.6552124023438	687.668029785156	0.401533126831055	0.935243904590607	0.177088126540184	155.670974731445	96516
True	False	False	False	False	-2573.08666992188	-1212.52722167969	105.36848449707	0.762958765029907	0.94528329372406	0.710821866989136	106.210525512695	10090
True	False	False	False	False	-2566.591796875	-1888.96130371094	155.279876708984	0.838737607002258	0.955559492111206	1	95.7571411132813	13406
True	False	False	False	False	-2525.8203125	-1812.02368164063	32.1651153564453	0.670478940010071	0.951878786087036	0.446636199951172	63.5517234802246	1843
True	False	False	False	False	-2552.39526367188	-1776.52490234375	76.5307922363281	0.654967188835144	0.924380481243134	0.42094224691391	53.7391319274902	3708
True	False	False	False	False	-2498.58935546875	-1756.77099609375	309.450592041016	0.45438426733017	0.917974412441254	0.212709560990334	163.580642700195	45639
True	False	False	False	False	-2544.61987304688	-153.990631103516	102.041061401367	0.761244773864746	0.95396763086319	0.701598525047302	117.630432128906	10822
True	False	False	False	False	-2548.47900390625	3.74042987823486	46.5839614868164	0.823659300804138	0.961694955825806	1	71	2982
True	False	False	False	False	-2519.36962890625	-1725.8427734375	94.2770690917969	0.594578206539154	0.926413655281067	0.339666187763214	56.5764694213867	4809
True	False	False	False	False	-2502.43212890625	11.7838973999023	190.772415161133	0.780394494533539	0.935502052307129	0.852164566516876	96.7674407958984	16644
True	False	False	False	False	-2470.17333984375	-1761.19311523438	2249.33984375	0.101711072027683	0.593543112277985	0.0346587263047695	155.33235168457	315014
True	False	False	False	False	-2334.31982421875	-1789.28234863281	211.846115112305	0.814507722854614	0.950530886650085	1	146.340316772461	27951
True	False	False	False	False	-2331.36181640625	-1743.45520019531	785.272521972656	0.853756546974182	0.953042328357697	1	236.419494628906	167385
True	False	False	False	False	-2405.64770507813	-700.158569335938	667.703430175781	0.356654196977615	0.861462354660034	0.150187954306602	135.694351196289	81688
True	False	False	False	False	-2298.82543945313	-1580.83154296875	1879.99560546875	0.807943880558014	0.953862130641937	1	229.766372680664	389454
True	False	False	False	False	-2254.87744140625	-1767.20239257813	636.6474609375	0.365566790103912	0.736161351203918	0.155317097902298	111.839721679688	64196
True	False	False	False	False	-2250.06787109375	-1637.03723144531	86.513069152832	0.665252387523651	0.930071830749512	0.437691152095795	54.5641021728516	4256
True	False	False	False	False	-2178.91259765625	-1580.03479003906	240.683807373047	0.702931225299835	0.895154714584351	0.510531425476074	153.165893554688	33237
True	False	False	False	False	-2234.23681640625	-1317.669921875	460.293914794922	0.884870946407318	0.973487794399261	1	214.672286987305	89089
True	False	False	False	False	-2149.25952148438	-1616.79833984375	236.24723815918	0.781408727169037	0.941486060619354	0.866941511631012	144.591552734375	30798
True	False	False	False	False	-2100.76708984375	-1528.82482910156	19.9645557403564	0.571213245391846	0.93280303478241	0.313874661922455	64.2222213745117	1156
True	False	False	False	False	-2059.30541992188	-1527.41625976563	1230.03845214844	0.281372159719467	0.704530477523804	0.11043843626976	125.035163879395	138664
True	False	False	False	False	-2127.15502929688	-1016.00634765625	165.262145996094	0.839980483055115	0.956108272075653	1	81.0469818115234	12076
True	False	False	False	False	-2115.97021484375	-1491.3203125	9.98227787017822	0.461363643407822	0.900655031204224	0.217790275812149	68.7777786254883	619
True	False	False	False	False	-2106.3271484375	-1461.25537109375	41.0382537841797	0.553984642028809	0.857588887214661	0.296334236860275	89.2162170410156	3301
True	False	False	False	False	-3256.80712890625	237.592163085938	967.171752929688	0.872257769107819	0.960548222064972	1	216.797012329102	189047
True	False	False	False	False	-3280.37890625	259.397155761719	78.7490768432617	0.832973837852478	0.961069166660309	1	52.6619720458984	3739
True	False	False	False	False	-2944.42895507813	768.668334960938	1934.34350585938	0.194628730416298	0.631734251976013	0.0710712149739265	175.905395507813	306779
True	False	False	False	False	-2780.09375	1047.68798828125	169.698715209961	0.801735460758209	0.943840146064758	1	167.098037719727	25566
True	False	False	False	False	-2778.59741210938	692.063720703125	165.262145996094	0.684942364692688	0.894541442394257	0.473147690296173	157.167785644531	23418
True	False	False	False	False	-2725.60620117188	63.3932952880859	106.477630615234	0.718682765960693	0.952498853206635	0.54864364862442	69.1354141235352	6637
True	False	False	False	False	-2596.15551757813	107.504486083984	461.403045654297	0.84253203868866	0.955912888050079	1	221.745193481445	92246
True	False	False	False	False	-2536.337890625	992.899963378906	514.641845703125	0.243605598807335	0.683532893657684	0.0925611928105354	107.318962097168	49796
True	False	False	False	False	-2528.1826171875	1015.59973144531	84.2947845458984	0.656467795372009	0.923013806343079	0.423319727182388	119.25	9063
True	False	False	False	False	-2497.1552734375	906.683715820313	832.965576171875	0.44345024228096	0.913225173950195	0.204939380288124	191.44075012207	143772
True	False	False	False	False	-2511.72875976563	1012.64678955078	31.0559749603271	0.811063647270203	0.960755467414856	1	144.821426391602	4055
True	False	False	False	False	-2518.16015625	1030.67126464844	66.5485153198242	0.786073088645935	0.953944444656372	1	123.550003051758	7413
True	False	False	False	False	-2501.00244140625	996.719543457031	151.952453613281	0.665282309055328	0.933942258358002	0.437741488218307	119.33576965332	16349
True	False	False	False	False	-2492.49877929688	1012.0947265625	112.023338317871	0.328229188919067	0.935918748378754	0.134465113282204	141	14241
True	False	False	False	False	-2488.46899414063	1073.12341308594	2078.53198242188	0.213899925351143	0.711705088615417	0.0793153941631317	166.779083251953	312544
True	False	False	False	False	-2480.34228515625	85.3470001220703	420.364807128906	0.820586204528809	0.945899665355682	1	213.569915771484	80943
True	False	False	False	False	-2476.06274414063	989.342956542969	122.005615234375	0.676195085048676	0.942578375339508	0.456788390874863	85.1636352539063	9368
True	False	False	False	False	-2472.14184570313	942.617919921875	799.691345214844	0.35750412940979	0.80904346704483	0.150672808289528	101.170593261719	72944
True	False	False	False	False	-2469.39453125	1016.06500244141	250.666076660156	0.651152551174164	0.918482661247253	0.414994537830353	113.898231506348	25741
True	False	False	False	False	-2447.86279296875	1044.20141601563	146.40673828125	0.790809690952301	0.954182624816895	1	122.431816101074	16161
True	False	False	False	False	-2434.541015625	1627.34411621094	45.4748191833496	0.599586963653564	0.921862006187439	0.345535457134247	54.5121955871582	2235
True	False	False	False	False	-2431.52368164063	1053.56237792969	1317.66064453125	0.323705911636353	0.825633227825165	0.132047444581985	128.16667175293	152262
True	False	False	False	False	-2431.20336914063	1641.92443847656	47.6931037902832	0.694201648235321	0.952071368694305	0.491695135831833	52.209300994873	2245
True	False	False	False	False	-2387.06420898438	486.137573242188	17.7462711334229	0.64491605758667	0.936461865901947	0.405553311109543	61.375	982
True	False	False	False	False	-2399.08544921875	1295.81896972656	12.2005615234375	0.508639216423035	0.887103497982025	0.255007147789001	49.9090919494629	549
True	False	False	False	False	-2389.12280273438	493.396514892578	12.2005615234375	0.443379789590836	0.894594430923462	0.204890042543411	67	737
True	False	False	False	False	-2369.34765625	502.929504394531	28.8376903533936	0.340631663799286	0.810846626758575	0.141210362315178	71.3076934814453	1854
True	False	False	False	False	-2383.6044921875	1715.74731445313	13.3097038269043	0.743378639221191	0.942608833312988	0.624296009540558	43.1666679382324	518
True	False	False	False	False	-2379.2890625	520.174865722656	191.881561279297	0.428180903196335	0.94718074798584	0.194453611969948	79.6358413696289	13777
True	False	False	False	False	-2365.12646484375	1749.10852050781	85.4039306640625	0.461305677890778	0.899137675762177	0.217747688293457	51.415584564209	3959
True	False	False	False	False	-2320.3603515625	486.87548828125	625.556030273438	0.804835677146912	0.961021780967712	1	221.202133178711	124758
True	False	False	False	False	-2257.23657226563	797.128112792969	154.17073059082	0.672335147857666	0.949146091938019	0.449889183044434	80.7697830200195	11227
True	False	False	False	False	-2257.85083007813	1082.40832519531	1156.83508300781	0.840016901493073	0.959957420825958	1	225.898376464844	235612
True	False	False	False	False	-2247.3388671875	759.972778320313	543.479553222656	0.304226785898209	0.82997739315033	0.12188284099102	89.593879699707	43901
True	False	False	False	False	-2253.45654296875	815.95556640625	78.7490768432617	0.652763843536377	0.923905968666077	0.41749033331871	68.1830978393555	4841
True	False	False	False	False	-2249.24829101563	1900.48791503906	865.130737304688	0.302779763936996	0.723866939544678	0.121143236756325	164.212814331055	128086
True	False	False	False	False	-2251.27319335938	1939.53344726563	575.644653320313	0.592556118965149	0.93612277507782	0.337332844734192	120.468208312988	62523
True	False	False	False	False	-2197.74267578125	796.74560546875	565.662414550781	0.874687671661377	0.968371272087097	1	221.160781860352	112792
True	False	False	False	False	-2227.72924804688	1921.69885253906	25.5102653503418	0.636238098144531	0.908495008945465	0.392957359552383	80.3913040161133	1849
True	False	False	False	False	-2218.5859375	1939.93811035156	107.586769104004	0.827301025390625	0.967486977577209	1	72.1546401977539	6999
True	False	False	False	False	-2195.58862304688	838.737854003906	319.432891845703	0.853632569313049	0.955049991607666	1	205.027770996094	59048
True	False	False	False	False	-2168.6162109375	859.205749511719	506.877868652344	0.855307340621948	0.95907723903656	1	216.371994018555	98882
True	False	False	False	False	-2190.22802734375	1071.04724121094	464.73046875	0.768568634986877	0.949162423610687	0.744617581367493	220.260147094727	92289
True	False	False	False	False	-2144.29638671875	1566.46508789063	879.549560546875	0.623048007488251	0.915428578853607	0.374896973371506	178.936950683594	141897
True	False	False	False	False	-2101.95922851563	1751.458984375	259.539215087891	0.855508267879486	0.967880427837372	1	222	51948
True	False	False	False	False	-1987.05627441406	678.486206054688	61.0028076171875	0.668995320796967	0.948924779891968	0.444065421819687	65.4181823730469	3598
True	False	False	False	False	-1986.74401855469	1597.39465332031	5442.5595703125	0.187026217579842	0.652056515216827	0.0678899735212326	225.443649291992	1106252
True	False	False	False	False	-1961.509765625	686.141418457031	639.974914550781	0.39753183722496	0.888429224491119	0.174575850367546	115.036392211914	66376
True	False	False	False	False	-1944.64672851563	744.286865234375	15.5279874801636	0.603693544864655	0.925363481044769	0.350445985794067	73.6428604125977	1031
True	False	False	False	False	-1934.30932617188	728.392700195313	608.9189453125	0.352579444646835	0.821584343910217	0.147875711321831	109.903457641602	60337
True	False	False	False	False	-1906.35852050781	746.977355957031	237.356369018555	0.314114153385162	0.908122420310974	0.126993104815483	75.8317794799805	16228
True	False	False	False	False	-2076.81689453125	2186.5712890625	4432.13134765625	0.522366464138031	0.858599781990051	0.266859143972397	244.095352172852	975405
True	False	False	False	False	-2079.62158203125	2240.52807617188	641.084045410156	0.519656240940094	0.858048558235168	0.264477252960205	233.958480834961	135228
True	False	False	False	False	-521.216491699219	-3527.37915039063	391.527099609375	0.199774920940399	0.908534705638885	0.0732471197843552	86.0226593017578	30366
True	False	False	False	False	-1764.69116210938	-3117.92553710938	164.153015136719	0.680345416069031	0.897509574890137	0.464419931173325	132.628372192383	19629
True	False	False	False	False	-1759.1572265625	-3086.85888671875	69.8759460449219	0.766303777694702	0.942226350307465	0.730220139026642	53.5555572509766	3374
True	False	False	False	False	-1729.88012695313	-3099.51904296875	626.665222167969	0.784153699874878	0.947735726833344	0.923436880111694	229.152206420898	129471
True	False	False	False	False	-1317.80383300781	-3065.3662109375	102.041061401367	0.819654762744904	0.956287920475006	1	60.5	5566
True	False	False	False	False	-1698.0625	-2996.86303710938	38.8199691772461	0.80919873714447	0.958408892154694	1	43.3142852783203	1516
True	False	False	False	False	-1726.24584960938	-2653.76684570313	82.0765075683594	0.797737896442413	0.947335720062256	1	108.52702331543	8031
True	False	False	False	False	-1698.97900390625	-2704.45092773438	73.203369140625	0.711495935916901	0.941029727458954	0.530515313148499	81.6212158203125	5387
True	False	False	False	False	-1683.75231933594	-3050.81811523438	622.228637695313	0.823448777198792	0.960687041282654	1	230.00178527832	129031
True	False	False	False	False	-1172.69970703125	-3379.47241210938	16.6371288299561	0.76893937587738	0.938069105148315	0.747088372707367	44.9333343505859	674
True	False	False	False	False	-610.803833007813	-3253.98583984375	158.607299804688	0.770787298679352	0.943077623844147	0.759953916072845	111.930068969727	16006
True	False	False	False	False	-623.866821289063	-3234.7890625	837.402160644531	0.234281823039055	0.794775605201721	0.0883304104208946	126.07152557373	95184
True	False	False	False	False	-933.853881835938	-3081.24365234375	14.4188451766968	0.523994266986847	0.889543652534485	0.268299996852875	62.8461532592773	817
True	False	False	False	False	-934.874755859375	-3070.56884765625	47.6931037902832	0.378196865320206	0.771889805793762	0.16276028752327	59.6976737976074	2567
True	False	False	False	False	-1036.53271484375	-2994.57299804688	801.909606933594	0.876003980636597	0.960808515548706	1	225.701248168945	163182
True	False	False	False	False	-901.877624511719	-3079.51416015625	41.0382537841797	0.711891770362854	0.94418740272522	0.531479299068451	60.3243255615234	2232
True	False	False	False	False	-897.376586914063	-3101.84521484375	45.4748191833496	0.73448771238327	0.947131156921387	0.594133496284485	57.3902435302734	2353
True	False	False	False	False	-775.545349121094	-2805.28564453125	26.6194076538086	0.780536234378815	0.942926585674286	0.854119598865509	50.4583320617676	1211
True	False	False	False	False	-811.495666503906	-2805.234375	98.7136306762695	0.8182532787323	0.959713160991669	1	67.2808990478516	5988
True	False	False	False	False	-440.6630859375	-3248.0224609375	443.656768798828	0.691563129425049	0.9527508020401	0.486269682645798	227.850006103516	91140
True	False	False	False	False	-430.546997070313	-3223.90112304688	61.0028076171875	0.85178804397583	0.965959846973419	1	101.527275085449	5584
True	False	False	False	False	43.0265083312988	-3221.5595703125	804.1279296875	0.20437079668045	0.651620149612427	0.0752059668302536	100.761383056641	73052
True	False	False	False	False	55.5472984313965	-3186.44775390625	105.36848449707	0.632174670696259	0.948208808898926	0.387260615825653	71.410530090332	6784
True	False	False	False	False	-204.283767700195	-2522.41552734375	75.4216537475586	0.515150666236877	0.938444316387177	0.260563790798187	63.264705657959	4302
True	False	False	False	False	-187.212646484375	-2508.77734375	66.5485153198242	0.62517774105072	0.948224067687988	0.377730756998062	63.4166679382324	3805
True	False	False	False	False	-1180.04272460938	-2504.68579101563	324.978576660156	0.868452548980713	0.97244918346405	1	208.969284057617	61228
True	False	False	False	False	-1844.31408691406	-2369.75439453125	163.043869018555	0.770294904708862	0.954574525356293	0.756431043148041	106.816329956055	15702
True	False	False	False	False	-1255.17517089844	-2031.02966308594	311.668884277344	0.870277941226959	0.971837520599365	1	219.455520629883	61667
True	False	False	False	False	-1240.62255859375	-2042.45690917969	28.8376903533936	0.646229147911072	0.936564445495605	0.407513111829758	67.6538467407227	1759
True	False	False	False	False	-1205.0673828125	-2496.30493164063	536.82470703125	0.603058397769928	0.910595118999481	0.349680572748184	198.421493530273	96036
True	False	False	False	False	-555.796081542969	-2302.27465820313	161.934722900391	0.783691704273224	0.952660441398621	0.910926580429077	126.390411376953	18453
True	False	False	False	False	-1109.19409179688	-2118.21215820313	610.028076171875	0.71342658996582	0.930590271949768	0.535253882408142	110.956359863281	61026
True	False	False	False	False	-1038.62890625	-2114.0185546875	407.055084228516	0.23487962782383	0.763412892818451	0.0885996147990227	82.237060546875	30181
True	False	False	False	False	-1106.759765625	-2080.92309570313	540.152099609375	0.335026293992996	0.861478686332703	0.138140395283699	100.00821685791	48704
True	False	False	False	False	-1079.98388671875	-2099.3515625	336.070007324219	0.672331869602203	0.930793523788452	0.44988340139389	194.986801147461	59081
True	False	False	False	False	-1037.93737792969	-2093.27734375	68.7667999267578	0.646017014980316	0.92524129152298	0.40719547867775	73.370964050293	4549
True	False	False	False	False	-1062.64770507813	-2001.82629394531	196.318130493164	0.803080379962921	0.940735459327698	1	168.54801940918	29833
True	False	False	False	False	-1075.61010742188	-1976.88122558594	1157.94421386719	0.354371547698975	0.836659550666809	0.148890167474747	187.451156616211	195699
True	False	False	False	False	-745.316223144531	-2058.99829101563	659.939453125	0.722341179847717	0.95179158449173	0.558422565460205	219.796646118164	130779
True	False	False	False	False	-583.924621582031	-1967.21276855469	49.9113883972168	0.843023717403412	0.962561309337616	1	44.466667175293	2001
True	False	False	False	False	-524.541320800781	-2502.52075195313	1255.54870605469	0.193439468741417	0.610214829444885	0.0705709829926491	200.247344970703	226680
True	False	False	False	False	-208.993499755859	-2504.80126953125	56.5662384033203	0.678755939006805	0.942469656467438	0.46147033572197	68.1176452636719	3474
True	False	False	False	False	-157.265548706055	-2298.416015625	12.2005615234375	0.741141617298126	0.94014710187912	0.616318583488464	77.0909118652344	848
True	False	False	False	False	-128.849868774414	-2287.63647460938	2313.67016601563	0.528775990009308	0.850145399570465	0.272577881813049	242.240646362305	505314
True	False	False	False	False	-500.008819580078	-2276.84765625	155.279876708984	0.797418594360352	0.946588695049286	1	104.642860412598	14650
True	False	False	False	False	-476.205535888672	-2192.396484375	9.98227787017822	0.428685814142227	0.89867228269577	0.194793805480003	43.7777786254883	394
True	False	False	False	False	-197.526458740234	-2268.23681640625	602.264099121094	0.345124840736389	0.759747445583344	0.143697261810303	175.780853271484	95449
True	False	False	False	False	-41.5095100402832	-2463.39501953125	224.046676635742	0.869169235229492	0.967971980571747	1	223.108917236328	45068
True	False	False	False	False	-20.6182594299316	-2463.67163085938	559.007568359375	0.477617084980011	0.925060749053955	0.230010464787483	159.263885498047	80269
True	False	False	False	False	28.3624534606934	-2435.19775390625	329.415161132813	0.831110239028931	0.954052269458771	1	230.020202636719	68316
True	False	False	False	False	-1723.4716796875	-1618.06079101563	269.521484375	0.661531686782837	0.944306790828705	0.431506752967834	97.1810684204102	23615
True	False	False	False	False	-1571.49914550781	-1434.25524902344	27.7285480499268	0.655060887336731	0.925036311149597	0.421090096235275	58.8800010681152	1472
True	False	False	False	False	-1853.73620605469	-758.107360839844	52.1296730041504	0.791674017906189	0.942204594612122	1	46.1063842773438	2167
True	False	False	False	False	-1759.28515625	-38.1172294616699	505.768737792969	0.777658641338348	0.950120508670807	0.81939160823822	176.414474487305	80445
True	False	False	False	False	-1739.6904296875	-69.3159103393555	689.886291503906	0.346156805753708	0.756126821041107	0.14427176117897	118.120582580566	73471
True	False	False	False	False	-1668.89526367188	-1310.2294921875	1126.88818359375	0.706098735332489	0.929646968841553	0.51773476600647	209.653549194336	213008
True	False	False	False	False	-1620.86657714844	-614.067932128906	17.7462711334229	0.64491605758667	0.924268186092377	0.405553311109543	54.8125	877
True	False	False	False	False	-1603.97937011719	-594.904418945313	156.389007568359	0.44143071770668	0.863924384117126	0.203528642654419	72.9077987670898	10280
True	False	False	False	False	-1590.25695800781	-598.655639648438	11.0914192199707	0.443734109401703	0.881808638572693	0.20513828098774	70.0999984741211	701
True	False	False	False	False	-1561.88208007813	-1440.45764160156	31.0559749603271	0.695939123630524	0.913262784481049	0.495332807302475	61.75	1729
True	False	False	False	False	-1509.58447265625	-1102.10595703125	981.590637207031	0.744440913200378	0.947293102741241	0.628186821937561	210.579666137695	186363
True	False	False	False	False	-1503.03503417969	-898.703186035156	68.7667999267578	0.825154304504395	0.956483066082001	1	63.5806465148926	3942
True	False	False	False	False	-1482.998046875	-1891.14221191406	129.769607543945	0.492690742015839	0.869235336780548	0.241865247488022	73.1880340576172	8563
True	False	False	False	False	-1444.59753417969	-1876.30529785156	147.515884399414	0.502033472061157	0.880690276622772	0.249485448002815	74.5939865112305	9921
True	False	False	False	False	-1477.32214355469	-1872.71020507813	76.5307922363281	0.248140349984169	0.725241005420685	0.0946440622210503	75.9855041503906	5243
True	False	False	False	False	-1466.43811035156	-1310.36755371094	25.5102653503418	0.748013913631439	0.942926585674286	0.641803920269012	55.9130439758301	1286
True	False	False	False	False	-1450.8818359375	-1107.09545898438	235.138092041016	0.807007014751434	0.952236473560333	1	117.891510009766	24993
True	False	False	False	False	-1169.34399414063	-583.137878417969	21.0736961364746	0.673496544361115	0.945151925086975	0.451945692300797	53.8421058654785	1023
True	False	False	False	False	-1171.19055175781	-564.415954589844	36.6016845703125	0.779091417789459	0.957971453666687	0.835518538951874	56.2727279663086	1857
True	False	False	False	False	-1127.96594238281	-101.257919311523	118.678184509277	0.824438512325287	0.968450367450714	1	60.3644866943359	6459
True	False	False	False	False	-1145.29931640625	-74.1990203857422	533.497253417969	0.831604659557343	0.943019390106201	1	229.149688720703	110221
True	False	False	False	False	-1142.88159179688	-44.636962890625	18.8554134368896	0.685223281383514	0.93289041519165	0.473690927028656	44.705883026123	760
True	False	False	False	False	-1139.12634277344	-2.91544198989868	15.5279874801636	0.666844606399536	0.921556770801544	0.440383464097977	42.5714302062988	596
True	False	False	False	False	-846.844909667969	-1779.68005371094	151.952453613281	0.656396925449371	0.95953643321991	0.423206925392151	82.7810211181641	11341
True	False	False	False	False	-858.812927246094	-1758.26049804688	44.3656768798828	0.609061896800995	0.927763223648071	0.357005268335342	90.9499969482422	3638
True	False	False	False	False	-889.376892089844	-1626.80554199219	16.6371288299561	0.537430047988892	0.892493605613708	0.280498117208481	58.1333351135254	872
True	False	False	False	False	-1037.08032226563	-1183.453125	9.98227787017822	0.497925460338593	0.911274671554565	0.246108084917068	64.1111145019531	577
True	False	False	False	False	-998.352722167969	-1143.72509765625	134.206176757813	0.607200801372528	0.875066995620728	0.354712903499603	78.6611557006836	9518
True	False	False	False	False	-1027.34606933594	-478.004028320313	58.7845230102539	0.807007014751434	0.950349152088165	1	51.2641525268555	2717
True	False	False	False	False	-990.770324707031	-1125.8271484375	134.206176757813	0.421784162521362	0.948607087135315	0.190180554986	65.4628067016602	7921
True	False	False	False	False	-970.983215332031	-906.948669433594	1044.81176757813	0.240572586655617	0.80628913640976	0.0911773443222046	162.987258911133	153534
True	False	False	False	False	-990.609680175781	-841.5283203125	29.9468326568604	0.707465767860413	0.948771238327026	0.520909607410431	86.0370407104492	2323
True	False	False	False	False	-952.742248535156	-805.469482421875	2115.1337890625	0.116829596459866	0.733124256134033	0.0402412191033363	174.927627563477	333587
True	False	False	False	False	-944.486022949219	-1163.11083984375	824.092468261719	0.529333531856537	0.932933151721954	0.273081123828888	159.729476928711	118679
True	False	False	False	False	-913.838195800781	-1180.23742675781	777.508483886719	0.475392997264862	0.933364629745483	0.22830493748188	176.174041748047	123498
True	False	False	False	False	-859.700561523438	-1737.7548828125	238.465515136719	0.301461815834045	0.805009782314301	0.12047141045332	85.1209335327148	18301
True	False	False	False	False	-842.467651367188	-1715.05883789063	18.8554134368896	0.685223281383514	0.941512584686279	0.473690927028656	59.705883026123	1015
True	False	False	False	False	-848.519348144531	-1574.7060546875	21.0736961364746	0.698733150959015	0.931073546409607	0.501295566558838	54.5789489746094	1037
True	False	False	False	False	-838.426879882813	-1759.9580078125	176.353576660156	0.443606168031693	0.847677290439606	0.205048620700836	92.2264175415039	14664
True	False	False	False	False	-838.088195800781	-1738.47509765625	75.4216537475586	0.827121496200562	0.9698326587677	1	80.4558792114258	5471
True	False	False	False	False	-785.839416503906	-259.405151367188	54.3479537963867	0.746100842952728	0.958752870559692	0.634407699108124	45.9183654785156	2250
True	False	False	False	False	-720.268798828125	-1181.09887695313	1734.69799804688	0.357555270195007	0.814826667308807	0.150702014565468	194.808181762695	304680
True	False	False	False	False	-541.806579589844	-778.712280273438	13.3097038269043	0.441305130720139	0.842921555042267	0.20344115793705	74.3333358764648	892
True	False	False	False	False	-530.772338867188	-772.722106933594	212.955261230469	0.223145663738251	0.809525847434998	0.0833659991621971	74.953125	14391
True	False	False	False	False	-597.863037109375	52.9388198852539	49.9113883972168	0.806145071983337	0.951893091201782	1	46.5999984741211	2097
True	False	False	False	False	-569.695373535156	-766.444702148438	75.4216537475586	0.384984135627747	0.832650065422058	0.16684827208519	58.1029396057129	3951
True	False	False	False	False	-554.843688964844	-2.40606069564819	534.6064453125	0.849767863750458	0.954822897911072	1	239.136932373047	115264
True	False	False	False	False	-568.840209960938	27.199686050415	791.927368164063	0.282522439956665	0.868655204772949	0.111002624034882	164.791320800781	117661
True	False	False	False	False	-506.203399658203	-781.962951660156	68.7667999267578	0.577575623989105	0.965309083461761	0.320654571056366	56.8387107849121	3524
True	False	False	False	False	-414.029602050781	-1289.46618652344	129.769607543945	0.730268359184265	0.92309433221817	0.581102013587952	56.769229888916	6642
True	False	False	False	False	-416.564331054688	-731.48681640625	611.13720703125	0.250466227531433	0.913960993289948	0.0957188829779625	73.6969146728516	40607
True	False	False	False	False	-443.815124511719	-728.974914550781	54.3479537963867	0.480467915534973	0.834865510463715	0.232212632894516	64.3469390869141	3153
True	False	False	False	False	-431.089233398438	-707.85107421875	17.7462711334229	0.689935445785522	0.925363481044769	0.482980132102966	69.1875	1107
True	False	False	False	False	-433.626647949219	-682.611083984375	14.4188451766968	0.560572564601898	0.934281527996063	0.302906334400177	65.3846130371094	850
True	False	False	False	False	-429.457672119141	-668.865417480469	148.625015258789	0.547545254230499	0.898351550102234	0.290062576532364	80.2164154052734	10749
True	False	False	False	False	-427.731750488281	-648.821472167969	128.660461425781	0.533243715763092	0.91283130645752	0.276637494564056	63.5689659118652	7374
True	False	False	False	False	-419.099853515625	-663.097595214844	12.2005615234375	0.608575522899628	0.92137622833252	0.356404304504395	74.636360168457	821
True	False	False	False	False	-376.671783447266	-1287.40026855469	250.666076660156	0.819463074207306	0.952869474887848	1	207.376098632813	46867
True	False	False	False	False	-297.767822265625	-1041.38342285156	576.753784179688	0.840303003787994	0.944177329540253	1	222.615386962891	115760
True	False	False	False	False	-342.972686767578	-1001.83642578125	9.98227787017822	0.754574596881866	0.933233201503754	0.669301986694336	60.2222213745117	542
True	False	False	False	False	-318.740142822266	-990.405456542969	1257.76696777344	0.540535867214203	0.871937811374664	0.283398687839508	155.1455078125	175935
True	False	False	False	False	-209.328948974609	-732.786682128906	180.790130615234	0.201548725366592	0.80199408531189	0.0740013867616653	67.3435592651367	10977
True	False	False	False	False	-240.98486328125	-696.977233886719	217.391815185547	0.512042641639709	0.921287357807159	0.257897138595581	73.8622436523438	14477
True	False	False	False	False	-199.635620117188	-677.565795898438	384.872253417969	0.353567481040955	0.867425382137299	0.148434519767761	76.0922164916992	26404
True	False	False	False	False	-215.643112182617	-382.067077636719	62.1119499206543	0.787172973155975	0.952294647693634	1	50.8928565979004	2850
True	False	False	False	False	-128.448959350586	-1696.93090820313	21.0736961364746	0.698733150959015	0.947545111179352	0.501295566558838	52.4736824035645	997
True	False	False	False	False	-174.38542175293	-717.351318359375	366.016845703125	0.264571577310562	0.873574316501617	0.102333933115005	73.9787902832031	24413
True	False	False	False	False	-150.206680297852	-1673.14367675781	1825.64758300781	0.288708627223969	0.788987040519714	0.114057920873165	216.952606201172	357104
True	False	False	False	False	-138.381958007813	-103.744567871094	1131.32482910156	0.235942780971527	0.805213510990143	0.0890790596604347	92.3578414916992	94205
True	False	False	False	False	-80.9460296630859	-70.7986373901367	1546.14392089844	0.320013970136642	0.901432514190674	0.130090475082397	111.600433349609	155571
True	False	False	False	False	-30.1268692016602	-1300.63366699219	323.869445800781	0.520766615867615	0.907156348228455	0.265450537204742	128.849319458008	37624
True	False	False	False	False	-1822.95483398438	116.623878479004	1389.7548828125	0.560955703258514	0.929014980792999	0.30329355597496	220.185150146484	275892
True	False	False	False	False	-1864.36584472656	587.248229980469	146.40673828125	0.342444777488708	0.85367214679718	0.142211064696312	69.1969680786133	9134
True	False	False	False	False	-1891.173828125	948.529968261719	37.7108268737793	0.748016774654388	0.944049656391144	0.64181524515152	60.5882339477539	2060
True	False	False	False	False	-1897.57348632813	982.002624511719	79.8582229614258	0.715662121772766	0.958110809326172	0.540858566761017	67.5833358764648	4866
True	False	False	False	False	-1890.1611328125	1580.916015625	1150.18017578125	0.140962019562721	0.558808743953705	0.0494134910404682	131.356796264648	136217
True	False	False	False	False	-1875.22253417969	933.480407714844	39.9291114807129	0.471643835306168	0.855627000331879	0.225454315543175	56.4722213745117	2033
True	False	False	False	False	-1873.8515625	964.224853515625	578.972106933594	0.622302174568176	0.90836638212204	0.373911738395691	226.729888916016	118353
True	False	False	False	False	-1862.99670410156	996.033508300781	76.5307922363281	0.531647264957428	0.946405708789825	0.275179833173752	74.8695678710938	5166
True	False	False	False	False	-1863.10095214844	1638.85485839844	1147.9619140625	0.118727885186672	0.52534008026123	0.0409508906304836	120.828018188477	125057
True	False	False	False	False	-1865.39636230469	1976.23364257813	25.5102653503418	0.571664273738861	0.950105845928192	0.314349681138992	41.2608680725098	949
True	False	False	False	False	-1873.47839355469	2019.45825195313	857.36669921875	0.414442956447601	0.862725794315338	0.185359627008438	106.822769165039	82574
True	False	False	False	False	-1855.07653808594	1954.876953125	13.3097038269043	0.66390061378479	0.925560414791107	0.435427129268646	68.5833358764648	823
True	False	False	False	False	-1848.22387695313	998.153015136719	104.259346008301	0.791674017906189	0.939994633197784	1	196.861709594727	18505
True	False	False	False	False	-1845.57885742188	975.986938476563	94.2770690917969	0.585066497325897	0.939947187900543	0.32886415719986	85.7294082641602	7287
True	False	False	False	False	-1845.14904785156	593.515380859375	86.513069152832	0.694924652576447	0.920389592647552	0.49320250749588	67.9102554321289	5297
True	False	False	False	False	-1842.97961425781	162.746963500977	398.181945800781	0.838379919528961	0.952658951282501	1	227.454040527344	81656
True	False	False	False	False	-1769.71765136719	920.308532714844	137.533599853516	0.444420874118805	0.916242718696594	0.205620065331459	70.0483856201172	8686
True	False	False	False	False	-1835.56726074219	988.991271972656	70.9850845336914	0.704015791416168	0.926918089389801	0.512974381446838	131.296875	8403
True	False	False	False	False	-1842.56591796875	1942.46447753906	87.6222152709961	0.347413390874863	0.897676706314087	0.144973024725914	71.4050598144531	5641
True	False	False	False	False	-1835.94445800781	1957.70642089844	137.533599853516	0.353142529726028	0.862972617149353	0.148194029927254	101.782257080078	12621
True	False	False	False	False	-1834.58984375	952.219482421875	488.0224609375	0.26263639330864	0.920479297637939	0.101416386663914	80.7136383056641	35514
True	False	False	False	False	-1770.13623046875	951.649841308594	270.630645751953	0.68776923418045	0.908299744129181	0.478667497634888	98.9221343994141	24137
True	False	False	False	False	-1824.30554199219	983.218566894531	46.5839614868164	0.690007150173187	0.957155466079712	0.483124107122421	76.4523773193359	3211
True	False	False	False	False	-1824.3203125	1050.99255371094	417.037384033203	0.883918225765228	0.970436751842499	1	228.095748901367	85764
True	False	False	False	False	-1823.52783203125	2010.02124023438	202.97297668457	0.528869152069092	0.867067098617554	0.27266189455986	107.196723937988	19617
True	False	False	False	False	-1822.17614746094	1987.99560546875	11.0914192199707	0.69836014509201	0.927715241909027	0.500491261482239	73.1999969482422	732
True	False	False	False	False	-1816.96057128906	1943.08349609375	86.513069152832	0.577074289321899	0.923759400844574	0.320114076137543	72.5897445678711	5662
True	False	False	False	False	-1817.72570800781	1964.89733886719	62.1119499206543	0.362803190946579	0.920797526836395	0.153715997934341	71.6785736083984	4014
True	False	False	False	False	-1813.23864746094	1007.81048583984	14.4188451766968	0.449162185192108	0.832996010780334	0.208970308303833	88	1144
True	False	False	False	False	-1805.94177246094	1016.76965332031	100.931915283203	0.343496590852737	0.779729306697845	0.142793342471123	80.5824203491211	7333
True	False	False	False	False	-1813.19787597656	1100.95166015625	459.184753417969	0.874899983406067	0.962399482727051	1	228.248794555664	94495
True	False	False	False	False	-1790.92333984375	1023.26678466797	56.5662384033203	0.569155097007751	0.944661200046539	0.31171777844429	60.1568641662598	3068
True	False	False	False	False	-1785.52563476563	956.82763671875	23.2919807434082	0.521954357624054	0.900937259197235	0.266495555639267	63.5714302062988	1335
True	False	False	False	False	-1780.77478027344	1193.73291015625	1274.40405273438	0.616034865379333	0.948683440685272	0.365774512290955	232.173187255859	266767
True	False	False	False	False	-1673.90698242188	127.266883850098	552.352661132813	0.431216657161713	0.918972790241241	0.19650574028492	98.4337387084961	49020
True	False	False	False	False	-1642.5498046875	150.933151245117	51.0205307006836	0.742634296417236	0.959788382053375	0.62160986661911	56.847827911377	2615
True	False	False	False	False	-1657.24438476563	763.672485351563	18.8554134368896	0.809739828109741	0.949675559997559	1	45.1176452636719	767
True	False	False	False	False	-1655.99084472656	177.561050415039	331.633453369141	0.304108321666718	0.726870357990265	0.121822215616703	90.8227462768555	27156
True	False	False	False	False	-1631.00122070313	171.171783447266	75.4216537475586	0.523942232131958	0.930752754211426	0.268253803253174	61.8970603942871	4209
True	False	False	False	False	-1652.52648925781	198.843902587891	47.6931037902832	0.542631268501282	0.878907203674316	0.285373479127884	72.3255844116211	3110
True	False	False	False	False	-1621.55126953125	691.199401855469	14.4188451766968	0.719225645065308	0.935661971569061	0.550069808959961	44.3076934814453	576
True	False	False	False	False	-1579.08776855469	233.24137878418	390.41796875	0.710345864295959	0.949992835521698	0.527735590934753	101.96875	35893
True	False	False	False	False	-1354.10656738281	345.956146240234	1293.25952148438	0.752517402172089	0.955298244953156	0.66028892993927	219.391937255859	255811
True	False	False	False	False	-1412.82360839844	1413.96008300781	1208.96472167969	0.711896002292633	0.94309538602829	0.531489729881287	220.38899230957	240224
True	False	False	False	False	-1357.92919921875	1430.91540527344	1494.01416015625	0.427026450634003	0.910577595233917	0.193677335977554	216.940612792969	292219
True	False	False	False	False	-1354.65991210938	1843.17370605469	302.795745849609	0.329851925373077	0.877985835075378	0.135337889194489	77.4285736083984	21138
True	False	False	False	False	-1336.56713867188	1665.67333984375	962.735229492188	0.251957505941391	0.739730656147003	0.0964103490114212	102.411293029785	88893
True	False	False	False	False	-1256.86389160156	1800.10888671875	27.7285480499268	0.748627901077271	0.945234656333923	0.644232213497162	48.1199989318848	1203
True	False	False	False	False	-1323.0048828125	1831.13037109375	78.7490768432617	0.516646444797516	0.890944838523865	0.261856645345688	63.2957763671875	4494
True	False	False	False	False	-1333.40710449219	1858.67260742188	64.3302307128906	0.47399440407753	0.867153406143188	0.227237969636917	71.2413787841797	4132
True	False	False	False	False	-1332.80480957031	1948.21020507813	1014.86486816406	0.207535713911057	0.707065641880035	0.0765636041760445	172.586883544922	157917
True	False	False	False	False	-1332.69067382813	1842.86328125	83.1856460571289	0.518672347068787	0.879370629787445	0.263617753982544	81.7466659545898	6131
True	False	False	False	False	-1287.82287597656	1982.48071289063	816.328491210938	0.371040284633636	0.92676717042923	0.158517077565193	134.447006225586	98953
True	False	False	False	False	-1264.97778320313	1846.16088867188	1198.982421875	0.148261904716492	0.625738978385925	0.0522541739046574	136.113784790039	147139
True	False	False	False	False	-1256.74963378906	2020.16333007813	2791.71020507813	0.698513150215149	0.936588406562805	0.500820875167847	246.625747680664	620757
True	False	False	False	False	-1229.01330566406	637.335205078125	31.0559749603271	0.463366389274597	0.832214534282684	0.2192662358284	85.1428604125977	2384
True	False	False	False	False	-1216.30847167969	638.348815917969	580.081237792969	0.499826341867447	0.877418696880341	0.247665584087372	94.1510543823242	49241
True	False	False	False	False	-1224.93371582031	685.341369628906	192.990692138672	0.775108277797699	0.951814234256744	0.794588387012482	175.890808105469	30605
True	False	False	False	False	-1192.75817871094	1655.46350097656	2375.78198242188	0.111834064126015	0.648577690124512	0.0383830443024635	123.20027923584	263895
True	False	False	False	False	-1172.12927246094	1688.60241699219	41.0382537841797	0.511756718158722	0.913867592811584	0.257653146982193	79.0270233154297	2924
True	False	False	False	False	-1148.11889648438	1715.955078125	78.7490768432617	0.364781647920609	0.909121155738831	0.154861226677895	65.9436645507813	4682
True	False	False	False	False	-937.894958496094	1070.82019042969	415.92822265625	0.848427772521973	0.964518964290619	1	208.381332397461	78143
True	False	False	False	False	-728.547668457031	531.292053222656	25.5102653503418	0.748013913631439	0.935181617736816	0.641803920269012	43.0869560241699	991
True	False	False	False	False	-662.403564453125	1910.91967773438	47.6931037902832	0.843270242214203	0.961694955825806	1	47.1162796020508	2026
True	False	False	False	False	-632.44580078125	695.985473632813	17.7462711334229	0.739838838577271	0.941181302070618	0.6118004322052	42.3125	677
True	False	False	False	False	-513.211853027344	78.1953964233398	1058.12145996094	0.513111054897308	0.900283217430115	0.258810818195343	177.940246582031	169755
True	False	False	False	False	-491.686920166016	1479.31262207031	86.513069152832	0.703991889953613	0.954313635826111	0.512920200824738	72.8333358764648	5681
True	False	False	False	False	-512.0400390625	1485.29357910156	282.831207275391	0.48534619808197	0.869043529033661	0.236023470759392	80.8862762451172	20626
True	False	False	False	False	-478.766845703125	1536.75842285156	41.0382537841797	0.70632529258728	0.945424139499664	0.518258154392242	79.6486511230469	2947
True	False	False	False	False	-462.796020507813	1534.65844726563	76.5307922363281	0.375684678554535	0.895539879798889	0.161263018846512	62.2028999328613	4292
True	False	False	False	False	-369.962707519531	759.310363769531	2719.61596679688	0.21499328315258	0.723668277263641	0.0797911137342453	209.778549194336	514377
True	False	False	False	False	-361.396026611328	1131.93725585938	367.1259765625	0.816930115222931	0.939163208007813	1	221.978851318359	73475
True	False	False	False	False	-246.35530090332	1586.57531738281	623.337768554688	0.333416253328323	0.84490305185318	0.137265175580978	84.8718872070313	47698
True	False	False	False	False	-259.487640380859	1628.08251953125	430.347076416016	0.197924971580505	0.698873341083527	0.0724628120660782	84.476806640625	32777
True	False	False	False	False	-200.406127929688	1945.11145019531	919.478698730469	0.505619645118713	0.898249447345734	0.252468973398209	231.527145385742	191936
True	False	False	False	False	-194.757339477539	276.005981445313	110.914192199707	0.827440023422241	0.955585777759552	1	58.4500007629395	5845
True	False	False	False	False	-161.848251342773	1854.02661132813	25.5102653503418	0.748013913631439	0.935181617736816	0.641803920269012	53.7826080322266	1237
True	False	False	False	False	-129.996536254883	351.577453613281	17.7462711334229	0.689935445785522	0.930587589740753	0.482980132102966	38.25	612
True	False	False	False	False	-113.980171203613	1676.07348632813	575.644653320313	0.283318608999252	0.955514013767242	0.111393854022026	73.0346832275391	37905
True	False	False	False	False	-84.4079818725586	447.760101318359	786.381652832031	0.505876362323761	0.93713915348053	0.252683818340302	142.837799072266	101272
True	False	False	False	False	-61.3166084289551	470.017608642578	1182.34533691406	0.523112058639526	0.884110987186432	0.267518132925034	144.681991577148	154231
True	False	False	False	False	-73.9301452636719	1024.16528320313	1020.41058349609	0.422400087118149	0.887927532196045	0.190589010715485	165.550003051758	152306
True	False	False	False	False	-42.9782867431641	1034.57849121094	878.4404296875	0.362567067146301	0.829623162746429	0.153579652309418	175.194442749023	138754
True	False	False	False	False	-60.4693298339844	1681.04467773438	420.364807128906	0.229282587766647	0.86913013458252	0.0860900282859802	76.7229537963867	29078
True	False	False	False	False	-43.3793067932129	1597.037109375	440.329345703125	0.256586819887161	0.875059187412262	0.0985686704516411	73.2015075683594	29061
True	False	False	False	False	-17.4116497039795	1636.33581542969	69.8759460449219	0.703073918819427	0.946540415287018	0.510851562023163	60.9365081787109	3839
True	False	False	False	False	-36.5449180603027	1646.79504394531	119.787330627441	0.640224397182465	0.906372845172882	0.398668557405472	88.7592620849609	9586
True	False	False	False	False	-24.9014492034912	1671.88342285156	51.0205307006836	0.513355553150177	0.891439735889435	0.259020388126373	64.5869598388672	2971
True	False	False	False	False	5.33056259155273	526.935913085938	1079.19506835938	0.285366654396057	0.873761296272278	0.11240291595459	121.201438903809	117929
True	False	False	False	False	5.84113597869873	563.027221679688	1146.85278320313	0.518739759922028	0.875497281551361	0.263676524162292	138.395553588867	143101
True	False	False	False	False	-1852.18188476563	2043.517578125	64.3302307128906	0.616460800170898	0.93259072303772	0.366319626569748	112.775863647461	6541
True	False	False	False	False	-1849.66357421875	2072.21801757813	665.485168457031	0.413377970457077	0.885436236858368	0.184667468070984	106.589996337891	63954
True	False	False	False	False	-1841.85278320313	2221.67016601563	34.3833999633789	0.770503997802734	0.943335175514221	0.757918477058411	38.3548393249512	1189
True	False	False	False	False	-1825.74682617188	2036.70092773438	15.5279874801636	0.514855980873108	0.947545111179352	0.260309815406799	68.7142868041992	962
True	False	False	False	False	-1486.04821777344	2396.72900390625	173.026138305664	0.809414923191071	0.948611497879028	1	70.3397445678711	10973
True	False	False	False	False	-1465.16088867188	2371.95874023438	17.7462711334229	0.689935445785522	0.934281527996063	0.482980132102966	41.125	658
True	False	False	False	False	-1289.09765625	2682.73217773438	27.7285480499268	0.766682505607605	0.948983788490295	0.732549428939819	37.8800010681152	947
True	False	False	False	False	-950.55615234375	2283.13647460938	16.6371288299561	0.551631391048431	0.8579141497612	0.294025242328644	62.0666656494141	931
True	False	False	False	False	-927.1796875	2180.47387695313	109.805053710938	0.34509614109993	0.801035583019257	0.143681302666664	84.4040374755859	8356
True	False	False	False	False	-924.801940917969	2290.39477539063	232.919815063477	0.299672871828079	0.804627001285553	0.119562238454819	74.1714248657227	15576
True	False	False	False	False	-921.593627929688	2126.77514648438	625.556030273438	0.337975144386292	0.892868041992188	0.139750972390175	87.0975189208984	49123
True	False	False	False	False	-921.031433105469	2245.486328125	147.515884399414	0.439048498868942	0.857279658317566	0.20187409222126	76.4060134887695	10162
True	False	False	False	False	-911.617797851563	2203.93701171875	100.931915283203	0.574179589748383	0.936349034309387	0.317014306783676	66.7692337036133	6076
True	False	False	False	False	-913.023498535156	2272.75732421875	68.7667999267578	0.545307099819183	0.924928247928619	0.28791669011116	66.4838714599609	4122
True	False	False	False	False	-865.243103027344	2297.6103515625	116.459907531738	0.786059260368347	0.952498853206635	1	53.2190475463867	5588
True	False	False	False	False	-675.553100585938	2524.07153320313	82.0765075683594	0.8379065990448	0.961753726005554	1	51.2027015686035	3789
True	False	False	False	False	-611.360534667969	2239.73413085938	27.7285480499268	0.621374189853668	0.94053065776825	0.372691035270691	53.8800010681152	1347
True	False	False	False	False	-580.170532226563	2247.947265625	818.546752929688	0.790317475795746	0.950054109096527	1	188.66667175293	139236
True	False	False	False	False	-569.055786132813	2297.57690429688	1062.55798339844	0.475619703531265	0.914436638355255	0.228478282690048	180.025054931641	172464
True	False	False	False	False	-533.592224121094	2333.83032226563	29.9468326568604	0.67108416557312	0.937726140022278	0.447692304849625	46.7407417297363	1262
True	False	False	False	False	-516.909484863281	2331.31713867188	38.8199691772461	0.826309084892273	0.957971453666687	1	54.7142868041992	1915
True	False	False	False	False	-428.009338378906	2777.69067382813	23.2919807434082	0.846452295780182	0.95370626449585	1	39.238094329834	824
True	False	False	False	False	-420.467193603516	2815.66137695313	738.688537597656	0.26936548948288	0.848510026931763	0.104620933532715	94.845344543457	63167
True	False	False	False	False	-386.024597167969	2802.4384765625	278.394622802734	0.698191225528717	0.929901957511902	0.500127971172333	100.486053466797	25222
True	False	False	False	False	-400.880340576172	2835.490234375	53.2388153076172	0.605727910995483	0.894340038299561	0.352912664413452	62.6041679382324	3005
True	False	False	False	False	-391.683166503906	2829.37524414063	62.1119499206543	0.583499252796173	0.909402012825012	0.327125519514084	68.875	3857
True	False	False	False	False	-365.022308349609	2813.15747070313	503.550445556641	0.307432353496552	0.872538864612579	0.123528756201267	77.5572662353516	35211
True	False	False	False	False	-294.341033935547	2764.06665039063	460.293914794922	0.599674046039581	0.896054089069366	0.345638632774353	100.453010559082	41688
True	False	False	False	False	-315.644561767578	2771.9365234375	21.0736961364746	0.717444062232971	0.946847438812256	0.54542076587677	53.0526313781738	1008
True	False	False	False	False	-292.988464355469	2794.98022460938	438.111053466797	0.781460165977478	0.948566615581512	0.867745041847229	103.473419189453	40872
True	False	False	False	False	-305.868927001953	2841.876953125	240.683807373047	0.406130641698837	0.912192165851593	0.18000440299511	130.451614379883	28308
True	False	False	False	False	-250.509017944336	2837.8115234375	53.2388153076172	0.583850502967834	0.921226918697357	0.327514171600342	116.083335876465	5572
True	False	False	False	False	-247.080322265625	2858.24658203125	1018.19232177734	0.206158801913261	0.586327195167542	0.0759720802307129	188.735290527344	173259
True	False	False	False	False	169.778289794922	-3289.9052734375	39.9291114807129	0.832318663597107	0.964938998222351	1	51.1944427490234	1843
True	False	False	False	False	345.714935302734	-3493.19287109375	47.6931037902832	0.682282447814941	0.896822333335876	0.46806126832962	59.6744194030762	2566
True	False	False	False	False	481.346069335938	-3443.70581054688	310.559753417969	0.222043931484222	0.695084631443024	0.0828799903392792	62.2249984741211	17423
True	False	False	False	False	493.242095947266	-3421.09350585938	22.1828384399414	0.584962904453278	0.90590900182724	0.328748881816864	64.25	1285
True	False	False	False	False	753.252319335938	-3405.00073242188	176.353576660156	0.435962468385696	0.945198476314545	0.199745833873749	49.2704391479492	7834
True	False	False	False	False	498.248352050781	-3400.23510742188	45.4748191833496	0.498705625534058	0.886663198471069	0.246746227145195	63.2682914733887	2594
True	False	False	False	False	778.123413085938	-3385.99536132813	434.783630371094	0.206072390079498	0.776616394519806	0.075934998691082	59.3469390869141	23264
True	False	False	False	False	505.033142089844	-3384.50146484375	28.8376903533936	0.386599451303482	0.933852732181549	0.167830556631088	53	1378
True	False	False	False	False	732.751586914063	-3252.26000976563	58.7845230102539	0.705373823642731	0.942469656467438	0.516067683696747	51.6792449951172	2739
True	False	False	False	False	721.675048828125	-3213.11767578125	1305.46008300781	0.28904789686203	0.768159866333008	0.114226512610912	83.0314331054688	97728
True	False	False	False	False	87.0018005371094	-3179.60693359375	451.420776367188	0.384074479341507	0.762340128421783	0.166296735405922	84.3243255615234	34320
True	False	False	False	False	658.080688476563	-3184.69213867188	16.6371288299561	0.76893937587738	0.938069105148315	0.747088372707367	44.0666656494141	661
True	False	False	False	False	404.732696533203	-2755.4736328125	607.809814453125	0.492684453725815	0.935463130474091	0.241860195994377	102.233573913574	56024
True	False	False	False	False	430.333374023438	-2721.84448242188	676.576599121094	0.512274622917175	0.875928103923798	0.258095264434814	199.142623901367	121477
True	False	False	False	False	414.579345703125	-2697.25610351563	234.028945922852	0.836986064910889	0.950704216957092	1	212.819900512695	44905
True	False	False	False	False	445.2666015625	-2748.06713867188	61.0028076171875	0.785818755626678	0.951904356479645	1	108.400001525879	5962
True	False	False	False	False	685.9619140625	-3153.04296875	96.4953460693359	0.836953818798065	0.963002026081085	1	148.827590942383	12948
True	False	False	False	False	703.365051269531	-3118.87084960938	72.0942230224609	0.833017647266388	0.95444917678833	1	82.8000030517578	5382
True	False	False	False	False	1122.990234375	-2926.427734375	43.256534576416	0.817455768585205	0.96039891242981	1	46.1025657653809	1798
True	False	False	False	False	689.757080078125	-2767.60083007813	674.358276367188	0.343896061182022	0.760301470756531	0.143014818429947	190.28125	115691
True	False	False	False	False	686.883056640625	-2720.58154296875	64.3302307128906	0.401106625795364	0.952865779399872	0.176819205284119	81.8620681762695	4748
True	False	False	False	False	706.7265625	-2717.33154296875	258.430084228516	0.828279078006744	0.968767285346985	1	215.785400390625	50278
True	False	False	False	False	713.611694335938	-2693.10766601563	83.1856460571289	0.422808974981308	0.863637983798981	0.190860524773598	93.0133361816406	6976
True	False	False	False	False	719.475463867188	-2673.18725585938	38.8199691772461	0.484094202518463	0.918051779270172	0.235040232539177	68.1428604125977	2385
True	False	False	False	False	722.578308105469	-2613.48657226563	919.478698730469	0.156789928674698	0.769485771656036	0.0556132048368454	112.902290344238	93596
True	False	False	False	False	736.923828125	-2632.00830078125	479.149322509766	0.220253214240074	0.92534738779068	0.0820919796824455	108.583335876465	46908
True	False	False	False	False	745.323608398438	-2913.2958984375	11.0914192199707	0.673765122890472	0.928999543190002	0.452423572540283	54.7999992370605	548
True	False	False	False	False	781.925903320313	-2907.34936523438	36.6016845703125	0.618217408657074	0.922309219837189	0.368579924106598	70.8181838989258	2337
True	False	False	False	False	769.496337890625	-2891.00854492188	29.9468326568604	0.67108416557312	0.913262784481049	0.447692304849625	60	1620
True	False	False	False	False	790.540100097656	-2890.97680664063	97.6044921875	0.417660236358643	0.884973049163818	0.187461644411087	65.8522720336914	5795
True	False	False	False	False	1028.02673339844	-2781.42602539063	17.7462711334229	0.467970311641693	0.816765487194061	0.222690358757973	54.3125	869
True	False	False	False	False	1023.08618164063	-2775.31909179688	26.6194076538086	0.517451584339142	0.867064774036407	0.262555181980133	56.2083320617676	1349
True	False	False	False	False	1034.71618652344	-2761.69848632813	112.023338317871	0.778208315372467	0.945831775665283	0.825352907180786	60.1089096069336	6071
True	False	False	False	False	1092.70617675781	-2632.6259765625	295.031768798828	0.218663468956947	0.731782138347626	0.0813944190740585	66.2218017578125	17615
True	False	False	False	False	1741.86120605469	-2905.83203125	928.351806640625	0.186369970440865	0.878717720508575	0.0676172003149986	183.418167114258	153521
True	False	False	False	False	1983.11633300781	-2714.46826171875	363.798553466797	0.401693791151047	0.969615519046783	0.177189514040947	213.987808227539	70188
True	False	False	False	False	477.597290039063	-2554.4873046875	43.256534576416	0.435236245393753	0.929083645343781	0.199247464537621	48.7435913085938	1901
True	False	False	False	False	458.37109375	-2543.90014648438	9.98227787017822	0.606388568878174	0.91785192489624	0.353718668222427	47.4444427490234	427
True	False	False	False	False	743.175537109375	-2568.66015625	33.2742576599121	0.414937883615494	0.873225748538971	0.185681909322739	51.6666679382324	1550
True	False	False	False	False	910.177490234375	-2522.84326171875	581.190368652344	0.642258167266846	0.947565853595734	0.401630789041519	161.351150512695	84548
True	False	False	False	False	878.836303710938	-2497.44848632813	46.5839614868164	0.707453370094299	0.915139555931091	0.520880579948425	66.3571395874023	2787
True	False	False	False	False	146.31706237793	-2463.69897460938	117.569046020508	0.851301372051239	0.966195464134216	1	158.377365112305	16788
True	False	False	False	False	763.525085449219	-2467.08642578125	268.412353515625	0.636662900447845	0.930484414100647	0.393560111522675	157.413223266602	38094
True	False	False	False	False	725.05810546875	-2433.25732421875	28.8376903533936	0.601119041442871	0.900579810142517	0.347356885671616	71.1923065185547	1851
True	False	False	False	False	80.2578887939453	-2357.92529296875	14.4188451766968	0.601119041442871	0.937356054782867	0.347356885671616	61.6153831481934	801
True	False	False	False	False	81.0213088989258	-2381.93505859375	822.983337402344	0.337696611881256	0.831803262233734	0.139598429203033	195.218322753906	144852
True	False	False	False	False	117.143035888672	-2195.92724609375	85.4039306640625	0.480603933334351	0.937340915203094	0.232318162918091	61.168830871582	4710
True	False	False	False	False	292.846496582031	-2192.26586914063	372.671691894531	0.727485358715057	0.942103862762451	0.572889268398285	230.29167175293	77378
True	False	False	False	False	86.4001541137695	-2189.93823242188	56.5662384033203	0.705394387245178	0.946402370929718	0.516114771366119	50.5686264038086	2579
True	False	False	False	False	132.055816650391	-2179.84252929688	73.203369140625	0.67818558216095	0.951252520084381	0.46042013168335	59.4696960449219	3925
True	False	False	False	False	89.4258651733398	-2169.93530273438	46.5839614868164	0.639514982700348	0.951258361339569	0.397643029689789	48.5952377319336	2041
True	False	False	False	False	90.4018859863281	-2132.40942382813	99.8227767944336	0.86581426858902	0.973171412944794	1	52.5444450378418	4729
True	False	False	False	False	102.936264038086	-2108.47778320313	102.041061401367	0.8570476770401	0.965309083461761	1	51.3695640563965	4726
True	False	False	False	False	112.707733154297	-2176.83642578125	76.5307922363281	0.388984262943268	0.846837341785431	0.16928742825985	67.3043441772461	4644
True	False	False	False	False	308.990783691406	-2176.14794921875	107.586769104004	0.779021024703979	0.945943653583527	0.834679305553436	195.804122924805	18993
True	False	False	False	False	374.724517822266	-2013.46899414063	82.0765075683594	0.604751467704773	0.952569246292114	0.351725876331329	54.3783798217773	4024
True	False	False	False	False	385.446716308594	-2031.86364746094	46.5839614868164	0.666415452957153	0.928457021713257	0.439655065536499	52.3095245361328	2197
True	False	False	False	False	609.881164550781	-1945.88659667969	888.422668457031	0.730345904827118	0.94101083278656	0.581335127353668	238.141067504883	190751
True	False	False	False	False	772.623474121094	-2490.20874023438	194.099838256836	0.804462492465973	0.956874370574951	1	161.748565673828	28306
True	False	False	False	False	888.624938964844	-2493.81103515625	17.7462711334229	0.820201992988586	0.947792708873749	1	65.375	1046
True	False	False	False	False	1265.60632324219	-2396.89038085938	32.1651153564453	0.434204190969467	0.860523581504822	0.198540806770325	57.8965530395508	1679
True	False	False	False	False	1256.02062988281	-2371.71069335938	36.6016845703125	0.762958765029907	0.951878786087036	0.710821986198425	49.3333320617676	1628
True	False	False	False	False	904.1328125	-2179.74389648438	43.256534576416	0.730620563030243	0.930735766887665	0.582162261009216	59.7948722839355	2332
True	False	False	False	False	777.65283203125	-1979.99401855469	178.571853637695	0.250663012266159	0.852000713348389	0.0958100184798241	68.5900650024414	11043
True	False	False	False	False	803.851745605469	-1973.96447753906	69.8759460449219	0.554102420806885	0.901265442371368	0.296450316905975	62.8095245361328	3957
True	False	False	False	False	842.491271972656	-1996.41223144531	227.374099731445	0.392521053552628	0.820641696453094	0.171462893486023	72.0438995361328	14769
True	False	False	False	False	850.561767578125	-1978.21691894531	220.719253540039	0.555205225944519	0.938098967075348	0.29753977060318	69.1105499267578	13753
True	False	False	False	False	919.996459960938	-2300.89306640625	62.1119499206543	0.681158900260925	0.92109739780426	0.465942800045013	66.4285736083984	3720
True	False	False	False	False	931.037719726563	-2291.82421875	53.2388153076172	0.535675406455994	0.877865433692932	0.278873205184937	61.5625	2955
True	False	False	False	False	933.55615234375	-2166.583984375	270.630645751953	0.83418345451355	0.953215599060059	1	213.233612060547	52029
True	False	False	False	False	1010.95855712891	-2110.7138671875	12.2005615234375	0.681430399417877	0.931919693946838	0.46645313501358	49	539
True	False	False	False	False	1011.17529296875	-2098.24365234375	66.5485153198242	0.811298549175262	0.958205223083496	1	56.7333335876465	3404
True	False	False	False	False	1018.52593994141	-2067.02685546875	114.241622924805	0.837450325489044	0.965986788272858	1	82.019416809082	8448
True	False	False	False	False	1111.78649902344	-2027.60070800781	1340.95263671875	0.276969641447067	0.75652003288269	0.108290232717991	199.236557006836	240877
True	False	False	False	False	1123.16577148438	-1995.06274414063	37.7108268737793	0.748016774654388	0.944049656391144	0.64181524515152	62.3235282897949	2119
True	False	False	False	False	1309.58959960938	-2382.07836914063	77.6399383544922	0.555346190929413	0.92769867181778	0.297679364681244	61.7142868041992	4320
True	False	False	False	False	1331.51831054688	-2408.728515625	130.878753662109	0.25712114572525	0.829489290714264	0.0988189429044724	59.5593223571777	7028
True	False	False	False	False	1932.32275390625	-2174.080078125	32.1651153564453	0.385959267616272	0.92965841293335	0.167440831661224	47	1363
True	False	False	False	False	1930.84216308594	-2138.88940429688	1320.98803710938	0.230024933815002	0.643828809261322	0.0864214822649956	197.93115234375	235736
True	False	False	False	False	1646.76232910156	-1936.9296875	317.214599609375	0.820489346981049	0.946513414382935	1	231.293701171875	66150
True	False	False	False	False	1652.27990722656	-1917.46948242188	458.075622558594	0.26212340593338	0.832084834575653	0.10117369145155	98.6392288208008	40738
True	False	False	False	False	82.2388534545898	-600.018249511719	454.748199462891	0.476508975028992	0.923306882381439	0.229159340262413	90.7146377563477	37193
True	False	False	False	False	90.4816970825195	29.9670104980469	672.140014648438	0.360721796751022	0.772386431694031	0.15251649916172	166.564361572266	100938
True	False	False	False	False	151.854873657227	-1506.21923828125	31.0559749603271	0.616013824939728	0.893884897232056	0.365747570991516	55.2857131958008	1548
True	False	False	False	False	143.309768676758	-704.687316894531	14.4188451766968	0.560572564601898	0.876835346221924	0.302906334400177	41.3846168518066	538
True	False	False	False	False	220.630233764648	-782.092407226563	44.3656768798828	0.749354422092438	0.948370218276978	0.647141218185425	93.0999984741211	3724
True	False	False	False	False	240.468444824219	-1641.43188476563	698.759399414063	0.68201756477356	0.933334171772003	0.467560142278671	116.111114501953	73150
True	False	False	False	False	378.144134521484	-1629.78100585938	62.1119499206543	0.603693544864655	0.931468486785889	0.350445985794067	64.4107131958008	3607
True	False	False	False	False	307.681396484375	-685.802490234375	326.087738037109	0.198378816246986	0.726734519004822	0.0726550072431564	70.8469390869141	20829
True	False	False	False	False	372.372619628906	-682.242614746094	54.3479537963867	0.777484655380249	0.949315667152405	0.817557096481323	53.6326522827148	2628
True	False	False	False	False	350.124786376953	-661.26513671875	26.6194076538086	0.422173261642456	0.877501726150513	0.190438508987427	83.1666641235352	1996
True	False	False	False	False	359.952697753906	-675.831359863281	16.6371288299561	0.693598926067352	0.931946337223053	0.490445405244827	64.466667175293	967
True	False	False	False	False	388.121063232422	-1613.71398925781	127.551322937012	0.254495233297348	0.856898188591003	0.097591295838356	66.7565231323242	7677
True	False	False	False	False	392.447418212891	-1639.16369628906	32.1651153564453	0.720794081687927	0.943335175514221	0.554238379001617	62.5517234802246	1814
True	False	False	False	False	680.613403320313	-1513.52575683594	245.120376586914	0.729546785354614	0.93409264087677	0.578944802284241	92.3393630981445	20407
True	False	False	False	False	456.434539794922	-1272.38012695313	14.4188451766968	0.742955923080444	0.934609174728394	0.622766435146332	54.769229888916	712
True	False	False	False	False	474.255676269531	-1239.48486328125	557.898376464844	0.644763588905334	0.952339768409729	0.405326694250107	86.0954284667969	43306
True	False	False	False	False	478.052673339844	-1283.83435058594	354.925415039063	0.352473437786102	0.898155748844147	0.147815823554993	85.6374969482422	27404
True	False	False	False	False	530.137329101563	-1289.35510253906	68.7667999267578	0.391199290752411	0.874487936496735	0.170647799968719	61.1290321350098	3790
True	False	False	False	False	487.45458984375	-343.878753662109	246.229507446289	0.513624489307404	0.937691330909729	0.259251028299332	151.022521972656	33527
True	False	False	False	False	484.554351806641	-313.488250732422	181.899276733398	0.730561852455139	0.96909087896347	0.581985175609589	160.164627075195	26267
True	False	False	False	False	512.13818359375	-1279.55102539063	45.4748191833496	0.768088281154633	0.954248368740082	0.741466164588928	66.6829299926758	2734
True	False	False	False	False	522.337463378906	-973.110900878906	39.9291114807129	0.506039798259735	0.92339289188385	0.252820700407028	60.5555572509766	2180
True	False	False	False	False	527.8173828125	-945.513000488281	207.409545898438	0.404880255460739	0.859085381031036	0.179208099842072	69.6791458129883	13030
True	False	False	False	False	553.596252441406	-887.635314941406	178.571853637695	0.507928073406219	0.924375712871552	0.25440725684166	67.0372695922852	10793
True	False	False	False	False	559.8408203125	-874.791015625	21.0736961364746	0.602947294712067	0.906534731388092	0.349546879529953	70.684211730957	1343
True	False	False	False	False	562.4990234375	-939.979919433594	33.2742576599121	0.456796407699585	0.924616456031799	0.214454621076584	53.1666679382324	1595
True	False	False	False	False	569.033020019531	-848.171569824219	47.6931037902832	0.390197247266769	0.848521530628204	0.170031532645226	51.1627922058105	2200
True	False	False	False	False	645.913391113281	-533.318969726563	18.8554134368896	0.587365925312042	0.929884076118469	0.331435710191727	45.8823547363281	780
True	False	False	False	False	648.999938964844	10.7536315917969	28.8376903533936	0.419749826192856	0.922378063201904	0.188835844397545	79.1923065185547	2059
True	False	False	False	False	658.270690917969	-679.408020019531	1450.75769042969	0.17398664355278	0.826579034328461	0.0625234693288803	146.133026123047	191142
True	False	False	False	False	704.331726074219	-688.318115234375	592.281799316406	0.300083130598068	0.931739449501038	0.11977045238018	184.98127746582	98780
True	False	False	False	False	667.409912109375	14.0703315734863	420.364807128906	0.79591828584671	0.947925686836243	1	237.401062011719	89975
True	False	False	False	False	672.975280761719	39.6835784912109	449.202484130859	0.491677612066269	0.84159255027771	0.241051807999611	116.101234436035	47021
True	False	False	False	False	717.407104492188	-967.431518554688	297.250030517578	0.788465142250061	0.937882244586945	1	198.533584594727	53207
True	False	False	False	False	733.279113769531	-699.512512207031	185.226699829102	0.315186440944672	0.926931738853455	0.127553343772888	96.0658645629883	16043
True	False	False	False	False	718.445068359375	-656.337280273438	1238.91149902344	0.316449463367462	0.804698586463928	0.128214761614799	190.577438354492	212875
True	False	False	False	False	743.945983886719	-668.480651855469	110.914192199707	0.378787249326706	0.939707577228546	0.163113385438919	93.4599990844727	9346
True	False	False	False	False	825.484619140625	-679.47705078125	1523.96105957031	0.468950480222702	0.875363945960999	0.223425045609474	203.040756225586	278978
True	False	False	False	False	865.020385742188	-1273.04772949219	36.6016845703125	0.432340204715729	0.915328145027161	0.19726924598217	64.3333358764648	2123
True	False	False	False	False	875.860107421875	-1258.22180175781	291.704345703125	0.333168983459473	0.873548030853271	0.13713102042675	75.6577911376953	19898
True	False	False	False	False	884.233215332031	-1283.41540527344	53.2388153076172	0.427645951509476	0.936019539833069	0.194093614816666	61.0833320617676	2932
True	False	False	False	False	992.476928710938	-493.624877929688	1668.14953613281	0.474284917116165	0.904469132423401	0.227459236979485	138.688827514648	208588
True	False	False	False	False	1033.56713867188	-1751.81066894531	697.650268554688	0.759988486766815	0.937379956245422	0.695104539394379	239.414947509766	150592
True	False	False	False	False	1024.25	-462.623474121094	694.322875976563	0.33625316619873	0.877334535121918	0.138809278607368	139.321090698242	87215
True	False	False	False	False	1036.38781738281	-769.70947265625	1580.52722167969	0.525191426277161	0.886501610279083	0.269364595413208	212.816848754883	303264
True	False	False	False	False	1178.62878417969	-1194.40368652344	259.539215087891	0.498939275741577	0.931452631950378	0.246937647461891	89.3632507324219	20911
True	False	False	False	False	1145.84899902344	-1163.69409179688	338.288299560547	0.32870090007782	0.819216370582581	0.134718522429466	114.288520812988	34858
True	False	False	False	False	1190.74462890625	-1175.15759277344	24.401123046875	0.715491533279419	0.950671494007111	0.54042637348175	78.0454559326172	1717
True	False	False	False	False	1164.92956542969	-1135.47900390625	357.143707275391	0.485907912254333	0.909005999565125	0.236465781927109	112.950309753418	36370
True	False	False	False	False	1181.02575683594	-1168.3779296875	54.3479537963867	0.566439092159271	0.940973162651062	0.308897823095322	90.7551040649414	4447
True	False	False	False	False	1199.41430664063	-1163.15979003906	59.8936653137207	0.496468275785446	0.940829396247864	0.244920253753662	69.7037048339844	3764
True	False	False	False	False	1202.83422851563	-1196.38696289063	178.571853637695	0.666089177131653	0.948113679885864	0.439102649688721	78.1925430297852	12589
True	False	False	False	False	1567.10314941406	-916.330078125	110.914192199707	0.439763814210892	0.86526757478714	0.202369824051857	75.4800033569336	7548
True	False	False	False	False	1552.57751464844	-913.522216796875	11.0914192199707	0.619482219219208	0.884443521499634	0.37021940946579	60.5999984741211	606
True	False	False	False	False	1466.05249023438	41.1353721618652	22.1828384399414	0.735508561134338	0.939309358596802	0.597400009632111	40.5499992370605	811
True	False	False	False	False	1532.45739746094	-887.621948242188	412.600799560547	0.588122665882111	0.918923079967499	0.332287430763245	101.228492736816	37657
True	False	False	False	False	1588.78894042969	-856.911437988281	807.455322265625	0.127595469355583	0.675304174423218	0.0442924425005913	111.359893798828	81070
True	False	False	False	False	1596.24011230469	-912.26708984375	218.500961303711	0.354229331016541	0.916743218898773	0.148809507489204	78.1015243530273	15386
True	False	False	False	False	1634.61340332031	-899.990295410156	239.574661254883	0.554879128932953	0.884823620319366	0.297217160463333	83.6064834594727	18059
True	False	False	False	False	1608.7421875	-860.112548828125	99.8227767944336	0.500075221061707	0.910593450069427	0.247870191931725	136.022216796875	12242
True	False	False	False	False	1618.94482421875	-843.311767578125	100.931915283203	0.721950054168701	0.95716655254364	0.557357847690582	87.8351669311523	7993
True	False	False	False	False	1625.97265625	-859.647216796875	51.0205307006836	0.551170408725739	0.902846932411194	0.29357522726059	85.3695678710938	3927
True	False	False	False	False	1626.71643066406	-888.115173339844	15.5279874801636	0.717676758766174	0.938069105148315	0.546022891998291	89.0714263916016	1247
True	False	False	False	False	1691.83129882813	-1800.06579589844	68.7667999267578	0.812275528907776	0.961739659309387	1	152.548385620117	9458
True	False	False	False	False	1658.04577636719	-1763.09704589844	43.256534576416	0.817455768585205	0.96039891242981	1	46.6923065185547	1821
True	False	False	False	False	1680.25183105469	-954.077392578125	790.818237304688	0.587466657161713	0.930498778820038	0.331548929214478	135.252456665039	96435
True	False	False	False	False	1687.36462402344	-1774.23132324219	505.768737792969	0.824722528457642	0.960841417312622	1	236.223678588867	107718
True	False	False	False	False	1759.84252929688	-1437.30102539063	80.9673614501953	0.364860683679581	0.939635276794434	0.154907092452049	48.9726028442383	3575
True	False	False	False	False	1859.50427246094	-1419.40222167969	1539.48901367188	0.391264349222183	0.90986430644989	0.17068786919117	144.681549072266	200818
True	False	False	False	False	1748.544921875	-1394.71118164063	175.244430541992	0.318037778139114	0.827904760837555	0.12904891371727	95.3227844238281	15061
True	False	False	False	False	1721.07824707031	-1345.08923339844	219.610107421875	0.274800777435303	0.730012714862823	0.107238411903381	102.25757598877	20247
True	False	False	False	False	1707.873046875	-1332.11694335938	399.291107177734	0.263398289680481	0.794140994548798	0.101777248084545	92.8138885498047	33413
True	False	False	False	False	1735.50756835938	-929.019775390625	21.0736961364746	0.656467795372009	0.941173493862152	0.423319727182388	73.684211730957	1400
True	False	False	False	False	1740.24890136719	-1377.521484375	208.518692016602	0.351855099201202	0.918453574180603	0.147466793656349	78.9680862426758	14846
True	False	False	False	False	1741.39685058594	-1333.88305664063	28.8376903533936	0.601119041442871	0.89787495136261	0.347356885671616	94.0769195556641	2446
True	False	False	False	False	1744.39050292969	-956.664245605469	1873.34069824219	0.121880784630775	0.502785384654999	0.0421339794993401	134.379516601563	226967
True	False	False	False	False	1756.828125	-1413.82092285156	70.9850845336914	0.414632230997086	0.907726228237152	0.185482829809189	73.15625	4682
True	False	False	False	False	1769.92016601563	-1396.7919921875	187.44499206543	0.237676158547401	0.916005313396454	0.0898626670241356	71.3313598632813	12055
True	False	False	False	False	1787.1865234375	-1371.43408203125	13.3097038269043	0.743378639221191	0.942608833312988	0.624296009540558	45.25	543
True	False	False	False	False	1761.28930664063	-44.8051109313965	23.2919807434082	0.521954357624054	0.923023104667664	0.266495555639267	46.3809509277344	974
True	False	False	False	False	1804.10266113281	-152.674133300781	62.1119499206543	0.556626081466675	0.952790260314941	0.298950016498566	65.625	3675
True	False	False	False	False	1807.53942871094	-1373.46240234375	55.4570960998535	0.70283305644989	0.937892973423004	0.510311484336853	48.7400016784668	2437
True	False	False	False	False	1832.47998046875	-147.505401611328	21.0736961364746	0.617924511432648	0.931973576545715	0.368201732635498	54.7368431091309	1040
True	False	False	False	False	1810.76806640625	-142.689163208008	104.259346008301	0.639728426933289	0.951774656772614	0.397951126098633	79.638298034668	7486
True	False	False	False	False	1967.38256835938	-88.0663986206055	886.204406738281	0.30337318778038	0.692418813705444	0.121446304023266	107.322906494141	85751
True	False	False	False	False	2000.20361328125	-133.78173828125	886.204406738281	0.285478204488754	0.879985392093658	0.112457998096943	103.770965576172	82913
True	False	False	False	False	1819.87194824219	-47.6752510070801	16.6371288299561	0.714476346969604	0.930929720401764	0.53786963224411	46.466667175293	697
True	False	False	False	False	421.182525634766	260.707305908203	41.0382537841797	0.814018249511719	0.953058242797852	1	44.6486473083496	1652
True	False	False	False	False	439.743682861328	1740.29455566406	69.8759460449219	0.246886253356934	0.840644776821136	0.0940663665533066	63.761905670166	4017
True	False	False	False	False	479.11572265625	1748.26184082031	192.990692138672	0.625745236873627	0.935839712619781	0.378490954637527	72.4080429077148	12599
True	False	False	False	False	493.619873046875	196.560562133789	882.877014160156	0.517317354679108	0.891878008842468	0.262438595294952	123.594223022461	98381
True	False	False	False	False	498.615325927734	1833.85473632813	114.241622924805	0.534421384334564	0.92603725194931	0.2777179479599	73.8932037353516	7611
True	False	False	False	False	526.687072753906	1797.71069335938	11.0914192199707	0.619482219219208	0.916803061962128	0.37021940946579	74	740
True	False	False	False	False	520.901672363281	1819.86450195313	29.9468326568604	0.764188587665558	0.95398223400116	0.717723667621613	77.5925903320313	2095
True	False	False	False	False	515.089050292969	1828.97607421875	98.7136306762695	0.714771866798401	0.947537839412689	0.538611173629761	81.3932571411133	7244
True	False	False	False	False	543.252868652344	1802.92077636719	33.2742576599121	0.537430047988892	0.955260276794434	0.280498117208481	64	1920
True	False	False	False	False	858.882202148438	161.287963867188	1902.17846679688	0.30977138876915	0.787509143352509	0.124736294150352	217.936447143555	373761
True	False	False	False	False	852.640991210938	252.113647460938	1696.98718261719	0.521967232227325	0.88303154706955	0.266506940126419	216.228759765625	330830
True	False	False	False	False	919.752563476563	154.552459716797	1324.3154296875	0.414026767015457	0.777527809143066	0.185088932514191	181.548568725586	216769
True	False	False	False	False	1253.11694335938	355.667877197266	24.401123046875	0.715491533279419	0.935181617736816	0.54042637348175	49.8636360168457	1097
True	False	False	False	False	1283.56091308594	409.005035400391	21.0736961364746	0.698733150959015	0.931073546409607	0.501295566558838	51.5789489746094	980
True	False	False	False	False	1286.66137695313	379.55419921875	371.562561035156	0.684431552886963	0.904305279254913	0.472163021564484	112.277610778809	37613
True	False	False	False	False	1317.05981445313	434.400909423828	237.356369018555	0.53177672624588	0.84887033700943	0.275297731161118	93.6308441162109	20037
True	False	False	False	False	1470.48059082031	1002.23815917969	938.334106445313	0.506962716579437	0.945902466773987	0.253594964742661	161.907806396484	136974
True	False	False	False	False	1441.38000488281	1037.22448730469	868.458129882813	0.352405250072479	0.895156383514404	0.147777304053307	158.089401245117	123784
True	False	False	False	False	1477.34375	950.539489746094	953.862060546875	0.435999393463135	0.889085829257965	0.199771195650101	121.26976776123	104292
True	False	False	False	False	1519.87524414063	988.325988769531	728.706237792969	0.271104216575623	0.736685693264008	0.10545539855957	125.814308166504	82660
True	False	False	False	False	1529.49475097656	1038.19812011719	28.8376903533936	0.509884297847748	0.923118770122528	0.256060808897018	51.1538467407227	1330
True	False	False	False	False	1542.34753417969	1878.73840332031	12.2005615234375	0.741141617298126	0.928999543190002	0.616318583488464	46.0909080505371	507
True	False	False	False	False	1998.04809570313	1559.77563476563	241.792938232422	0.225066781044006	0.829463958740234	0.0842156633734703	76.5825653076172	16695
True	False	False	False	False	1991.57824707031	1577.89965820313	76.5307922363281	0.729107260704041	0.954981207847595	0.577640473842621	82.0724639892578	5663
True	False	False	False	False	2002.47814941406	119.956733703613	1423.02917480469	0.505720436573029	0.922052264213562	0.252553313970566	232.658615112305	298501
True	False	False	False	False	2005.49597167969	1576.00720214844	197.427261352539	0.481136053800583	0.872285306453705	0.232731357216835	100.786514282227	17940
True	False	False	False	False	124.556480407715	2509.58374023438	122.005615234375	0.62011981010437	0.935300707817078	0.371049791574478	54.4000015258789	5984
True	False	False	False	False	125.124214172363	2082.09326171875	361.580261230469	0.545380234718323	0.923700630664825	0.287986546754837	75.9110412597656	24747
True	False	False	False	False	159.65055847168	2394.5517578125	413.7099609375	0.820159494876862	0.96133953332901	1	235.809646606445	87957
True	False	False	False	False	149.754516601563	2421.9599609375	351.597991943359	0.848294794559479	0.960492134094238	1	236.5205078125	74977
True	False	False	False	False	177.263732910156	2440.22119140625	35.4925422668457	0.795358955860138	0.950105845928192	1	51.65625	1653
True	False	False	False	False	197.553451538086	2856.22241210938	42.1473922729492	0.796495378017426	0.957823514938354	1	38.3421058654785	1457
True	False	False	False	False	238.201324462891	2350.33227539063	319.432891845703	0.621916890144348	0.943584144115448	0.373404234647751	210.57292175293	60645
True	False	False	False	False	225.05110168457	2684.46508789063	108.695907592773	0.810891211032867	0.95396763086319	1	83.3571395874023	8169
True	False	False	False	False	313.365447998047	2603.18896484375	70.9850845336914	0.670732975006104	0.948194026947021	0.447078943252563	68.828125	4405
True	False	False	False	False	320.233520507813	2850.58837890625	32.1651153564453	0.684656083583832	0.964570224285126	0.472595363855362	35.6206893920898	1033
True	False	False	False	False	320.757690429688	2613.2041015625	74.3125076293945	0.531545639038086	0.906257748603821	0.275087296962738	62.8656730651855	4212
True	False	False	False	False	329.830871582031	2581.34057617188	127.551322937012	0.545805990695953	0.929815828800201	0.288393497467041	68.9826049804688	7933
True	False	False	False	False	335.5302734375	2840.517578125	25.5102653503418	0.794671595096588	0.94915634393692	1	47.1739120483398	1085
True	False	False	False	False	380.92236328125	2415.2705078125	17.7462711334229	0.406403243541718	0.773736238479614	0.180178329348564	54.0625	865
True	False	False	False	False	399.667694091797	2391.0869140625	34.3833999633789	0.522167980670929	0.947778403759003	0.266683965921402	68.5806427001953	2126
True	False	False	False	False	512.338012695313	2307.3486328125	42.1473922729492	0.640076875686646	0.929596841335297	0.398454904556274	48.4473686218262	1841
True	False	False	False	False	636.915832519531	2660.31884765625	29.9468326568604	0.80851811170578	0.960098087787628	1	45.4074058532715	1226
True	False	False	False	False	772.5498046875	2481.34716796875	17.7462711334229	0.762108087539673	0.940302610397339	0.706189274787903	50.8125	813
True	False	False	False	False	771.883972167969	2573.53369140625	1039.26599121094	0.378361701965332	0.855992138385773	0.162858814001083	158.435424804688	148454
True	False	False	False	False	783.4658203125	2517.51489257813	72.0942230224609	0.486608117818832	0.914873003959656	0.237018182873726	51.1230773925781	3323
True	False	False	False	False	794.559143066406	2596.53955078125	872.894714355469	0.62310665845871	0.912965476512909	0.374974638223648	161.78271484375	127323
True	False	False	False	False	1273.72705078125	2373.85131835938	52.1296730041504	0.687331438064575	0.956534862518311	0.477804660797119	85.6595764160156	4026
True	False	False	False	False	1266.59826660156	2415.08227539063	450.311614990234	0.339607954025269	0.752092480659485	0.140647009015083	175.004928588867	71052
True	False	False	False	False	1254.76354980469	2437.75415039063	470.276184082031	0.222196653485298	0.753363728523254	0.0829473063349724	98.5070724487305	41767
True	False	False	False	False	1267.11840820313	2393.95483398438	174.135284423828	0.366645246744156	0.906544864177704	0.155944541096687	104.560508728027	16416
True	False	False	False	False	1284.08581542969	2362.91455078125	16.6371288299561	0.53170782327652	0.937066197395325	0.275234937667847	119.866668701172	1798
True	False	False	False	False	1294.12438964844	2318.294921875	1795.70080566406	0.172766551375389	0.603711903095245	0.0620270222425461	131.936386108398	213605
True	False	False	False	False	1302.79907226563	2379.68896484375	851.821044921875	0.169592842459679	0.54828280210495	0.0607401169836521	165.28125	126936
True	False	False	False	False	1311.3896484375	2337.21533203125	53.2388153076172	0.730874300003052	0.950349152088165	0.582929074764252	110.270835876465	5293
True	False	False	False	False	1313.52075195313	2352.46533203125	52.1296730041504	0.593108594417572	0.937157213687897	0.337968349456787	101.638298034668	4777
True	False	False	False	False	2170.79711914063	-2517.51611328125	62.1119499206543	0.787172973155975	0.960369110107422	1	38.0535697937012	2131
True	False	False	False	False	2045.81115722656	-2198.51733398438	1550.58044433594	0.4224554002285	0.900502264499664	0.190625727176666	224.398422241211	313709
True	False	False	False	False	2163.40625	-2211.095703125	80.9673614501953	0.750114381313324	0.959959328174591	0.650226891040802	98.0821914672852	7160
True	False	False	False	False	2144.20849609375	-2200.18920898438	292.8134765625	0.855178952217102	0.967741310596466	1	231.973480224609	61241
True	False	False	False	False	2453.005859375	-2045.40490722656	2993.57421875	0.297146528959274	0.824128925800323	0.118283651769161	216.622451782227	584664
True	False	False	False	False	2533.31079101563	-1924.54125976563	1485.14111328125	0.570879876613617	0.853439331054688	0.313524156808853	243.212097167969	325661
True	False	False	False	False	2151.41943359375	-1837.52038574219	28.8376903533936	0.797349810600281	0.952098965644836	1	39.538459777832	1028
True	False	False	False	False	2212.51123046875	-1739.38562011719	1215.61962890625	0.621593296527863	0.933656930923462	0.372978746891022	237.908752441406	260748
True	False	False	False	False	2261.716796875	-1721.67419433594	44.3656768798828	0.703622102737427	0.940937936306	0.512084782123566	46.5	1860
True	False	False	False	False	2267.54931640625	-1738.43249511719	12.2005615234375	0.768196105957031	0.939064502716064	0.742168962955475	42.1818199157715	464
True	False	False	False	False	2432.0830078125	-1646.89221191406	42.1473922729492	0.486994951963425	0.937717020511627	0.237323820590973	47.3684196472168	1800
True	False	False	False	False	2367.40893554688	-1129.34069824219	150.843307495117	0.520273566246033	0.961114466190338	0.265017926692963	77.8897094726563	10593
True	False	False	False	False	2233.80102539063	-558.429016113281	549.025268554688	0.613794684410095	0.925715386867523	0.36292552947998	99.4888916015625	49247
True	False	False	False	False	2213.24731445313	-495.412475585938	565.662414550781	0.605132699012756	0.926259934902191	0.352188616991043	233.809799194336	119243
True	False	False	False	False	2253.89282226563	-573.685791015625	249.556930541992	0.709837436676025	0.94475781917572	0.526516616344452	204.906661987305	46104
True	False	False	False	False	2375.14111328125	-257.571228027344	430.347076416016	0.781004190444946	0.943967282772064	0.860816359519958	228.502578735352	88659
True	False	False	False	False	2362.28125	-183.933258056641	11.0914192199707	0.763594925403595	0.936281979084015	0.714360892772675	50.2000007629395	502
True	False	False	False	False	2363.58544921875	-207.742874145508	15.5279874801636	0.774550676345825	0.945763468742371	0.789673984050751	49.7142868041992	696
True	False	False	False	False	2398.6669921875	-1118.83178710938	1050.357421875	0.252966493368149	0.821244597434998	0.096879243850708	111.766632080078	105843
True	False	False	False	False	2276.54931640625	-66.4722900390625	22.1828384399414	0.55325049161911	0.866725265979767	0.295611768960953	64.3499984741211	1287
True	False	False	False	False	2273.17309570313	-51.2999877929688	11.0914192199707	0.619482219219208	0.931919693946838	0.37021940946579	51.5	515
True	False	False	False	False	2791.12280273438	-1551.90612792969	336.070007324219	0.348217338323593	0.79088693857193	0.145422652363777	116.914192199707	35425
True	False	False	False	False	2745.50390625	-1515.15576171875	125.333038330078	0.529231548309326	0.929510831832886	0.272989004850388	64.3539810180664	7272
True	False	False	False	False	2511.65209960938	-454.662261962891	77.6399383544922	0.781193256378174	0.937342643737793	0.863637804985046	149.885711669922	10492
True	False	False	False	False	2672.43334960938	-3.25286388397217	643.302307128906	0.415351361036301	0.750163614749908	0.185951471328735	200.541381835938	116314
True	False	False	False	False	2681.5703125	-22.6836795806885	29.9468326568604	0.385765582323074	0.952785074710846	0.167323023080826	81.2592620849609	2194
True	False	False	False	False	2692.66333007813	-4.18496131896973	47.6931037902832	0.405922323465347	0.926283776760101	0.179871574044228	103.20930480957	4438
True	False	False	False	False	2695.88232421875	-991.222290039063	737.579406738281	0.206148222088814	0.652577221393585	0.0759675428271294	96.6135330200195	64248
True	False	False	False	False	2720.38549804688	-1006.82403564453	32.1651153564453	0.670478940010071	0.926752507686615	0.446636199951172	64.3103485107422	1865
True	False	False	False	False	2698.2275390625	-1002.27990722656	43.256534576416	0.656920969486237	0.911874532699585	0.424041956663132	102.282051086426	3989
True	False	False	False	False	2734.84228515625	9.77241992950439	444.765930175781	0.746074438095093	0.965522706508636	0.634307384490967	224.64338684082	90082
True	False	False	False	False	2703.69799804688	47.7030868530273	1053.68481445313	0.631998479366302	0.921738147735596	0.387016355991364	227.183151245117	215824
True	False	False	False	False	2763.70629882813	-1524.06433105469	322.760314941406	0.730146408081055	0.931742787361145	0.580736100673676	76.1924362182617	22172
True	False	False	False	False	2810.5849609375	-1563.46752929688	293.922607421875	0.599555611610413	0.919926881790161	0.345498293638229	212.369812011719	56278
True	False	False	False	False	2877.51220703125	-1401.83898925781	768.635375976563	0.127802789211273	0.928532183170319	0.044371098279953	153.239532470703	106195
True	False	False	False	False	2816.05249023438	-553.060302734375	258.430084228516	0.754760205745697	0.926846206188202	0.670134961605072	211.047210693359	49174
True	False	False	False	False	2814.451171875	-314.391326904297	39.9291114807129	0.47912186384201	0.948626279830933	0.231170579791069	68.6388854980469	2471
True	False	False	False	False	2823.01196289063	-325.712493896484	143.079315185547	0.877925157546997	0.973891794681549	1	203.519378662109	26254
True	False	False	False	False	2839.14404296875	-321.930480957031	23.2919807434082	0.792964518070221	0.946847438812256	1	56.6666679382324	1190
True	False	False	False	False	2880.20874023438	-296.649932861328	602.264099121094	0.193217188119888	0.7119300365448	0.0704775899648666	80.7256011962891	43834
True	False	False	False	False	2986.46435546875	-836.988342285156	16.6371288299561	0.793338239192963	0.946970880031586	1	57.3333320617676	860
True	False	False	False	False	2991.78930664063	-821.158081054688	186.335845947266	0.695049583911896	0.908964395523071	0.49346387386322	205.744049072266	34565
True	False	False	False	False	2055.19458007813	150.170440673828	2010.87438964844	0.383412927389145	0.847739994525909	0.165896311402321	164.215118408203	297722
True	False	False	False	False	2091.82568359375	241.564392089844	282.831207275391	0.841784715652466	0.951117157936096	1	228.211761474609	58194
True	False	False	False	False	2056.10913085938	1500.7734375	23.2919807434082	0.538257539272308	0.882614850997925	0.281267881393433	68.0476226806641	1429
True	False	False	False	False	2050.22045898438	1556.93310546875	26.6194076538086	0.554879128932953	0.884688496589661	0.297217160463333	74.4583358764648	1787
True	False	False	False	False	2060.5498046875	1579.85791015625	654.393737792969	0.246759474277496	0.869280636310577	0.0940080359578133	85.1389846801758	50232
True	False	False	False	False	2072.14575195313	360.651489257813	107.586769104004	0.471039295196533	0.918741881847382	0.224997475743294	63.1752586364746	6128
True	False	False	False	False	2135.19360351563	386.765655517578	414.819091796875	0.7528235912323	0.93966156244278	0.661606192588806	234.684494018555	87772
True	False	False	False	False	2079.69384765625	1514.54211425781	341.61572265625	0.473336547613144	0.891217470169067	0.226737573742867	92.5746765136719	28513
True	False	False	False	False	2073.0888671875	1544.80065917969	11.0914192199707	0.55325049161911	0.92137622833252	0.295611768960953	83.1999969482422	832
True	False	False	False	False	2090.05249023438	1557.88037109375	348.270568847656	0.412193477153778	0.792593061923981	0.183899730443954	101.69108581543	31931
True	False	False	False	False	2097.30834960938	457.073028564453	12.2005615234375	0.563888907432556	0.918621897697449	0.306276768445969	63.9090919494629	703
True	False	False	False	False	2104.4580078125	1522.94165039063	73.203369140625	0.530055582523346	0.907937228679657	0.273734301328659	69.2575759887695	4571
True	False	False	False	False	2143.66577148438	175.825119018555	2259.322265625	0.111253507435322	0.723282277584076	0.0381679721176624	185.467849731445	377798
True	False	False	False	False	2411.0478515625	183.734481811523	13.3097038269043	0.743378639221191	0.942608833312988	0.624296009540558	41.1666679382324	494
True	False	False	False	False	2425.73754882813	212.21076965332	493.568176269531	0.451447367668152	0.864941716194153	0.210600182414055	104.440452575684	46476
True	False	False	False	False	2172.056640625	976.255187988281	36.6016845703125	0.838206648826599	0.963250696659088	1	46.7272720336914	1542
True	False	False	False	False	2174.63305664063	243.686370849609	21.0736961364746	0.819298386573792	0.952117681503296	1	59.6315803527832	1133
True	False	False	False	False	2339.82080078125	329.716339111328	76.5307922363281	0.809509754180908	0.965720891952515	1	57.7971000671387	3988
True	False	False	False	False	2200.97900390625	348.009521484375	653.284606933594	0.462768286466599	0.879873335361481	0.218824610114098	171.709671020508	101137
True	False	False	False	False	2243.83032226563	419.854278564453	462.512176513672	0.51212614774704	0.930510878562927	0.257968455553055	123.875297546387	51656
True	False	False	False	False	2217.18774414063	1638.98486328125	941.661499023438	0.197449252009392	0.633632659912109	0.0722615122795105	140.85041809082	119582
True	False	False	False	False	2258.16918945313	394.631683349609	561.225830078125	0.530337274074554	0.905889511108398	0.273989588022232	115.128456115723	58255
True	False	False	False	False	2345.05224609375	518.054931640625	1090.28649902344	0.278752833604813	0.8951136469841	0.109158210456371	208.07731628418	204540
True	False	False	False	False	2310.30322265625	778.291015625	361.580261230469	0.726107180118561	0.931104898452759	0.56892603635788	228.107360839844	74363
True	False	False	False	False	2311.65771484375	590.355285644531	9.98227787017822	0.785398185253143	0.931883156299591	1	43.5555572509766	392
True	False	False	False	False	2316.88525390625	736.166015625	1015.97399902344	0.635650277137756	0.929339289665222	0.392125636339188	226.343887329102	207331
True	False	False	False	False	2353.01440429688	331.932830810547	99.8227767944336	0.827447116374969	0.961418867111206	1	57.6222229003906	5186
True	False	False	False	False	2365.49047851563	756.714721679688	1785.71850585938	0.7006915807724	0.92503833770752	0.505561649799347	233.332916259766	375666
True	False	False	False	False	2429.84521484375	1158.44506835938	296.140899658203	0.74492359161377	0.934810757637024	0.629977703094482	224.711608886719	59998
True	False	False	False	False	2448.11206054688	189.396850585938	28.8376903533936	0.735885262489319	0.939532041549683	0.598617315292358	70.6923065185547	1838
True	False	False	False	False	2461.91650390625	188.995361328125	62.1119499206543	0.745300650596619	0.937515199184418	0.631386935710907	63.7321434020996	3569
True	False	False	False	False	2455.51391601563	220.425003051758	444.765930175781	0.324741274118423	0.681180715560913	0.132598876953125	105.072319030762	42134
True	False	False	False	False	2466.0185546875	149.348907470703	100.931915283203	0.821323812007904	0.961773693561554	1	147.868133544922	13456
True	False	False	False	False	2623.4775390625	848.139892578125	357.143707275391	0.744986891746521	0.949416816234589	0.630213558673859	211.111801147461	67978
True	False	False	False	False	2484.2490234375	1171.00073242188	1184.56359863281	0.230537340044975	0.715620756149292	0.0866505205631256	151.762176513672	162082
True	False	False	False	False	2837.66967773438	516.289001464844	138.64274597168	0.677749454975128	0.941624999046326	0.459619969129562	70.8720016479492	8859
True	False	False	False	False	2867.87524414063	541.808715820313	399.291107177734	0.213454127311707	0.773710310459137	0.0791216790676117	95.7333297729492	34464
True	False	False	False	False	2870.03833007813	575.27783203125	525.733276367188	0.54473602771759	0.954789578914642	0.287371873855591	128.531646728516	60924
True	False	False	False	False	2899.03295898438	592.991638183594	461.403045654297	0.723337113857269	0.948634386062622	0.561155438423157	137.802886962891	57326
True	False	False	False	False	2929.69409179688	554.492004394531	643.302307128906	0.257111310958862	0.81534469127655	0.0988143235445023	133.091384887695	77193
True	False	False	False	False	2949.72924804688	473.512603759766	862.912414550781	0.210559383034706	0.798616051673889	0.0778673440217972	127.312339782715	99049
