# Supplementary material for: Gene Delivery Mediated by Backbone-Degradable RAFT Copolymers
Source: Biomacromolecules. 2026 Feb 12;27(3):1846–56. doi: 10.1021/acs.biomac.5c01662 (PMC12977016; doi:10.1021/acs.biomac.5c01662)
Supplement: Supplementary file 2 [file bm5c01662_si_002.zip › Celigo Raw Data/Object (Cell)-Level Data/GFP/7-15-2024-2-37-07-PM_object_F7.csv]

Plate ID	PM_2024_07_15_PPP41-45_NP_5_10_20_PEIpro_200ngwell_U2OS_6k_Plate2
Plate Name
Plate Description
Scan ID	7/15/2024 2:37:07 PM
Scan Description
Scan Result ID	7/15/2024 2:37:07 PM
Scan Result Description
Software Version	5.1.0.0
Experiment Name
Application Name	Target 1
Plate Type	96-Well BD Falcon™ 353072 Plate
Acquisition Start/End Times	7/15/2024 2:37:07 PM - 7/15/2024 2:38:17 PM
Analysis Start Time	7/15/2024 2:37:07 PM
User ID	Local Administrator
Scan Area Object-Level Data CSV Report
Row	F
Column	7
Total	Class 1	Class 2	Class 3	Class 4	X Position (µm)	Y Position (µm)	Target 1: Area (µm²)	Target 1: Form Factor	Target 1: Smoothness	Target 1: Aspect Ratio	Target 1: Mean Intensity	Target 1: Integrated Intensity
True	False	False	False	False	-2526.51318359375	-1679.119140625	75.4216537475586	0.633469998836517	0.943464517593384	0.38906329870224	46.764705657959	3180
True	False	False	False	False	-2832.18017578125	-82.9125061035156	41.0382537841797	0.739717543125153	0.944031536579132	0.611384451389313	63.1891899108887	2338
True	False	False	False	False	-2831.41455078125	16.992151260376	161.934722900391	0.803017973899841	0.967520534992218	1	210.821914672852	30780
True	False	False	False	False	-2826.28857421875	-65.2089080810547	228.483245849609	0.726357579231262	0.937554478645325	0.56964111328125	208.237869262695	42897
True	False	False	False	False	-2581.35668945313	-1470.48852539063	150.843307495117	0.814773619174957	0.95888364315033	1	169.838241577148	23098
True	False	False	False	False	-2535.58715820313	-1454.77453613281	35.4925422668457	0.718531548976898	0.952576816082001	0.548247933387756	65.53125	2097
True	False	False	False	False	-2571.18505859375	-1437.36376953125	195.208984375	0.689713954925537	0.921744108200073	0.482535779476166	180.346588134766	31741
True	False	False	False	False	-2561.96630859375	-892.670654296875	39.9291114807129	0.71972519159317	0.943107068538666	0.551389634609222	61.5833320617676	2217
True	False	False	False	False	-2572.75610351563	-882.716003417969	36.6016845703125	0.618217408657074	0.922262132167816	0.368579924106598	75.2424240112305	2483
True	False	False	False	False	-2560.00708007813	-856.007934570313	529.060729980469	0.358554303646088	0.890845894813538	0.151273131370544	127.232704162598	60690
True	False	False	False	False	-2543.83032226563	-218.988006591797	1584.9638671875	0.54402881860733	0.896998822689056	0.286698758602142	186.920928955078	267110
True	False	False	False	False	-2542.7392578125	-851.250671386719	21.0736961364746	0.568957209587097	0.916782796382904	0.311511278152466	94.5263137817383	1796
True	False	False	False	False	-2539.32958984375	-1421.32373046875	316.10546875	0.671837031841278	0.930532813072205	0.449012219905853	99.466667175293	28348
True	False	False	False	False	-2522.38720703125	-1420.14562988281	31.0559749603271	0.750200152397156	0.955226957798004	0.650578022003174	81.25	2275
True	False	False	False	False	-2520.80419921875	-764.913818359375	12.2005615234375	0.546809315681458	0.877335011959076	0.28935506939888	80.1818161010742	882
True	False	False	False	False	-2516.17578125	-755.644409179688	159.716445922852	0.677043735980988	0.898339450359344	0.458330541849136	91.4722213745117	13172
True	False	False	False	False	-2510.294921875	-1441.85424804688	427.019653320313	0.376242369413376	0.860143721103668	0.161594673991203	101.579223632813	39108
True	False	False	False	False	-2509.70458984375	-1427.31066894531	13.3097038269043	0.743378639221191	0.931919693946838	0.624296009540558	83.8333358764648	1006
True	False	False	False	False	-2503.29296875	-812.154418945313	229.592376708984	0.519382476806641	0.862179160118103	0.264237821102142	91.6811599731445	18978
True	False	False	False	False	-2507.5673828125	-413.491729736328	1317.66064453125	0.669772446155548	0.94664478302002	0.445408761501312	215.457916259766	255964
True	False	False	False	False	-2489.9033203125	-819.276245117188	22.1828384399414	0.691018760204315	0.929884076118469	0.485164731740952	74.1999969482422	1484
True	False	False	False	False	-2134.80200195313	-315.159454345703	19.9645557403564	0.621916890144348	0.875001430511475	0.373404234647751	87.3333358764648	1572
True	False	False	False	False	-2124.77001953125	-299.363739013672	409.273376464844	0.659670829772949	0.908995270729065	0.428468078374863	228.059616088867	84154
True	False	False	False	False	-2064.7265625	-285.708740234375	341.61572265625	0.427467882633209	0.880429446697235	0.193973883986473	143.798706054688	44290
True	False	False	False	False	-2095.81713867188	-270.747192382813	974.935791015625	0.275019556283951	0.760354816913605	0.107344321906567	170.313995361328	149706
True	False	False	False	False	-2097.08984375	-243.996200561523	68.7667999267578	0.588521242141724	0.917711734771729	0.332737118005753	89.629035949707	5557
True	False	False	False	False	-2042.50317382813	-276.505462646484	433.674499511719	0.306027323007584	0.905552744865417	0.122806064784527	140.92839050293	55103
True	False	False	False	False	-2024.31726074219	-279.196258544922	18.8554134368896	0.685223281383514	0.906788110733032	0.473690927028656	80.6470565795898	1371
True	False	False	False	False	-2032.88415527344	-257.093597412109	32.1651153564453	0.625254034996033	0.91290944814682	0.377832800149918	106.275863647461	3082
True	False	False	False	False	-2025.6640625	-241.549255371094	38.8199691772461	0.655685126781464	0.942492067813873	0.422076970338821	60.6571426391602	2123
True	False	False	False	False	-2021.33984375	-262.135803222656	144.188446044922	0.467510789632797	0.929622054100037	0.222346618771553	83.5769195556641	10865
True	False	False	False	False	-2878.02709960938	1366.37841796875	34.3833999633789	0.607939004898071	0.930164813995361	0.355619817972183	49.2580642700195	1527
True	False	False	False	False	-2869.267578125	1380.10046386719	39.9291114807129	0.422352910041809	0.920620083808899	0.190557718276978	48.3333320617676	1740
True	False	False	False	False	-2844.52392578125	1416.689453125	151.952453613281	0.452252984046936	0.923723638057709	0.211177125573158	61.7445259094238	8459
True	False	False	False	False	-2833.62719726563	1438.30444335938	28.8376903533936	0.778573036193848	0.952666342258453	0.82945716381073	63	1638
True	False	False	False	False	-2831.40869140625	1452.15612792969	27.7285480499268	0.655060887336731	0.945891737937927	0.421090096235275	50.5999984741211	1265
True	False	False	False	False	-2813.65087890625	1440.76123046875	347.161437988281	0.277972012758255	0.756221354007721	0.108777791261673	78.4664535522461	24560
True	False	False	False	False	-2809.16333007813	1471.29565429688	249.556930541992	0.437114328145981	0.90127295255661	0.200538218021393	80.337776184082	18076
True	False	False	False	False	-2792.73681640625	1491.46984863281	29.9468326568604	0.685805439949036	0.953571021556854	0.474820286035538	42.3333320617676	1143
True	False	False	False	False	-2264.71655273438	315.681701660156	94.2770690917969	0.550683438777924	0.934165060520172	0.29310068488121	55.9882354736328	4759
True	False	False	False	False	-2287.6181640625	1598.57678222656	68.7667999267578	0.770503997802734	0.964719533920288	0.757918477058411	53.4677429199219	3315
True	False	False	False	False	-2277.86572265625	1606.56457519531	11.0914192199707	0.619482219219208	0.931919693946838	0.37021940946579	59.9000015258789	599
True	False	False	False	False	-2249.11694335938	320.749053955078	102.041061401367	0.633248448371887	0.952879250049591	0.388754099607468	65.0652160644531	5986
True	False	False	False	False	-1937.43493652344	145.319396972656	47.6931037902832	0.594744265079498	0.901576340198517	0.339858740568161	52.4883728027344	2257
True	False	False	False	False	-1934.03100585938	2026.75537109375	113.132476806641	0.563379287719727	0.959746539592743	0.305756092071533	49.0392150878906	5002
True	False	False	False	False	-1928.53430175781	191.095825195313	124.223899841309	0.457649767398834	0.853997945785522	0.215074703097343	67.3839263916016	7547
True	False	False	False	False	-1917.8876953125	1387.91394042969	45.4748191833496	0.36060631275177	0.90471214056015	0.15245009958744	62.7804870605469	2574
True	False	False	False	False	-1903.73718261719	2040.43774414063	36.6016845703125	0.634930491447449	0.953634083271027	0.391110688447952	46.9090919494629	1548
True	False	False	False	False	-773.155456542969	-3468.01025390625	401.509399414063	0.454524099826813	0.947273015975952	0.212810412049294	219.171264648438	79340
True	False	False	False	False	-1619.11853027344	-2897.9794921875	626.665222167969	0.556904196739197	0.90993720293045	0.29922690987587	136.840713500977	77315
True	False	False	False	False	-1598.91418457031	-2881.55151367188	350.488861083984	0.762110352516174	0.939878284931183	0.706201493740082	222.819625854492	70411
True	False	False	False	False	-1400.59509277344	-2542.92724609375	41.0382537841797	0.775534987449646	0.947963654994965	0.798458695411682	46.4594612121582	1719
True	False	False	False	False	-1185.02978515625	-2456.45458984375	33.2742576599121	0.641462504863739	0.947442829608917	0.400467902421951	49.1666679382324	1475
True	False	False	False	False	-1178.27319335938	-2472.90478515625	110.914192199707	0.727671027183533	0.951650977134705	0.573428332805634	63.9199981689453	6392
True	False	False	False	False	-1162.84094238281	-3361.93481445313	231.810668945313	0.342269331216812	0.944936811923981	0.14211405813694	53.2966499328613	11139
True	False	False	False	False	-1140.56372070313	-2797.7294921875	15.5279874801636	0.800106346607208	0.94487601518631	1	51.5714302062988	722
True	False	False	False	False	-1134.51623535156	-2777.9541015625	157.498153686523	0.820758700370789	0.945672452449799	1	109.492958068848	15548
True	False	False	False	False	-778.616943359375	-2610.1103515625	199.645553588867	0.741987287998199	0.920234799385071	0.619300961494446	195.283340454102	35151
True	False	False	False	False	-794.563903808594	-2586.30493164063	140.861022949219	0.819043397903442	0.957865417003632	1	130.811019897461	16613
True	False	False	False	False	-702.0791015625	-1929.92907714844	2145.08056640625	0.357883006334305	0.898812890052795	0.150889232754707	239.46794128418	463131
True	False	False	False	False	-582.128662109375	-3502.21118164063	133.097030639648	0.514422953128815	0.958913505077362	0.259937018156052	56.3583335876465	6763
True	False	False	False	False	-538.091918945313	-3437.39135742188	17.7462711334229	0.820201992988586	0.947792708873749	1	53.125	850
True	False	False	False	False	-548.275085449219	-3407.53002929688	11.0914192199707	0.619482219219208	0.931919693946838	0.37021940946579	61.0999984741211	611
True	False	False	False	False	-529.968139648438	-3403.140625	33.2742576599121	0.588328063488007	0.935147106647491	0.332519084215164	63.7999992370605	1914
True	False	False	False	False	-537.060241699219	-3357.298828125	15.5279874801636	0.564301550388336	0.908336460590363	0.306699156761169	59	826
True	False	False	False	False	-531.600952148438	-3353.9091796875	14.4188451766968	0.666414141654968	0.928345501422882	0.43965283036232	55.0769233703613	716
True	False	False	False	False	-533.679626464844	-3318.67211914063	19.9645557403564	0.621916890144348	0.917225062847137	0.373404234647751	58.8333320617676	1059
True	False	False	False	False	-37.6616134643555	-3171.28540039063	17.7462711334229	0.64491605758667	0.898165881633759	0.405553311109543	86.75	1388
True	False	False	False	False	-21.0917587280273	-3175.94653320313	128.660461425781	0.397897154092789	0.859686136245728	0.174804240465164	79.8017272949219	9257
True	False	False	False	False	-50.7508506774902	-3170.6982421875	109.805053710938	0.539025843143463	0.950527250766754	0.281984508037567	72	7128
True	False	False	False	False	-192.667846679688	-2627.22631835938	896.186706542969	0.323747485876083	0.778990626335144	0.132069572806358	157.983917236328	127651
True	False	False	False	False	-242.404693603516	-2606.34399414063	9.98227787017822	0.497925460338593	0.870592355728149	0.246108084917068	87.6666641235352	789
True	False	False	False	False	-218.65397644043	-2599.6669921875	850.711853027344	0.304464548826218	0.746073186397552	0.122004576027393	169.397659301758	129928
True	False	False	False	False	-161.593612670898	-2576.5869140625	70.9850845336914	0.657634496688843	0.967919170856476	0.425183236598969	50.515625	3233
True	False	False	False	False	-156.597671508789	-2495.28784179688	319.432891845703	0.844705820083618	0.96131843328476	1	226.503479003906	65233
True	False	False	False	False	-87.997200012207	-3166.39184570313	16.6371288299561	0.714476346969604	0.930929720401764	0.53786963224411	48.4000015258789	726
True	False	False	False	False	-3.33487987518311	-3162.13452148438	224.046676635742	0.354088544845581	0.832603514194489	0.148729711771011	91.2871322631836	18440
True	False	False	False	False	20.2611694335938	-3163.0830078125	383.763122558594	0.282854706048965	0.675197958946228	0.111165814101696	82.0982666015625	28406
True	False	False	False	False	-38.2572402954102	-3155.5068359375	215.173538208008	0.346818804740906	0.887041747570038	0.14464096724987	83.8659820556641	16270
True	False	False	False	False	-1684.59704589844	-1715.91442871094	33.2742576599121	0.6288121342659	0.947963654994965	0.382637858390808	58.5666656494141	1757
True	False	False	False	False	-1638.77746582031	-1695.26318359375	2049.6943359375	0.214706063270569	0.63304191827774	0.0796660557389259	189.049789428711	349364
True	False	False	False	False	-1789.15783691406	-1465.271484375	24.401123046875	0.760120630264282	0.945849716663361	0.695777595043182	50.5909080505371	1113
True	False	False	False	False	-1787.21520996094	-1455.78649902344	14.4188451766968	0.560572564601898	0.917975544929504	0.302906334400177	51.230770111084	666
True	False	False	False	False	-1777.68859863281	-1463.68078613281	14.4188451766968	0.742955923080444	0.934609174728394	0.622766435146332	45.3846168518066	590
True	False	False	False	False	-1703.13122558594	-1519.68811035156	693.213745117188	0.25688847899437	0.814071893692017	0.0987099334597588	111.529602050781	69706
True	False	False	False	False	-1663.80541992188	-1516.50634765625	667.703430175781	0.206852048635483	0.733502388000488	0.07626973092556	104.380401611328	62837
True	False	False	False	False	-1449.12658691406	-173.895538330078	2544.37158203125	0.230049625039101	0.758452951908112	0.0864325240254402	161.698348999023	370936
True	False	False	False	False	-1593.46252441406	61.9798889160156	554.570983886719	0.718753695487976	0.941453635692596	0.548829555511475	222.970001220703	111485
True	False	False	False	False	-1484.59252929688	-137.730056762695	907.278137207031	0.543388903141022	0.913497805595398	0.28609111905098	157.029342651367	128450
True	False	False	False	False	-1452.29736328125	-108.433723449707	967.171752929688	0.42975264787674	0.912635624408722	0.195514097809792	138.581420898438	120843
True	False	False	False	False	-1348.15771484375	-1453.96728515625	608.9189453125	0.426697313785553	0.778647243976593	0.193456426262856	104.289619445801	57255
True	False	False	False	False	-1141.00891113281	-893.661071777344	580.081237792969	0.729578733444214	0.929423630237579	0.579039931297302	142.541107177734	74549
True	False	False	False	False	-818.01220703125	-1209.68896484375	1854.4853515625	0.530593633651733	0.920963525772095	0.274222075939178	202.517349243164	338609
True	False	False	False	False	-1101.04528808594	-907.398071289063	15.5279874801636	0.603693544864655	0.894671499729156	0.350445985794067	50	700
True	False	False	False	False	-997.62451171875	-875.8193359375	56.5662384033203	0.468886703252792	0.914591372013092	0.223377168178558	58.8627433776855	3002
True	False	False	False	False	-1098.07958984375	-846.184936523438	550.134399414063	0.346995532512665	0.923405826091766	0.144739627838135	92.3024215698242	45782
True	False	False	False	False	-1072.52404785156	-859.40478515625	11.0914192199707	0.619482219219208	0.921230614185333	0.37021940946579	82	820
True	False	False	False	False	-1095.35998535156	-797.949523925781	336.070007324219	0.52088987827301	0.910006999969482	0.265558809041977	107.801979064941	32664
True	False	False	False	False	-1068.59252929688	-791.917724609375	79.8582229614258	0.739838838577271	0.946899116039276	0.6118004322052	80.5555572509766	5800
True	False	False	False	False	-1016.75329589844	-836.922302246094	696.541137695313	0.413642942905426	0.834352135658264	0.184839501976967	123.26114654541	77408
True	False	False	False	False	-891.841491699219	-794.009338378906	33.2742576599121	0.588328063488007	0.918020188808441	0.332519084215164	57.7333335876465	1732
True	False	False	False	False	-886.151245117188	-775.872802734375	42.1473922729492	0.796495378017426	0.947963654994965	1	77.184211730957	2933
True	False	False	False	False	-872.474182128906	-758.250061035156	184.117568969727	0.278354167938232	0.866015493869781	0.108963914215565	75.3012084960938	12500
True	False	False	False	False	-555.439208984375	-927.664916992188	9.98227787017822	0.687235474586487	0.936281979084015	0.47761595249176	58.2222213745117	524
True	False	False	False	False	-580.978881835938	-924.080078125	887.313537597656	0.433026999235153	0.847889482975006	0.197737067937851	204.007507324219	163206
True	False	False	False	False	-572.048522949219	-881.279724121094	13.3097038269043	0.743378639221191	0.931919693946838	0.624296009540558	52.9166679382324	635
True	False	False	False	False	-570.898010253906	-891.820007324219	13.3097038269043	0.743378639221191	0.931919693946838	0.624296009540558	56.5	678
True	False	False	False	False	-499.252471923828	-892.024536132813	267.30322265625	0.810893833637238	0.943534433841705	1	211.435684204102	50956
True	False	False	False	False	-1811.73217773438	287.399353027344	935.006652832031	0.529855251312256	0.913376688957214	0.273552924394608	126.978645324707	107043
True	False	False	False	False	-1811.13012695313	364.417388916016	475.821899414063	0.416715651750565	0.738459587097168	0.186842784285545	176.452209472656	75698
True	False	False	False	False	-1869.09985351563	1373.03759765625	24.401123046875	0.760120630264282	0.941173493862152	0.695777595043182	48.5909080505371	1069
True	False	False	False	False	-1898.77795410156	1403.49670410156	83.1856460571289	0.647830069065094	0.959297358989716	0.409922420978546	56.3333320617676	4225
True	False	False	False	False	-1884.23413085938	1417.1103515625	25.5102653503418	0.531759142875671	0.923053503036499	0.275281727313995	56.9565200805664	1310
True	False	False	False	False	-1863.60192871094	1668.517578125	78.7490768432617	0.765397131443024	0.941029727458954	0.724761068820953	98.6197204589844	7002
True	False	False	False	False	-1854.58178710938	1694.58459472656	45.4748191833496	0.804048359394073	0.949666619300842	1	42.1951217651367	1730
True	False	False	False	False	-1840.67529296875	1792.85974121094	29.9468326568604	0.707465767860413	0.938939929008484	0.520909607410431	41.9259262084961	1132
True	False	False	False	False	-1832.4912109375	1761.03955078125	55.4570960998535	0.608177602291107	0.934585809707642	0.355913579463959	43.6599998474121	2183
True	False	False	False	False	-1810.64172363281	1675.00708007813	85.4039306640625	0.791216492652893	0.961762547492981	1	50.0519485473633	3854
True	False	False	False	False	-1765.46142578125	394.695159912109	825.201599121094	0.351478755474091	0.82259464263916	0.147254586219788	122.102149963379	90844
True	False	False	False	False	-1758.58288574219	329.387023925781	1621.56555175781	0.398738473653793	0.819395780563354	0.175330966711044	146.970581054688	214871
True	False	False	False	False	-1707.25964355469	338.557495117188	139.751892089844	0.499811589717865	0.934886872768402	0.24765345454216	64.7301559448242	8156
True	False	False	False	False	-1448.11315917969	157.896286010742	17.7462711334229	0.820201992988586	0.947792708873749	1	42.625	682
True	False	False	False	False	-1437.49645996094	142.871978759766	15.5279874801636	0.800106346607208	0.94487601518631	1	41.1428565979004	576
True	False	False	False	False	-1409.67724609375	2001.29321289063	1452.97595214844	0.473236739635468	0.848638951778412	0.226661741733551	138.783966064453	181807
True	False	False	False	False	-1247.029296875	2009.38842773438	151.952453613281	0.842170178890228	0.961718082427979	1	60.8467140197754	8336
True	False	False	False	False	-1111.96032714844	1794.39819335938	268.412353515625	0.877478122711182	0.965870440006256	1	219.727279663086	53174
True	False	False	False	False	-1133.27185058594	1847.5810546875	26.6194076538086	0.701955497264862	0.950178146362305	0.508354067802429	67.25	1614
True	False	False	False	False	-1115.02502441406	1851.62707519531	240.683807373047	0.868256568908691	0.962556600570679	1	224.225799560547	48657
True	False	False	False	False	-748.141174316406	1979.50817871094	343.834014892578	0.419841527938843	0.739791810512543	0.188896313309669	78.7903213500977	24425
True	False	False	False	False	-264.106140136719	1756.76647949219	128.660461425781	0.479915201663971	0.927329897880554	0.231784254312515	66.9137954711914	7762
True	False	False	False	False	-280.973480224609	1790.20812988281	410.382507324219	0.300120681524277	0.901332318782806	0.119789518415928	99.6405410766602	36867
True	False	False	False	False	-270.801910400391	1832.04724121094	69.8759460449219	0.598013520240784	0.895694673061371	0.343677669763565	63.2539672851563	3985
True	False	False	False	False	-246.162414550781	1836.21142578125	143.079315185547	0.695325613021851	0.938077628612518	0.494042277336121	67.3720932006836	8691
True	False	False	False	False	-236.216003417969	1760.27795410156	15.5279874801636	0.514855980873108	0.854568719863892	0.260309815406799	62.2142868041992	871
True	False	False	False	False	-230.073272705078	1769.42895507813	39.9291114807129	0.571213245391846	0.907746374607086	0.313874661922455	62.1111106872559	2236
True	False	False	False	False	-228.608306884766	1787.1396484375	98.7136306762695	0.43219068646431	0.89295506477356	0.197167530655861	55.0898895263672	4903
True	False	False	False	False	-178.197143554688	379.629913330078	1582.74560546875	0.455523073673248	0.90120804309845	0.213532015681267	156.178695678711	222867
True	False	False	False	False	-170.592422485352	433.327545166016	431.456207275391	0.336272567510605	0.827032625675201	0.138819873332977	70.1953735351563	27306
True	False	False	False	False	-111.105438232422	431.353149414063	85.4039306640625	0.618398129940033	0.951460897922516	0.36881360411644	58.2597389221191	4486
True	False	False	False	False	-119.758247375488	448.272644042969	451.420776367188	0.391993552446365	0.885605275630951	0.171137303113937	73.3882064819336	29869
True	False	False	False	False	9.31972312927246	557.251037597656	18.8554134368896	0.733056426048279	0.934281527996063	0.589630365371704	83	1411
True	False	False	False	False	-1836.62084960938	2067.8037109375	19.9645557403564	0.661957681179047	0.939309358596802	0.432207375764847	49.2222213745117	886
True	False	False	False	False	-1827.98107910156	2063.04931640625	11.0914192199707	0.763594925403595	0.936281979084015	0.714360892772675	44.5	445
True	False	False	False	False	-1414.59606933594	2065.49560546875	1407.50109863281	0.221777871251106	0.722456157207489	0.0827627629041672	109.248229980469	138636
True	False	False	False	False	-1343.02197265625	2040.44250488281	188.554138183594	0.368072956800461	0.82951545715332	0.156777486205101	70.8294143676758	12041
True	False	False	False	False	-1345.75134277344	2072.37377929688	31.0559749603271	0.538728892803192	0.92121833562851	0.281707316637039	53.6071434020996	1501
True	False	False	False	False	-1325.57922363281	2085.1455078125	69.8759460449219	0.499811589717865	0.898576617240906	0.24765345454216	59.7301597595215	3763
True	False	False	False	False	-1320.10205078125	2036.81640625	131.987884521484	0.427952200174332	0.908948123455048	0.194299638271332	63.3529396057129	7539
True	False	False	False	False	-1010.06280517578	2450.73046875	144.188446044922	0.787146151065826	0.944930672645569	1	136.861541748047	17792
True	False	False	False	False	-986.624267578125	2493.18115234375	58.7845230102539	0.820813894271851	0.960615336894989	1	104.75471496582	5552
True	False	False	False	False	-726.441467285156	2853.26123046875	288.376892089844	0.30729740858078	0.86752188205719	0.12345926463604	57.0999984741211	14846
True	False	False	False	False	-702.211364746094	2859.67944335938	22.1828384399414	0.755204319953918	0.946847438812256	0.672140836715698	44.0499992370605	881
True	False	False	False	False	-372.872222900391	2071.59936523438	23.2919807434082	0.725569725036621	0.94915634393692	0.567398190498352	46.3333320617676	973
True	False	False	False	False	-227.564987182617	2539.34448242188	1146.85278320313	0.566886425018311	0.901243209838867	0.309360206127167	237.121856689453	245184
True	False	False	False	False	52.4120941162109	2548.08984375	798.582214355469	0.679443836212158	0.942394495010376	0.462742656469345	109.202774047852	78626
True	False	False	False	False	757.83642578125	-3093.43017578125	47.6931037902832	0.694201648235321	0.924638330936432	0.491695135831833	60.0930213928223	2584
True	False	False	False	False	488.181304931641	-2989.69360351563	218.500961303711	0.352181971073151	0.888510942459106	0.147651240229607	78.8223342895508	15528
True	False	False	False	False	440.41455078125	-2437.14526367188	45.4748191833496	0.349683940410614	0.8835768699646	0.146244868636131	101.878051757813	4177
True	False	False	False	False	126.481773376465	-2406.7607421875	725.378845214844	0.392451912164688	0.840872824192047	0.171420201659203	119.996940612793	78478
True	False	False	False	False	403.013275146484	-2428.32983398438	37.7108268737793	0.748016774654388	0.944049656391144	0.64181524515152	68.8235321044922	2340
True	False	False	False	False	144.885009765625	-2387.23315429688	136.424453735352	0.603036284446716	0.916556894779205	0.34965392947197	102.99186706543	12668
True	False	False	False	False	410.621765136719	-2385.0166015625	598.936645507813	0.287849575281143	0.743289351463318	0.113631501793861	128.331481933594	69299
True	False	False	False	False	132.109588623047	-2361.1650390625	789.709045410156	0.571213006973267	0.930407106876373	0.313874453306198	144.938201904297	103196
True	False	False	False	False	164.943878173828	-2226.08032226563	19.9645557403564	0.725530564785004	0.936461865901947	0.56728732585907	69.0555572509766	1243
True	False	False	False	False	132.598999023438	-2226.03125	1567.21752929688	0.618482351303101	0.895947694778442	0.368922531604767	149.280960083008	210934
True	False	False	False	False	169.729049682617	-2152.26733398438	1103.59619140625	0.527741134166718	0.814102709293365	0.271646231412888	192.742706298828	191779
True	False	False	False	False	155.213409423828	-1924.5791015625	439.22021484375	0.684647500514984	0.931516647338867	0.472578823566437	131.729797363281	52165
True	False	False	False	False	169.491119384766	-1915.0791015625	16.6371288299561	0.449176728725433	0.832680583000183	0.208980649709702	113.533332824707	1703
True	False	False	False	False	188.703887939453	-1909.61962890625	988.245483398438	0.279731214046478	0.749846279621124	0.109635666012764	133.263748168945	118738
True	False	False	False	False	191.696578979492	-1990.32434082031	1617.12890625	0.394964218139648	0.883237719535828	0.172976151108742	148.988342285156	217225
True	False	False	False	False	307.851959228516	-1915.27893066406	909.496398925781	0.526621401309967	0.873328626155853	0.270641833543777	152.593902587891	125127
True	False	False	False	False	315.010070800781	-1894.70520019531	41.0382537841797	0.760389924049377	0.952080726623535	0.697156250476837	187.486480712891	6937
True	False	False	False	False	329.743255615234	-2162.10278320313	1275.51318359375	0.679988265037537	0.928696036338806	0.463754177093506	240.313049316406	276360
True	False	False	False	False	355.354187011719	-2126.05737304688	568.989807128906	0.73585844039917	0.941808581352234	0.598530352115631	231.647171020508	118835
True	False	False	False	False	340.100952148438	-1901.8955078125	774.181091308594	0.186452597379684	0.667751848697662	0.0676515251398087	127.919769287109	89288
True	False	False	False	False	426.712097167969	-2424.26904296875	333.851715087891	0.568090498447418	0.906108021736145	0.310608893632889	127.920265197754	38504
True	False	False	False	False	450.636749267578	-2384.63793945313	625.556030273438	0.289492756128311	0.74708753824234	0.114447750151157	122.478721618652	69078
True	False	False	False	False	468.237335205078	-2450.17529296875	687.668029785156	0.419585049152374	0.889249205589294	0.188727214932442	123.720970153809	76707
True	False	False	False	False	488.30615234375	-2455.3291015625	313.887176513672	0.295301377773285	0.86035680770874	0.11735375225544	101.431098937988	28705
True	False	False	False	False	507.736572265625	-3012.79296875	45.4748191833496	0.768088281154633	0.956683158874512	0.741466164588928	78.2926864624023	3210
True	False	False	False	False	515.704772949219	-2992.92895507813	352.707153320313	0.62153285741806	0.917127788066864	0.372899323701859	211.776733398438	67345
True	False	False	False	False	761.729736328125	-3114.21655273438	37.7108268737793	0.509066939353943	0.938078224658966	0.255368679761887	66.2352905273438	2252
True	False	False	False	False	779.0009765625	-3103.34350585938	104.259346008301	0.599611103534698	0.949292719364166	0.345564007759094	72.4148941040039	6807
True	False	False	False	False	1652.31799316406	-2612.7958984375	1238.91149902344	0.175466805696487	0.614384889602661	0.0631270408630371	131.039398193359	146371
True	False	False	False	False	790.61962890625	-2581.2841796875	148.625015258789	0.559298753738403	0.902339458465576	0.301622897386551	63.3805961608887	8493
True	False	False	False	False	869.101623535156	-2581.13159179688	755.32568359375	0.3489128947258	0.811108410358429	0.145812287926674	149.139495849609	101564
True	False	False	False	False	1125.02868652344	-2536.435546875	329.415161132813	0.85571813583374	0.961661517620087	1	208.841751098633	62026
True	False	False	False	False	1093.84155273438	-2442.23046875	29.9468326568604	0.67108416557312	0.936564445495605	0.447692304849625	86.3333358764648	2331
True	False	False	False	False	1062.77380371094	-2338.61083984375	809.673645019531	0.474140286445618	0.922572731971741	0.227349057793617	146.284927368164	106788
True	False	False	False	False	1101.41516113281	-2455.85278320313	271.739776611328	0.837602198123932	0.967899858951569	1	202.971435546875	49728
True	False	False	False	False	1208.91674804688	-2382.490234375	13.3097038269043	0.685805439949036	0.934609174728394	0.474820286035538	64.8333358764648	778
True	False	False	False	False	1464.45349121094	-2370.92626953125	1296.5869140625	0.175495058298111	0.65698516368866	0.0631385743618011	141.949523925781	165939
True	False	False	False	False	1604.42944335938	-1976.74865722656	64.3302307128906	0.680457472801208	0.945187211036682	0.464629203081131	79.9655151367188	4638
True	False	False	False	False	1612.14038085938	-1927.76232910156	14.4188451766968	0.412542879581451	0.843117415904999	0.184125974774361	68.7692337036133	894
True	False	False	False	False	1649.0673828125	-1928.35021972656	11.0914192199707	0.619482219219208	0.921230614185333	0.37021940946579	52.4000015258789	524
True	False	False	False	False	1613.587890625	-1908.02404785156	151.952453613281	0.427550256252289	0.826247692108154	0.194029271602631	76.2700729370117	10449
True	False	False	False	False	1635.96154785156	-1900.20825195313	9.98227787017822	0.497925460338593	0.870592355728149	0.246108084917068	66.8888854980469	602
True	False	False	False	False	1680.03015136719	-1897.1455078125	24.401123046875	0.431440591812134	0.852567374706268	0.196657732129097	59.9090919494629	1318
True	False	False	False	False	1761.32507324219	-2771.70922851563	664.376037597656	0.645547032356262	0.905853509902954	0.406493157148361	224.358932495117	134391
True	False	False	False	False	1867.54931640625	-2750.79174804688	750.889099121094	0.654817402362823	0.907271385192871	0.420706182718277	229.474151611328	155354
True	False	False	False	False	1786.46374511719	-2405.90576171875	532.388122558594	0.273120313882828	0.699839890003204	0.106426350772381	91.28125	43815
True	False	False	False	False	1804.75524902344	-2127.92456054688	1645.96667480469	0.410285174846649	0.882860362529755	0.18266749382019	238.21630859375	353513
True	False	False	False	False	300.166320800781	-1882.25512695313	458.075622558594	0.31278994679451	0.747752368450165	0.126302897930145	158.733657836914	65557
True	False	False	False	False	315.604095458984	-1866.55261230469	178.571853637695	0.403964161872864	0.92681086063385	0.178626194596291	115.459625244141	18589
True	False	False	False	False	417.623931884766	-498.769470214844	55.4570960998535	0.4454645216465	0.919405996799469	0.206353932619095	43.2200012207031	2161
True	False	False	False	False	404.331146240234	-442.490570068359	826.310729980469	0.244493737816811	0.822591185569763	0.0929678156971931	79.4375839233398	59181
True	False	False	False	False	431.614929199219	-404.625640869141	98.7136306762695	0.396463423967361	0.882401704788208	0.173909038305283	60.7865180969238	5410
True	False	False	False	False	458.293792724609	13.1459827423096	1190.10925292969	0.53927356004715	0.85866242647171	0.282215982675552	184.345764160156	197803
True	False	False	False	False	492.240600585938	23.1472854614258	1278.84069824219	0.355356127023697	0.912587583065033	0.149449154734612	187.097137451172	215723
True	False	False	False	False	670.933471679688	-1312.21911621094	28.8376903533936	0.696614444255829	0.934137880802155	0.496761053800583	48.8461532592773	1270
True	False	False	False	False	652.861938476563	-1223.76635742188	1545.03479003906	0.563402593135834	0.907775104045868	0.305779874324799	214.282836914063	298496
True	False	False	False	False	683.523681640625	-1186.283203125	614.464660644531	0.393246531486511	0.740580797195435	0.171911358833313	131.232849121094	72703
True	False	False	False	False	694.580688476563	-1384.90124511719	710.9599609375	0.569664061069489	0.911508619785309	0.312249511480331	141.216842651367	90520
True	False	False	False	False	700.393188476563	-1288.44360351563	509.096160888672	0.419230341911316	0.927809119224548	0.188493549823761	140.370376586914	64430
True	False	False	False	False	739.518493652344	-1267.42199707031	38.8199691772461	0.733614146709442	0.93917053937912	0.591374695301056	47.5428581237793	1664
True	False	False	False	False	802.030944824219	-960.454345703125	1295.47778320313	0.463643550872803	0.887934505939484	0.219471126794815	194.071060180664	226675
True	False	False	False	False	832.191833496094	-1068.12817382813	154.17073059082	0.430493354797363	0.894720673561096	0.196015357971191	81.4316558837891	11319
True	False	False	False	False	851.853454589844	-972.71875	1314.33325195313	0.468582600355148	0.896439611911774	0.223149061203003	191.697052001953	227161
True	False	False	False	False	907.488220214844	-1355.89807128906	587.84521484375	0.474551498889923	0.918020308017731	0.227662459015846	143.484909057617	76047
True	False	False	False	False	874.046508789063	-1261.71704101563	34.3833999633789	0.770503997802734	0.956876516342163	0.757918477058411	56.9354820251465	1765
True	False	False	False	False	875.268798828125	-1036.48278808594	2178.35473632813	0.0931990891695023	0.49663433432579	0.0315688103437424	197.377288818359	387649
True	False	False	False	False	882.253845214844	-1343.27172851563	810.782775878906	0.387927144765854	0.911039054393768	0.168640658259392	113.455543518066	82936
True	False	False	False	False	931.504638671875	-1314.90209960938	683.2314453125	0.575444877147675	0.909030020236969	0.318364799022675	92.3685073852539	56899
True	False	False	False	False	912.535766601563	-1247.70361328125	22.1828384399414	0.691018760204315	0.933190703392029	0.485164731740952	83.25	1665
True	False	False	False	False	895.31396484375	-1237.41455078125	747.561645507813	0.672492504119873	0.930146753787994	0.450166910886765	173.166168212891	116714
True	False	False	False	False	905.896423339844	-982.207214355469	45.4748191833496	0.690609216690063	0.947778403759003	0.484336644411087	76.365852355957	3131
True	False	False	False	False	915.4072265625	-169.314804077148	1561.671875	0.571040391921997	0.946056067943573	0.31369286775589	226.602981567383	319057
True	False	False	False	False	930.89404296875	-1195.89965820313	744.234252929688	0.694015324115753	0.906888484954834	0.491308093070984	166.804763793945	111926
True	False	False	False	False	973.211730957031	-1301.50122070313	525.733276367188	0.272738605737686	0.924956798553467	0.10624223947525	84.7637100219727	40178
True	False	False	False	False	1043.79382324219	-1209.85852050781	785.272521972656	0.221295446157455	0.670603215694427	0.0825503319501877	145.411010742188	102951
True	False	False	False	False	1057.27600097656	-1165.11608886719	1081.41345214844	0.448968261480331	0.896760165691376	0.208832457661629	152.691284179688	148874
True	False	False	False	False	1109.23803710938	-317.505828857422	2111.80615234375	0.455707371234894	0.815812468528748	0.213665336370468	221.38655090332	421520
True	False	False	False	False	1549.39367675781	-1891.978515625	394.854522705078	0.685747921466827	0.897068977355957	0.474708467721939	75.8455047607422	27001
True	False	False	False	False	1563.73840332031	-1866.60754394531	27.7285480499268	0.621374189853668	0.903687536716461	0.372691035270691	77.6800003051758	1942
True	False	False	False	False	1555.13781738281	-1852.89001464844	525.733276367188	0.161876991391182	0.754338800907135	0.0576380677521229	74.8776397705078	35492
True	False	False	False	False	1560.20935058594	-1774.14196777344	516.860168457031	0.854780435562134	0.972046613693237	1	234.422744750977	109241
True	False	False	False	False	1660.19421386719	-1888.38293457031	124.223899841309	0.338022887706757	0.924651086330414	0.139777138829231	68.7767868041992	7703
True	False	False	False	False	1617.50769042969	-1885.943359375	83.1856460571289	0.539435565471649	0.942254781723022	0.282367467880249	58.8266677856445	4412
True	False	False	False	False	1812.73132324219	-1427.26892089844	24.401123046875	0.779838144779205	0.956586837768555	0.844782948493958	58.3636360168457	1284
True	False	False	False	False	1803.02880859375	-1375.88134765625	26.6194076538086	0.780536234378815	0.942926585674286	0.854119598865509	52.8333320617676	1268
True	False	False	False	False	1807.76000976563	-1410.18444824219	219.610107421875	0.878691136837006	0.973195254802704	1	223.5	44253
True	False	False	False	False	1828.74560546875	-1399.73779296875	105.36848449707	0.481384843587875	0.80204039812088	0.232924774289131	121.684211730957	11560
True	False	False	False	False	1889.64123535156	-1471.919921875	662.15771484375	0.435189217329025	0.874431133270264	0.199215218424797	91.3701858520508	54548
True	False	False	False	False	1930.42517089844	-1470.91003417969	88.7313537597656	0.653785407543182	0.923753321170807	0.419085085391998	68.0999984741211	5448
True	False	False	False	False	1964.43322753906	-1464.09167480469	27.7285480499268	0.707581996917725	0.93653929233551	0.521181464195251	51.4799995422363	1287
True	False	False	False	False	1980.97265625	-1469.79833984375	326.087738037109	0.232774272561073	0.757612228393555	0.0876527726650238	59.7755088806152	17574
True	False	False	False	False	1919.43212890625	-1462.70739746094	31.0559749603271	0.647358953952789	0.942643821239471	0.409211099147797	84.8571395874023	2376
True	False	False	False	False	1908.47399902344	-1452.15539550781	110.914192199707	0.490273386240005	0.897644340991974	0.239928409457207	78.8399963378906	7884
True	False	False	False	False	1922.96606445313	-1451.52026367188	22.1828384399414	0.427641659975052	0.877503335475922	0.194090723991394	64.75	1295
True	False	False	False	False	1958.47485351563	-1417.6806640625	292.8134765625	0.305398344993591	0.819059610366821	0.122483193874359	62.7348480224609	16562
True	False	False	False	False	1978.57751464844	-1106.63537597656	53.2388153076172	0.743378639221191	0.955270767211914	0.624296009540558	42.5208320617676	2041
True	False	False	False	False	1979.57019042969	-1035.05126953125	248.447799682617	0.647358953952789	0.90582138299942	0.409211099147797	68.0758895874023	15249
True	False	False	False	False	114.029289245605	537.815734863281	57.6753807067871	0.666414141654968	0.928866505622864	0.43965283036232	90.4230804443359	4702
True	False	False	False	False	100.409568786621	693.246215820313	1032.61120605469	0.633627593517303	0.936907351016998	0.389283418655396	221.961334228516	206646
True	False	False	False	False	75.7665634155273	725.279296875	962.735229492188	0.686143159866333	0.916410982608795	0.475477695465088	213.357147216797	185194
True	False	False	False	False	101.643081665039	717.904602050781	18.8554134368896	0.539479196071625	0.909642398357391	0.28240829706192	124.764709472656	2121
True	False	False	False	False	96.9462966918945	734.814758300781	116.459907531738	0.340128004550934	0.918900668621063	0.140933036804199	109.638092041016	11512
True	False	False	False	False	133.195343017578	518.7109375	45.4748191833496	0.819687008857727	0.96739661693573	1	68.9268264770508	2826
True	False	False	False	False	138.278717041016	548.367614746094	1142.41625976563	0.427886575460434	0.74915474653244	0.194255471229553	213.4990234375	219904
True	False	False	False	False	189.889373779297	553.845275878906	1407.50109863281	0.183823257684708	0.584160566329956	0.0665613785386086	200.635147094727	254606
True	False	False	False	False	137.256805419922	687.445678710938	115.350761413574	0.516867101192474	0.887353658676147	0.262047916650772	68.8942337036133	7165
True	False	False	False	False	191.065490722656	706.193115234375	28.8376903533936	0.825085759162903	0.95892345905304	1	42.730770111084	1111
True	False	False	False	False	163.537384033203	1460.74609375	77.6399383544922	0.269676148891449	0.918462336063385	0.104769840836525	61.0285720825195	4272
True	False	False	False	False	179.321166992188	1472.69445800781	43.256534576416	0.539419233798981	0.93115246295929	0.282352238893509	55.6410255432129	2170
True	False	False	False	False	195.459671020508	1506.45739746094	51.0205307006836	0.375926584005356	0.900246679782867	0.161406844854355	52.652172088623	2422
True	False	False	False	False	195.793869018555	1539.62512207031	42.1473922729492	0.640076875686646	0.929596841335297	0.398454904556274	53.2894744873047	2025
True	False	False	False	False	522.030029296875	153.925186157227	116.459907531738	0.71459025144577	0.953173696994781	0.538155138492584	47.8380966186523	5023
True	False	False	False	False	615.732971191406	1911.00451660156	441.438507080078	0.789384961128235	0.954666674137115	1	75.8894500732422	30204
True	False	False	False	False	832.026794433594	761.662048339844	35.4925422668457	0.627549946308136	0.935147106647491	0.380923300981522	75.71875	2423
True	False	False	False	False	843.699340820313	693.913818359375	23.2919807434082	0.744390904903412	0.940415441989899	0.628002285957336	94.8571395874023	1992
True	False	False	False	False	865.957580566406	732.946655273438	11.0914192199707	0.763594925403595	0.936281979084015	0.714360892772675	57.7999992370605	578
True	False	False	False	False	854.830017089844	759.6689453125	549.025268554688	0.817026376724243	0.945347547531128	1	211.218185424805	104553
True	False	False	False	False	878.276489257813	1616.3544921875	503.550445556641	0.699263870716095	0.93322879076004	0.502444565296173	157.713653564453	71602
True	False	False	False	False	883.87255859375	729.778381347656	15.5279874801636	0.455312818288803	0.936510443687439	0.213379964232445	58.5	819
True	False	False	False	False	888.222839355469	754.906372070313	331.633453369141	0.535813868045807	0.881105065345764	0.279001086950302	126.772575378418	37905
True	False	False	False	False	902.681823730469	768.814575195313	49.9113883972168	0.658083260059357	0.926955103874207	0.425903588533401	61.0222206115723	2746
True	False	False	False	False	1428.6396484375	2018.03234863281	208.518692016602	0.456471055746078	0.839201092720032	0.214218571782112	75.8244705200195	14255
True	False	False	False	False	1430.94934082031	1995.93969726563	178.571853637695	0.807928323745728	0.948857069015503	1	168.211181640625	27082
True	False	False	False	False	1571.14343261719	586.8994140625	9.98227787017822	0.606388568878174	0.879486918449402	0.353718668222427	52.7777786254883	475
True	False	False	False	False	66.6388244628906	2600.7099609375	909.496398925781	0.450757890939713	0.88528174161911	0.210107371211052	94.1999969482422	77244
True	False	False	False	False	535.047973632813	2397.59912109375	130.878753662109	0.825414478778839	0.964859426021576	1	179.635589599609	21197
True	False	False	False	False	576.22900390625	2426.03979492188	122.005615234375	0.800438165664673	0.946399211883545	1	187.936370849609	20673
True	False	False	False	False	1256.90234375	2384.09912109375	63.2210922241211	0.758609592914581	0.958535254001617	0.688213586807251	52.0701751708984	2968
True	False	False	False	False	1244.97204589844	2587.97290039063	269.521484375	0.802171349525452	0.949468433856964	1	188.576126098633	45824
True	False	False	False	False	1271.4921875	2360.97192382813	281.722045898438	0.433169513940811	0.8914754986763	0.197834238409996	66.3385848999023	16850
True	False	False	False	False	1271.67529296875	2558.50927734375	268.412353515625	0.593230783939362	0.915770471096039	0.338109105825424	131.917358398438	31924
True	False	False	False	False	1486.56176757813	2243.1884765625	1426.35656738281	0.122098632156849	0.56806206703186	0.0422159284353256	104.993782043457	135022
True	False	False	False	False	2275.5654296875	-1419.52319335938	26.6194076538086	0.829222500324249	0.957139134407043	1	35.9583320617676	863
True	False	False	False	False	2121.38818359375	-913.881408691406	801.909606933594	0.19718736410141	0.640766143798828	0.0721507593989372	105.481330871582	76263
True	False	False	False	False	2143.3818359375	-908.431945800781	49.9113883972168	0.726490080356598	0.95526784658432	0.570020496845245	66.7333297729492	3003
True	False	False	False	False	2207.72290039063	-1371.98657226563	110.914192199707	0.803114473819733	0.960092186927795	1	181.050003051758	18105
True	False	False	False	False	2620.865234375	-1323.890625	17.7462711334229	0.689935445785522	0.943199634552002	0.482980132102966	43.5625	697
True	False	False	False	False	2565.61694335938	-977.006286621094	119.787330627441	0.615151524543762	0.944170653820038	0.364647418260574	62.037036895752	6700
True	False	False	False	False	2579.89990234375	-959.196899414063	107.586769104004	0.652752697467804	0.932874739170074	0.417472988367081	71.0618591308594	6893
True	False	False	False	False	2593.91796875	-933.330200195313	34.3833999633789	0.716718852519989	0.945348680019379	0.543553650379181	51.9032249450684	1609
True	False	False	False	False	2593.89672851563	-606.694091796875	517.969299316406	0.699447214603424	0.947834134101868	0.502842664718628	161.327621459961	75340
True	False	False	False	False	2595.392578125	-891.08984375	228.483245849609	0.637997329235077	0.932735800743103	0.395462572574615	88.3980560302734	18210
True	False	False	False	False	2606.81884765625	-1318.28112792969	92.0587844848633	0.658481895923615	0.928596198558807	0.426545202732086	50.1325302124023	4161
True	False	False	False	False	2623.28149414063	-950.4091796875	84.2947845458984	0.588508069515228	0.912774324417114	0.332722276449203	56.2105255126953	4272
True	False	False	False	False	2610.91577148438	-900.139770507813	134.206176757813	0.515997052192688	0.94981861114502	0.261294573545456	68.0413208007813	8233
True	False	False	False	False	2612.3720703125	-676.228881835938	990.463745117188	0.691421866416931	0.927044093608856	0.485982537269592	215.926086425781	192822
True	False	False	False	False	2619.78198242188	-600.852722167969	455.857330322266	0.673075079917908	0.92583179473877	0.451197475194931	159.435516357422	65528
True	False	False	False	False	2637.34399414063	-918.750122070313	485.804168701172	0.254873782396317	0.640353202819824	0.0977679193019867	79.8036499023438	34954
True	False	False	False	False	2057.33813476563	1151.87133789063	1171.25390625	0.644070386886597	0.890162765979767	0.4042988717556	241.091857910156	254593
True	False	False	False	False	2056.28491210938	1683.48266601563	173.026138305664	0.809414923191071	0.944902658462524	1	191.871795654297	29932
True	False	False	False	False	2201.42724609375	1584.17004394531	82.0765075683594	0.797737896442413	0.960834741592407	1	62.7702713012695	4645
True	False	False	False	False	2195.76245117188	1630.86340332031	170.807861328125	0.838484644889832	0.962659299373627	1	215.876617431641	33245
True	False	False	False	False	2286.56274414063	767.848327636719	53.2388153076172	0.67471969127655	0.950185596942902	0.454129457473755	96.1666641235352	4616
True	False	False	False	False	2257.3125	779.091369628906	2602.04711914063	0.390579730272293	0.861211836338043	0.170266583561897	239.498718261719	561864
True	False	False	False	False	2612.87475585938	540.521118164063	144.188446044922	0.392348021268845	0.901352345943451	0.171356037259102	54.6923065185547	7110
True	False	False	False	False	2613.76391601563	523.690246582031	9.98227787017822	0.754574596881866	0.933233201503754	0.669301986694336	47.4444427490234	427
True	False	False	False	False	2634.1962890625	990.956787109375	928.351806640625	0.528646767139435	0.870969831943512	0.272461354732513	125.939071655273	105411
True	False	False	False	False	2888.19262695313	798.674438476563	75.4216537475586	0.625182271003723	0.953889608383179	0.377736806869507	46.5735282897949	3167
True	False	False	False	False	2643.22509765625	1028.62609863281	523.515014648438	0.33210963010788	0.786985516548157	0.136557027697563	93.1567764282227	43970
True	False	False	False	False	3498.150390625	1560.63269042969	13.3097038269043	0.769369602203369	0.941614151000977	0.75	38.9166679382324	467
