# Supplementary material for: Gene Delivery Mediated by Backbone-Degradable RAFT Copolymers
Source: Biomacromolecules. 2026 Feb 12;27(3):1846–56. doi: 10.1021/acs.biomac.5c01662 (PMC12977016; doi:10.1021/acs.biomac.5c01662)
Supplement: Supplementary file 2 [file bm5c01662_si_002.zip › Celigo Raw Data/Object (Cell)-Level Data/GFP/7-15-2024-2-33-04-PM_object_B5.csv]

Plate ID	PM_2024_07_15_PPP41-45_NP_5_10_20_PEIpro_200ngwell_U2OS_6k_Plate2
Plate Name
Plate Description
Scan ID	7/15/2024 2:33:04 PM
Scan Description
Scan Result ID	7/15/2024 2:33:04 PM
Scan Result Description
Software Version	5.1.0.0
Experiment Name
Application Name	Target 1
Plate Type	96-Well BD Falcon™ 353072 Plate
Acquisition Start/End Times	7/15/2024 2:33:04 PM - 7/15/2024 2:34:12 PM
Analysis Start Time	7/15/2024 2:33:04 PM
User ID	Local Administrator
Scan Area Object-Level Data CSV Report
Row	B
Column	5
Total	Class 1	Class 2	Class 3	Class 4	X Position (µm)	Y Position (µm)	Target 1: Area (µm²)	Target 1: Form Factor	Target 1: Smoothness	Target 1: Aspect Ratio	Target 1: Mean Intensity	Target 1: Integrated Intensity
True	False	False	False	False	-2064.02758789063	-2740.47119140625	54.3479537963867	0.791067004203796	0.948874831199646	1	39.5714302062988	1939
True	False	False	False	False	-2052.04931640625	-2687.17700195313	1105.81457519531	0.278215229511261	0.858371138572693	0.108896225690842	203.351058959961	202741
True	False	False	False	False	-2640.32739257813	-1890.33959960938	99.8227767944336	0.43290713429451	0.91209089756012	0.197655364871025	54.5	4905
True	False	False	False	False	-3083.18725585938	-1356.73901367188	592.281799316406	0.356723785400391	0.933693826198578	0.150227621197701	73.7116088867188	39362
True	False	False	False	False	-3192.32543945313	-836.23095703125	9.98227787017822	0.687235474586487	0.9244145154953	0.47761595249176	65.3333358764648	588
True	False	False	False	False	-3209.37084960938	-835.885498046875	62.1119499206543	0.745300650596619	0.951528549194336	0.631386935710907	72.5	4060
True	False	False	False	False	-3229.59912109375	-808.175903320313	42.1473922729492	0.711886703968048	0.954248368740082	0.531466901302338	76.2105255126953	2896
True	False	False	False	False	-3313.48608398438	-263.41552734375	3166.60034179688	0.324561893939972	0.842200219631195	0.132503256201744	219.953765869141	627968
True	False	False	False	False	-3223.6611328125	-776.433715820313	32.1651153564453	0.720794081687927	0.94730132818222	0.554238379001617	62.2068977355957	1804
True	False	False	False	False	-3207.7841796875	-774.553527832031	55.4570960998535	0.595396935939789	0.960778415203094	0.340616762638092	77.0599975585938	3853
True	False	False	False	False	-3202.72021484375	-804.1767578125	1089.17736816406	0.81683623790741	0.958468317985535	1	208.178207397461	204431
True	False	False	False	False	-3180.25463867188	-791.619262695313	112.023338317871	0.448221236467361	0.944873213768005	0.208302080631256	89.8316802978516	9073
True	False	False	False	False	-3134.12084960938	-757.712463378906	889.531860351563	0.65202009677887	0.935960948467255	0.41633540391922	194.714462280273	156161
True	False	False	False	False	-3086.22705078125	39.8240089416504	244.01123046875	0.837460100650787	0.952806949615479	1	213.840911865234	47045
True	False	False	False	False	-3069.30590820313	-1296.39599609375	268.412353515625	0.248749405145645	0.917889177799225	0.094925083220005	55.6942138671875	13478
True	False	False	False	False	-2838.7890625	-1850.80505371094	357.143707275391	0.776580810546875	0.941557168960571	0.808390855789185	110.850929260254	35694
True	False	False	False	False	-2692.59033203125	-1777.24438476563	57.6753807067871	0.363741964101791	0.853956818580627	0.154258787631989	49.711540222168	2585
True	False	False	False	False	-2692.42993164063	-1753.22009277344	64.3302307128906	0.568717122077942	0.885448515415192	0.311261028051376	61.6034469604492	3573
True	False	False	False	False	-2429.314453125	-724.038940429688	1898.85095214844	0.195625737309456	0.837220668792725	0.0714913457632065	167.640182495117	287000
True	False	False	False	False	-2466.3505859375	-667.579284667969	1811.22875976563	0.309775710105896	0.858497798442841	0.124738544225693	191.325164794922	312434
True	False	False	False	False	-2440.54516601563	-677.845275878906	37.7108268737793	0.802700221538544	0.951372683048248	1	68.3529434204102	2324
True	False	False	False	False	-3080.30908203125	72.5414733886719	204.082122802734	0.834840655326843	0.954262733459473	1	151.396743774414	27857
True	False	False	False	False	-2868.94677734375	1216.07739257813	1116.90588378906	0.698798954486847	0.93536365032196	0.501437723636627	210.873886108398	212350
True	False	False	False	False	-2783.32275390625	1110.20080566406	15.5279874801636	0.774550676345825	0.945763468742371	0.789673984050751	39.2857131958008	550
True	False	False	False	False	-2830.30444335938	1212.60583496094	11.0914192199707	0.69836014509201	0.927715241909027	0.500491261482239	38.5	385
True	False	False	False	False	-2617.154296875	712.884094238281	1894.41442871094	0.265189498662949	0.835164427757263	0.102627597749233	187.709594726563	320608
True	False	False	False	False	-2350.99633789063	1296.01306152344	35.4925422668457	0.627549946308136	0.914449036121368	0.380923300981522	74.0625	2370
True	False	False	False	False	-2342.90209960938	1311.81237792969	336.070007324219	0.819012463092804	0.965141952037811	1	215.128707885742	65184
True	False	False	False	False	-2067.93139648438	1983.18518066406	298.359191894531	0.803292274475098	0.96101450920105	1	227.327133178711	61151
True	False	False	False	False	-1991.12976074219	1965.29772949219	330.524291992188	0.264204025268555	0.753050148487091	0.102159410715103	70.0167770385742	20865
True	False	False	False	False	-1966.18249511719	1999.30517578125	716.505676269531	0.258837699890137	0.739410281181335	0.0996245965361595	91.0990676879883	58850
True	False	False	False	False	-384.306060791016	-3567.47802734375	141.970169067383	0.704015791416168	0.953461170196533	0.512974381446838	45.1953125	5785
True	False	False	False	False	-1408.5537109375	-3318.50317382813	44.3656768798828	0.673765122890472	0.945469677448273	0.452423572540283	37.5250015258789	1501
True	False	False	False	False	-1459.23718261719	-3282.138671875	667.703430175781	0.634927928447723	0.924270570278168	0.391107082366943	115.232559204102	69370
True	False	False	False	False	-1682.63989257813	-3012.92749023438	190.772415161133	0.289364606142044	0.724463403224945	0.11438399553299	64.7441864013672	11136
True	False	False	False	False	-1696.77770996094	-3003.48266601563	56.5662384033203	0.733632326126099	0.937072336673737	0.591431677341461	63.1176452636719	3219
True	False	False	False	False	-1677.412109375	-2968.46728515625	534.6064453125	0.665560841560364	0.935443341732025	0.438210517168045	114.703315734863	55287
True	False	False	False	False	-1527.4248046875	-3247.46118164063	387.090545654297	0.395868718624115	0.907118856906891	0.173538595438004	61.7908325195313	21565
True	False	False	False	False	-1493.07849121094	-2867.64819335938	179.680999755859	0.776177406311035	0.96076774597168	0.804480254650116	68.1358032226563	11038
True	False	False	False	False	-1492.88171386719	-2831.72583007813	135.315322875977	0.758076548576355	0.947729587554932	0.685611963272095	74.2049179077148	9053
True	False	False	False	False	-1505.166015625	-2830.16528320313	13.3097038269043	0.571581065654755	0.894864976406097	0.314262002706528	56.8333320617676	682
True	False	False	False	False	-1485.87963867188	-2806.80688476563	159.716445922852	0.780767381191254	0.960117518901825	0.857378959655762	69.7916641235352	10050
True	False	False	False	False	-1478.10607910156	-2848.81958007813	61.0028076171875	0.731991708278656	0.944521903991699	0.586336493492126	61.6363639831543	3390
True	False	False	False	False	-1437.28759765625	-3304.85961914063	321.651153564453	0.305299818515778	0.783821284770966	0.12243264913559	157.431030273438	45655
True	False	False	False	False	-1032.95959472656	-3266.49096679688	242.902084350586	0.734452605247498	0.944121837615967	0.594021916389465	94.8036499023438	20762
True	False	False	False	False	-1336.66687011719	-3126.42700195313	276.176330566406	0.706991970539093	0.892232239246368	0.51980459690094	193.82731628418	48263
True	False	False	False	False	-960.111267089844	-3176.07666015625	944.988952636719	0.237209856510162	0.628731846809387	0.0896516367793083	124.56103515625	106126
True	False	False	False	False	-865.003784179688	-3146.67602539063	35.4925422668457	0.795358955860138	0.950105845928192	1	37.4375	1198
True	False	False	False	False	-805.677307128906	-3105.24267578125	236.24723815918	0.455354183912277	0.910545706748962	0.213409870862961	91.0281677246094	19389
True	False	False	False	False	-807.579528808594	-3068.18627929688	634.42919921875	0.213280767202377	0.670573651790619	0.0790463909506798	98.1643371582031	56150
True	False	False	False	False	-788.747192382813	-3099.0205078125	275.067199707031	0.754140198230743	0.944802582263947	0.667366206645966	102.842742919922	25505
True	False	False	False	False	-583.53173828125	-3104.50708007813	11.0914192199707	0.55325049161911	0.92137622833252	0.295611768960953	44.2999992370605	443
True	False	False	False	False	-572.193054199219	-2990.3125	327.196868896484	0.592296957969666	0.919869899749756	0.337035238742828	131.583053588867	38817
True	False	False	False	False	-539.953491210938	-3118.89916992188	225.155807495117	0.372361421585083	0.916618287563324	0.159295305609703	67.709358215332	13745
True	False	False	False	False	-448.502838134766	-2998.59252929688	52.1296730041504	0.791674017906189	0.95661723613739	1	52.2340431213379	2455
True	False	False	False	False	-438.395965576172	-3391.58325195313	28.8376903533936	0.572012841701508	0.903016626834869	0.314717352390289	42.6153831481934	1108
True	False	False	False	False	-421.093292236328	-3024.65380859375	58.7845230102539	0.392114579677582	0.922749876976013	0.17121197283268	56.2075462341309	2979
True	False	False	False	False	-435.727661132813	-3023.94506835938	14.4188451766968	0.478080570697784	0.887671053409576	0.230367243289948	57.769229888916	751
True	False	False	False	False	-415.877227783203	-3005.99389648438	27.7285480499268	0.561352789402008	0.937040388584137	0.303695470094681	57.3199996948242	1433
True	False	False	False	False	-417.636688232422	-2990.1494140625	95.3862075805664	0.563352346420288	0.931764245033264	0.305728614330292	55.8953475952148	4807
True	False	False	False	False	-352.011444091797	-3572.52026367188	141.970169067383	0.499834328889847	0.958563089370728	0.247672140598297	43.4140625	5557
True	False	False	False	False	-123.587844848633	-3306.97802734375	1141.30700683594	0.652155160903931	0.937174022197723	0.416544765233994	230.486877441406	237171
True	False	False	False	False	-130.907531738281	-2814.11645507813	458.075622558594	0.646492481231689	0.935724437236786	0.407907873392105	60.3583526611328	24928
True	False	False	False	False	-190.328186035156	-2729.83862304688	16.6371288299561	0.604608774185181	0.919217467308044	0.351552903652191	39.8666648864746	598
True	False	False	False	False	-175.893249511719	-2763.54565429688	37.7108268737793	0.509066939353943	0.862801849842072	0.255368679761887	47.264705657959	1607
True	False	False	False	False	-167.902526855469	-2739.267578125	65.4393768310547	0.503203749656677	0.895443677902222	0.250455379486084	47.4067802429199	2797
True	False	False	False	False	-104.768280029297	-3248.97143554688	1450.75769042969	0.169699922204018	0.592154920101166	0.0607834346592426	215.850921630859	282333
True	False	False	False	False	-66.7346115112305	-3263.9404296875	127.551322937012	0.577091634273529	0.929806351661682	0.320132791996002	66.0434799194336	7595
True	False	False	False	False	-80.4940490722656	-3168.06274414063	21.0736961364746	0.819298386573792	0.952117681503296	1	38.3684196472168	729
True	False	False	False	False	-94.0846786499023	-3034.11108398438	99.8227767944336	0.86581426858902	0.973171412944794	1	49.1111106872559	4420
True	False	False	False	False	-69.2101745605469	-3194.314453125	993.791198730469	0.322982937097549	0.87639981508255	0.13166306912899	92.2053604125977	82616
True	False	False	False	False	-23.9651203155518	-3259.36694335938	804.1279296875	0.258369415998459	0.936804413795471	0.0994045659899712	99.2648239135742	71967
True	False	False	False	False	-54.2948837280273	-2936.47387695313	68.7667999267578	0.794570684432983	0.94757354259491	1	37.9516143798828	2353
True	False	False	False	False	-888.445861816406	-2630.30493164063	199.645553588867	0.28087243437767	0.887039005756378	0.110193699598312	51.5388870239258	9277
True	False	False	False	False	-1464.11010742188	-2464.11791992188	125.333038330078	0.687240660190582	0.950487554073334	0.477626204490662	93.3628311157227	10550
True	False	False	False	False	-1488.10986328125	-1986.36584472656	31.0559749603271	0.792491853237152	0.946757137775421	1	29.6428565979004	830
True	False	False	False	False	-1457.03503417969	-2494.23608398438	422.583068847656	0.527668058872223	0.829783380031586	0.271580547094345	94.9973754882813	36194
True	False	False	False	False	-1447.54077148438	-2465.21728515625	307.232330322266	0.592174232006073	0.916959345340729	0.336894452571869	95.6714782714844	26501
True	False	False	False	False	-1232.31604003906	-2214.17700195313	74.3125076293945	0.814957976341248	0.955623149871826	1	59.1194038391113	3961
True	False	False	False	False	-1435.34399414063	-1920.04138183594	564.55322265625	0.710048913955688	0.935834407806396	0.527022838592529	78.4715118408203	39942
True	False	False	False	False	-1447.96154785156	-1896.33203125	31.0559749603271	0.57543021440506	0.891283273696899	0.318349093198776	44.8928565979004	1257
True	False	False	False	False	-1423.77819824219	-2194.15454101563	698.759399414063	0.336264610290527	0.822604358196259	0.138815522193909	85.023811340332	53565
True	False	False	False	False	-1393.0771484375	-2187.0341796875	256.211791992188	0.679609894752502	0.933641731739044	0.463050812482834	189.173156738281	43699
True	False	False	False	False	-1193.16833496094	-2250.4599609375	41.0382537841797	0.693152844905853	0.942492067813873	0.489524483680725	32.7027015686035	1210
True	False	False	False	False	-884.659912109375	-2029.71130371094	43.256534576416	0.817455768585205	0.954181313514709	1	36.2564086914063	1414
True	False	False	False	False	-870.429077148438	-2672.67553710938	516.860168457031	0.174870908260345	0.753122091293335	0.0628838837146759	66.3283233642578	30909
True	False	False	False	False	-213.677108764648	-2672.97338867188	23.2919807434082	0.45277014374733	0.88859486579895	0.211548179388046	41.6666679382324	875
True	False	False	False	False	-852.707763671875	-2653.14184570313	31.0559749603271	0.492535471916199	0.862727582454681	0.241740420460701	59.3928565979004	1663
True	False	False	False	False	-835.611572265625	-2629.77685546875	23.2919807434082	0.45277014374733	0.851718783378601	0.211548179388046	65.4285736083984	1374
True	False	False	False	False	-848.093017578125	-2604.7978515625	23.2919807434082	0.846452295780182	0.95370626449585	1	47.8571434020996	1005
True	False	False	False	False	-834.872802734375	-2614.34790039063	18.8554134368896	0.75434798002243	0.942380666732788	0.66828989982605	67.7647094726563	1152
True	False	False	False	False	-826.556213378906	-2647.875	169.698715209961	0.434416741132736	0.917244017124176	0.198686197400093	61.8235282897949	9459
True	False	False	False	False	-783.937805175781	-2632.9267578125	27.7285480499268	0.655060887336731	0.941819429397583	0.421090096235275	43.5999984741211	1090
True	False	False	False	False	-790.733093261719	-2588.04833984375	58.7845230102539	0.591474890708923	0.919195175170898	0.336093574762344	44.9245300292969	2381
True	False	False	False	False	-776.72705078125	-2653.978515625	166.371292114258	0.745481371879578	0.927093207836151	0.63206559419632	117.906669616699	17686
True	False	False	False	False	-258.598266601563	-2652.88842773438	73.203369140625	0.53937292098999	0.910316824913025	0.28230893611908	47.0151519775391	3103
True	False	False	False	False	-743.588989257813	-2611.12231445313	16.6371288299561	0.693598926067352	0.931946337223053	0.490445405244827	55.6666679382324	835
True	False	False	False	False	-727.856079101563	-2600.70947265625	11.0914192199707	0.619482219219208	0.921230614185333	0.37021940946579	40.2999992370605	403
True	False	False	False	False	-674.535522460938	-2491.72802734375	277.285491943359	0.431209653615952	0.807868778705597	0.196500986814499	59.9879989624023	14997
True	False	False	False	False	-371.057922363281	-2044.52893066406	29.9468326568604	0.656831800937653	0.943940103054047	0.42389965057373	50.5925941467285	1366
True	False	False	False	False	-417.537445068359	-1998.8974609375	51.0205307006836	0.774829864501953	0.953352153301239	0.792114913463593	47.152172088623	2169
True	False	False	False	False	-393.5830078125	-2022.07275390625	728.706237792969	0.375057190656662	0.861710131168365	0.160890355706215	104.762557983398	68829
True	False	False	False	False	-376.509918212891	-1994.54345703125	83.1856460571289	0.369778424501419	0.964984118938446	0.157775923609734	52.8800010681152	3966
True	False	False	False	False	-360.381195068359	-2059.83203125	24.401123046875	0.461128920316696	0.905336856842041	0.217617824673653	44.9090919494629	988
True	False	False	False	False	-335.584045410156	-2041.90161132813	14.4188451766968	0.412542879581451	0.857253670692444	0.184125974774361	65.8461532592773	856
True	False	False	False	False	-351.575317382813	-2027.17016601563	75.4216537475586	0.464954704046249	0.919534921646118	0.220442563295364	70.4852905273438	4793
True	False	False	False	False	-333.434875488281	-2016.49426269531	19.9645557403564	0.679683864116669	0.930156767368317	0.463188141584396	52.2777786254883	941
True	False	False	False	False	-222.592468261719	-2647.81030273438	34.3833999633789	0.570019125938416	0.928853869438171	0.312621146440506	43.0322570800781	1334
True	False	False	False	False	-119.661628723145	-2644.34545898438	16.6371288299561	0.76893937587738	0.947792708873749	0.747088372707367	47.466667175293	712
True	False	False	False	False	-202.435012817383	-2087.09252929688	26.6194076538086	0.718682765960693	0.930371165275574	0.54864364862442	69.4583358764648	1667
True	False	False	False	False	-216.029281616211	-2079.27954101563	207.409545898438	0.822358310222626	0.95663982629776	1	211.021392822266	39461
True	False	False	False	False	-199.99104309082	-2449.94604492188	51.0205307006836	0.861757576465607	0.96843945980072	1	35.8913040161133	1651
True	False	False	False	False	-193.996429443359	-2134.681640625	623.337768554688	0.462740242481232	0.891529679298401	0.218803912401199	140.096084594727	78734
True	False	False	False	False	-3.92645597457886	-2064.93701171875	247.338653564453	0.325614541769028	0.903830051422119	0.133064895868301	53.820629119873	12002
True	False	False	False	False	-65.902473449707	-1900.083984375	321.651153564453	0.72763729095459	0.92699521780014	0.573330342769623	123.586204528809	35840
True	False	False	False	False	8.15135192871094	-2087.00512695313	115.350761413574	0.317243546247482	0.825900018215179	0.128631472587585	47.586540222168	4949
True	False	False	False	False	-1142.70288085938	-1829.6025390625	1103.59619140625	0.387715756893158	0.914199769496918	0.168511509895325	192.745727539063	191782
True	False	False	False	False	-1126.96398925781	-1786.37841796875	13.3097038269043	0.66390061378479	0.935661971569061	0.435427129268646	57.75	693
True	False	False	False	False	-1070.93627929688	-1769.81164550781	1000.44604492188	0.245586231350899	0.858134090900421	0.0934688746929169	105.553215026855	95209
True	False	False	False	False	-623.942321777344	-554.287048339844	900.623229980469	0.498616844415665	0.828865110874176	0.246673539280891	186.135467529297	151142
True	False	False	False	False	-603.304138183594	-593.63916015625	42.1473922729492	0.602947294712067	0.949315667152405	0.349546879529953	42.7631568908691	1625
True	False	False	False	False	-591.942932128906	-556.885620117188	45.4748191833496	0.703044712543488	0.948275208473206	0.51078599691391	54.8292694091797	2248
True	False	False	False	False	-101.055618286133	-1859.8046875	135.315322875977	0.323227882385254	0.930679202079773	0.131793230772018	46.0819664001465	5622
True	False	False	False	False	-70.9220733642578	-1843.26501464844	55.4570960998535	0.53143173456192	0.938973307609558	0.274983584880829	39.6599998474121	1983
True	False	False	False	False	-43.7410469055176	-536.041870117188	119.787330627441	0.707465767860413	0.954126596450806	0.520909607410431	53.5462951660156	5783
True	False	False	False	False	-985.547485351563	2247.02490234375	1028.17456054688	0.544808626174927	0.922674298286438	0.287441074848175	165.859756469727	153752
True	False	False	False	False	-934.071044921875	2252.90502929688	102.041061401367	0.654091596603394	0.928004264831543	0.419565081596375	78.4782638549805	7220
True	False	False	False	False	-954.036437988281	2278.001953125	309.450592041016	0.453346252441406	0.924409627914429	0.21196211874485	92.0107498168945	25671
True	False	False	False	False	-910.093872070313	2270.47583007813	337.179138183594	0.47693794965744	0.865867257118225	0.229488521814346	89.4243392944336	27185
True	False	False	False	False	-434.136627197266	2747.69287109375	1019.30145263672	0.521912813186646	0.955093026161194	0.266458958387375	155.163223266602	142595
True	False	False	False	False	572.943481445313	-3491.47216796875	166.371292114258	0.797147572040558	0.954168379306793	1	76.6600036621094	11499
True	False	False	False	False	607.996948242188	-3478.77587890625	653.284606933594	0.807490229606628	0.964659094810486	1	228.735137939453	134725
True	False	False	False	False	231.414672851563	-3124.6005859375	536.82470703125	0.267268866300583	0.890587508678436	0.103618256747723	61.404956817627	29720
True	False	False	False	False	173.108093261719	-3111.994140625	404.836822509766	0.390875190496445	0.803229808807373	0.170448318123817	74.3369827270508	27133
True	False	False	False	False	171.682891845703	-3097.24877929688	61.0028076171875	0.804323971271515	0.96172833442688	1	70.1818161010742	3860
True	False	False	False	False	695.176025390625	-3059.7333984375	156.389007568359	0.767703473567963	0.938247323036194	0.738981306552887	162.780136108398	22952
True	False	False	False	False	655.503540039063	-3028.5419921875	15.5279874801636	0.800106346607208	0.94487601518631	1	33.9285697937012	475
True	False	False	False	False	274.458892822266	-3020.9638671875	52.1296730041504	0.791674017906189	0.951043426990509	1	37	1739
True	False	False	False	False	674.397705078125	-3032.25415039063	103.150199890137	0.803309321403503	0.949584066867828	1	95.5483856201172	8886
True	False	False	False	False	696.463500976563	-3115.087890625	529.060729980469	0.485149383544922	0.881252586841583	0.235868662595749	191.635223388672	91410
True	False	False	False	False	724.287414550781	-3117.78271484375	38.8199691772461	0.655685126781464	0.942492067813873	0.422076970338821	45.9428558349609	1608
True	False	False	False	False	1000.5498046875	-3014.77734375	352.707153320313	0.797891974449158	0.936835885047913	1	217.874206542969	69284
True	False	False	False	False	936.544677734375	-2968.283203125	90.9496383666992	0.778366804122925	0.94651198387146	0.827120900154114	130.548782348633	10705
True	False	False	False	False	993.898376464844	-2983.0107421875	51.0205307006836	0.824059367179871	0.957641243934631	1	52.4130439758301	2411
True	False	False	False	False	1529.80444335938	-3097.38671875	33.2742576599121	0.551631391048431	0.943025827407837	0.294025242328644	32.7666664123535	983
True	False	False	False	False	121.627510070801	-2823.03564453125	127.551322937012	0.77388209104538	0.953504741191864	0.783978283405304	54.8782615661621	6311
True	False	False	False	False	1751.95092773438	-2709.62524414063	57.6753807067871	0.875894665718079	0.970073580741882	1	41.8461532592773	2176
True	False	False	False	False	914.619995117188	-2689.96630859375	9.98227787017822	0.687235474586487	0.9244145154953	0.47761595249176	38.1111106872559	343
True	False	False	False	False	1802.51354980469	-2701.79052734375	33.2742576599121	0.745649039745331	0.936564445495605	0.63269704580307	44	1320
True	False	False	False	False	843.691955566406	-2655.0966796875	117.569046020508	0.851301372051239	0.963940918445587	1	49.8490562438965	5284
True	False	False	False	False	1136.04565429688	-2659.01513671875	38.8199691772461	0.826309084892273	0.957971453666687	1	34.6857147216797	1214
True	False	False	False	False	1735.35876464844	-2589.93627929688	33.2742576599121	0.786073088645935	0.948771238327026	1	57.2666664123535	1718
True	False	False	False	False	320.734069824219	-2500.83129882813	21.0736961364746	0.717444062232971	0.946847438812256	0.54542076587677	38.7894744873047	737
True	False	False	False	False	458.500854492188	-2490.43603515625	169.698715209961	0.742979526519775	0.946779012680054	0.622851550579071	58.0196075439453	8877
True	False	False	False	False	295.733703613281	-2470.78540039063	1221.16528320313	0.41490364074707	0.801964402198792	0.185659602284431	217.706634521484	239695
True	False	False	False	False	325.638702392578	-2484.85693359375	18.8554134368896	0.809739828109741	0.949675559997559	1	41.5882339477539	707
True	False	False	False	False	505.730499267578	-2324.3837890625	714.287414550781	0.266480416059494	0.657879531383514	0.103242166340351	82.3788833618164	53052
True	False	False	False	False	506.973022460938	-2270.83984375	550.134399414063	0.850676655769348	0.955455482006073	1	224.856857299805	111529
True	False	False	False	False	531.752685546875	-2273.03271484375	24.401123046875	0.715491533279419	0.920870900154114	0.54042637348175	53.1818199157715	1170
True	False	False	False	False	577.510620117188	-2459.51928710938	17.7462711334229	0.820201992988586	0.947792708873749	1	32.0625	513
True	False	False	False	False	606.486511230469	-2497.67211914063	45.4748191833496	0.859376609325409	0.966616570949554	1	35.4146347045898	1452
True	False	False	False	False	626.909973144531	-2582.62255859375	127.551322937012	0.836821675300598	0.958349406719208	1	78.8260879516602	9065
True	False	False	False	False	1559.06701660156	-2483.18676757813	932.788391113281	0.60539186000824	0.909863591194153	0.352503597736359	147.927459716797	124407
True	False	False	False	False	1515.24987792969	-2437.1337890625	22.1828384399414	0.524048745632172	0.826568126678467	0.268348306417465	37.5499992370605	751
True	False	False	False	False	780.918029785156	-2223.72534179688	53.2388153076172	0.743378639221191	0.944581687450409	0.624296009540558	49.1875	2361
True	False	False	False	False	1024.53271484375	-2220.29125976563	258.430084228516	0.638863205909729	0.944817364215851	0.396704405546188	74.8240356445313	17434
True	False	False	False	False	784.971374511719	-2187.29541015625	292.8134765625	0.265702456235886	0.849697589874268	0.102871626615524	131.556823730469	34731
True	False	False	False	False	823.874572753906	-2186.91918945313	2966.95458984375	0.196039378643036	0.66532427072525	0.071665845811367	206.669158935547	552840
True	False	False	False	False	849.934265136719	-2158.51440429688	53.2388153076172	0.823076725006104	0.96418160200119	1	162.79167175293	7814
True	False	False	False	False	1516.03869628906	-2386.96923828125	555.680114746094	0.852404057979584	0.958442449569702	1	234.546905517578	117508
True	False	False	False	False	1544.38842773438	-2450.12426757813	282.831207275391	0.819626688957214	0.953191101551056	1	226.807846069336	57836
True	False	False	False	False	1551.35461425781	-2309.27075195313	34.3833999633789	0.812275528907776	0.95572304725647	1	35.7419357299805	1108
True	False	False	False	False	1637.34680175781	-2224.62280273438	98.7136306762695	0.714771866798401	0.950800597667694	0.538611173629761	48.4494400024414	4312
True	False	False	False	False	1751.87158203125	-2611.64404296875	942.770629882813	0.380993545055389	0.791983127593994	0.164437100291252	180.925888061523	153787
True	False	False	False	False	458.102630615234	-2121.14111328125	13.3097038269043	0.429944038391113	0.884364545345306	0.195643529295921	38.6666679382324	464
True	False	False	False	False	652.535766601563	-2098.58178710938	24.401123046875	0.508639216423035	0.907109916210175	0.255007147789001	43.6818199157715	961
True	False	False	False	False	395.956451416016	-2075.54370117188	9.98227787017822	0.687235474586487	0.9244145154953	0.47761595249176	46.2222213745117	416
True	False	False	False	False	386.494750976563	-2037.69543457031	46.5839614868164	0.492745071649551	0.933829843997955	0.241908937692642	33.2857131958008	1398
True	False	False	False	False	104.244293212891	-2008.97595214844	577.862976074219	0.350302070379257	0.803149282932281	0.146592170000076	70.2514419555664	36601
True	False	False	False	False	143.171615600586	-2018.07946777344	56.5662384033203	0.434972703456879	0.923750579357147	0.19906684756279	32	1632
True	False	False	False	False	385.860992431641	-1988.22741699219	13.3097038269043	0.80851811170578	0.94014710187912	1	31	372
True	False	False	False	False	334.029663085938	-1913.26025390625	737.579406738281	0.632853388786316	0.934092938899994	0.388203591108322	222.972930908203	148277
True	False	False	False	False	417.397247314453	-2049.56884765625	1053.68481445313	0.441877007484436	0.89117443561554	0.203839749097824	183.569473266602	174391
True	False	False	False	False	421.243438720703	-1996.26306152344	754.216552734375	0.549428880214691	0.952831208705902	0.291882008314133	225.720581054688	153490
True	False	False	False	False	655.410034179688	-2114.23486328125	140.861022949219	0.408206224441528	0.860132038593292	0.181331545114517	55.7637786865234	7082
True	False	False	False	False	682.656982421875	-2125.9658203125	211.846115112305	0.804307103157043	0.942427039146423	1	99.5235595703125	19009
True	False	False	False	False	1277.08117675781	-2080.24267578125	63.2210922241211	0.788381993770599	0.967830955982208	1	32.3508758544922	1844
True	False	False	False	False	1239.39660644531	-2064.82690429688	224.046676635742	0.467352002859116	0.937320411205292	0.222227931022644	147.67822265625	29831
True	False	False	False	False	1847.36059570313	-1991.42858886719	218.500961303711	0.874253332614899	0.969149231910706	1	215.862945556641	42525
True	False	False	False	False	1745.70227050781	-1982.08361816406	67.6576614379883	0.626807868480682	0.945842802524567	0.379920482635498	49.8196716308594	3039
True	False	False	False	False	1745.71533203125	-1965.49682617188	24.401123046875	0.608575522899628	0.912679195404053	0.356404304504395	48.5454559326172	1068
True	False	False	False	False	567.648864746094	54.173828125	14.4188451766968	0.560572564601898	0.899966955184937	0.302906334400177	36.9230766296387	480
True	False	False	False	False	873.030639648438	-1614.26037597656	97.6044921875	0.846573948860168	0.963002026081085	1	45.2272720336914	3980
True	False	False	False	False	872.819213867188	-1595.33264160156	32.1651153564453	0.720794081687927	0.933759927749634	0.554238379001617	31.4137935638428	911
True	False	False	False	False	1033.32360839844	-1435.08117675781	17.7462711334229	0.709974586963654	0.938633382320404	0.52684485912323	48.5	776
True	False	False	False	False	1017.44128417969	-1400.62805175781	73.203369140625	0.711495935916901	0.942998588085175	0.530515313148499	50.1515159606934	3310
True	False	False	False	False	947.572937011719	-1384.50476074219	119.787330627441	0.399512976408005	0.857981145381927	0.175816774368286	61.8333320617676	6678
True	False	False	False	False	1021.70324707031	-1411.5498046875	37.7108268737793	0.636951267719269	0.922262132167816	0.393970042467117	52.6470603942871	1790
True	False	False	False	False	1387.75915527344	-1290.45129394531	1787.93676757813	0.429642170667648	0.843147099018097	0.195439428091049	147.717742919922	238121
True	False	False	False	False	1556.8330078125	-847.670837402344	18.8554134368896	0.455478668212891	0.814683556556702	0.213499888777733	62.764705657959	1067
True	False	False	False	False	1545.34240722656	-834.493469238281	14.4188451766968	0.619212806224823	0.927047312259674	0.369869381189346	48.3846168518066	629
True	False	False	False	False	1516.53051757813	-749.744567871094	34.3833999633789	0.607939004898071	0.891307950019836	0.355619817972183	52.2580642700195	1620
True	False	False	False	False	1431.38098144531	-131.363632202148	347.161437988281	0.200726687908173	0.919971883296967	0.0736515671014786	53.8498420715332	16855
True	False	False	False	False	1526.13610839844	-741.700622558594	27.7285480499268	0.513776957988739	0.897558927536011	0.259381890296936	46.8800010681152	1172
True	False	False	False	False	1528.29870605469	-773.20361328125	166.371292114258	0.283101588487625	0.862050414085388	0.111287154257298	55.2666664123535	8290
True	False	False	False	False	1573.28405761719	-96.8025894165039	148.625015258789	0.319237172603607	0.932447910308838	0.129680573940277	46.3283576965332	6208
True	False	False	False	False	1579.81274414063	-845.227111816406	110.914192199707	0.271431624889374	0.895040512084961	0.105612836778164	41.9799995422363	4198
True	False	False	False	False	1724.763671875	-822.850219726563	84.2947845458984	0.819298386573792	0.95637571811676	1	44.7105255126953	3398
True	False	False	False	False	1936.17004394531	-1581.78967285156	14.4188451766968	0.805326879024506	0.942608833312988	1	22.4615383148193	292
True	False	False	False	False	579.859741210938	71.2615280151367	29.9468326568604	0.474944919347763	0.863704860210419	0.227962628006935	49.1481475830078	1327
True	False	False	False	False	672.489868164063	2412.2314453125	22.1828384399414	0.634681344032288	0.909642398357391	0.390760332345963	41.0499992370605	821
True	False	False	False	False	779.986389160156	2230.486328125	68.7667999267578	0.83834183216095	0.968193054199219	1	61.5322570800781	3815
True	False	False	False	False	698.640014648438	2331.0078125	1638.20263671875	0.157874926924706	0.861173272132874	0.0560437366366386	109.621528625488	161911
True	False	False	False	False	750.657409667969	2239.22875976563	248.447799682617	0.699060261249542	0.94166362285614	0.502003133296967	113.875	25508
True	False	False	False	False	769.105407714844	2236.833984375	47.6931037902832	0.805555999279022	0.960126519203186	1	71.4651184082031	3073
True	False	False	False	False	1143.26977539063	2062.02807617188	155.279876708984	0.744004368782043	0.932729661464691	0.626579701900482	141.471435546875	19806
True	False	False	False	False	1093.65979003906	2070.68798828125	245.120376586914	0.697218060493469	0.954058706760406	0.498044669628143	203.945693969727	45072
True	False	False	False	False	1303.07971191406	2266.611328125	698.759399414063	0.499598830938339	0.88006192445755	0.247478693723679	107.773017883301	67897
True	False	False	False	False	1831.34704589844	2056.1416015625	695.432006835938	0.3310786485672	0.830776333808899	0.135999619960785	75.2791061401367	47200
True	False	False	False	False	2047.88684082031	-2198.11254882813	165.262145996094	0.75501412153244	0.95400482416153	0.67127937078476	143.697982788086	21411
True	False	False	False	False	2242.8828125	-1927.01892089844	367.1259765625	0.24880813062191	0.865703225135803	0.0949521958827972	51.1178245544434	16920
True	False	False	False	False	2140.88842773438	-1897.11450195313	250.666076660156	0.809992849826813	0.957240343093872	1	214.907073974609	48569
True	False	False	False	False	2255.55517578125	-1913.33813476563	61.0028076171875	0.257590591907501	0.894114553928375	0.0990390181541443	47.4181823730469	2608
True	False	False	False	False	2291.23095703125	-1835.49304199219	504.659576416016	0.869047582149506	0.962054789066315	1	236.032974243164	107395
True	False	False	False	False	2641.15966796875	-1623.92468261719	565.662414550781	0.263266175985336	0.756220042705536	0.101714633405209	71.5823516845703	36507
True	False	False	False	False	2658.71484375	-1589.3564453125	234.028945922852	0.361880600452423	0.891210556030273	0.153183624148369	65.08056640625	13732
True	False	False	False	False	2669.08325195313	-1601.95874023438	100.931915283203	0.586873590946198	0.955074906349182	0.330882996320724	64.5934066772461	5878
True	False	False	False	False	2704.04077148438	-1573.11291503906	104.259346008301	0.369681060314178	0.92638111114502	0.157718822360039	66.3510665893555	6237
True	False	False	False	False	2717.32568359375	-1608.32360839844	636.6474609375	0.137452989816666	0.83980804681778	0.0480591282248497	70.7926864624023	40635
True	False	False	False	False	2756.69360351563	-1635.98034667969	225.155807495117	0.426309794187546	0.944027602672577	0.193196579813957	59.4729080200195	12073
True	False	False	False	False	2730.36352539063	-1578.64770507813	67.6576614379883	0.811845362186432	0.953580796718597	1	60.9344253540039	3717
True	False	False	False	False	2747.63330078125	-1601.15051269531	200.754699707031	0.521498262882233	0.891735017299652	0.266093790531158	73.3535919189453	13277
True	False	False	False	False	2747.75756835938	-1384.70495605469	491.349884033203	0.817376971244812	0.951469779014587	1	218.656890869141	96865
True	False	False	False	False	2780.77099609375	-826.696960449219	77.6399383544922	0.40042108297348	0.953326880931854	0.176387533545494	71.0714263916016	4975
True	False	False	False	False	2759.3388671875	-812.900512695313	219.610107421875	0.671533405780792	0.938824713230133	0.448479145765305	199.66162109375	39533
True	False	False	False	False	2803.47436523438	-836.38330078125	163.043869018555	0.867624521255493	0.969087541103363	1	161.945571899414	23806
True	False	False	False	False	2179.9482421875	300.336181640625	43.256534576416	0.717120826244354	0.945438027381897	0.544586777687073	73.3333358764648	2860
True	False	False	False	False	2205.921875	316.608978271484	1924.361328125	0.438285559415817	0.891570210456848	0.201346337795258	227.393661499023	394528
True	False	False	False	False	2266.06225585938	346.66162109375	1383.09997558594	0.579019844532013	0.908982694149017	0.322217881679535	236.277465820313	294638
True	False	False	False	False	2678.98999023438	1070.130859375	485.804168701172	0.484647452831268	0.870518505573273	0.235474273562431	95.3675765991211	41771
True	False	False	False	False	2697.46655273438	1021.51788330078	917.260375976563	0.460498958826065	0.801924228668213	0.217155560851097	176.47883605957	145948
True	False	False	False	False	2730.05151367188	1043.15844726563	13.3097038269043	0.339639365673065	0.880938231945038	0.140664279460907	62.6666679382324	752
True	False	False	False	False	2721.154296875	1075.18798828125	771.962768554688	0.158460006117821	0.573864877223969	0.0562762059271336	117.557472229004	81820
True	False	False	False	False	2739.0634765625	1035.96508789063	34.3833999633789	0.668374955654144	0.91290944814682	0.442998021841049	51.6129035949707	1600
True	False	False	False	False	2767.36083984375	1010.29565429688	430.347076416016	0.105107076466084	0.933524191379547	0.0359020680189133	52.75	20467
