# Supplementary material for: Gene Delivery Mediated by Backbone-Degradable RAFT Copolymers
Source: Biomacromolecules. 2026 Feb 12;27(3):1846–56. doi: 10.1021/acs.biomac.5c01662 (PMC12977016; doi:10.1021/acs.biomac.5c01662)
Supplement: Supplementary file 2 [file bm5c01662_si_002.zip › Celigo Raw Data/Object (Cell)-Level Data/GFP/7-15-2024-2-48-54-PM_object_B9.csv]

Plate ID	PM_2024_07_15_PPP41-45_NP_5_10_20_PEIpro_200ngwell_U2OS_6k_Plate2
Plate Name
Plate Description
Scan ID	7/15/2024 2:48:54 PM
Scan Description
Scan Result ID	7/15/2024 2:48:54 PM
Scan Result Description
Software Version	5.1.0.0
Experiment Name
Application Name	Target 1
Plate Type	96-Well BD Falcon™ 353072 Plate
Acquisition Start/End Times	7/15/2024 2:48:54 PM - 7/15/2024 2:50:02 PM
Analysis Start Time	7/15/2024 2:48:54 PM
User ID	Local Administrator
Scan Area Object-Level Data CSV Report
Row	B
Column	9
Total	Class 1	Class 2	Class 3	Class 4	X Position (µm)	Y Position (µm)	Target 1: Area (µm²)	Target 1: Form Factor	Target 1: Smoothness	Target 1: Aspect Ratio	Target 1: Mean Intensity	Target 1: Integrated Intensity
True	False	False	False	False	-2389.48193359375	-1903.82641601563	82.0765075683594	0.711891770362854	0.952832698822021	0.531479299068451	43.8243255615234	3243
True	False	False	False	False	-2417.6748046875	-1903.81311035156	186.335845947266	0.323611378669739	0.905858397483826	0.131997168064117	51.7142868041992	8688
True	False	False	False	False	-2444.5234375	-1898.11657714844	48.80224609375	0.658792555332184	0.964353382587433	0.427046239376068	42.3863639831543	1865
True	False	False	False	False	-2462.16748046875	-1869.05627441406	33.2742576599121	0.762006044387817	0.956406116485596	0.705641031265259	41.7666664123535	1253
True	False	False	False	False	-2685.267578125	-1072.07922363281	1055.90307617188	0.624853789806366	0.904900431632996	0.377297759056091	202.352935791016	192640
True	False	False	False	False	-2928.61743164063	-413.222625732422	2951.4267578125	0.515082240104675	0.864310741424561	0.260504752397537	208.03044128418	553569
True	False	False	False	False	-2683.48950195313	-1035.59655761719	638.865783691406	0.396842867136002	0.880073487758636	0.174145668745041	130.55207824707	75198
True	False	False	False	False	-2454.50170898438	-1859.15563964844	13.3097038269043	0.743378639221191	0.931919693946838	0.624296009540558	43.6666679382324	524
True	False	False	False	False	-2438.78881835938	-1869.36291503906	66.5485153198242	0.59638512134552	0.93053013086319	0.341768622398376	58.9166679382324	3535
True	False	False	False	False	-2040.568359375	1289.30590820313	1744.68029785156	0.344666630029678	0.753890752792358	0.143442586064339	159.534652709961	250948
True	False	False	False	False	-2011.107421875	1352.06652832031	318.32373046875	0.755050599575043	0.933557033538818	0.671444416046143	230.250869750977	66082
True	False	False	False	False	-1993.61682128906	1335.88708496094	15.5279874801636	0.666844606399536	0.927047312259674	0.440383464097977	66.5	931
True	False	False	False	False	-1987.51208496094	1356.00256347656	393.745391845703	0.570524454116821	0.937725424766541	0.313150882720947	229.056335449219	81315
True	False	False	False	False	-463.514923095703	-1942.65490722656	1365.35375976563	0.328525185585022	0.858599841594696	0.134624093770981	220.748168945313	271741
True	False	False	False	False	-418.919097900391	-1936.52014160156	12.2005615234375	0.681430399417877	0.931919693946838	0.46645313501358	29.5454540252686	325
True	False	False	False	False	-424.01416015625	-1898.28039550781	684.340576171875	0.332472860813141	0.742811143398285	0.136753708124161	118.142623901367	72894
True	False	False	False	False	-854.564819335938	-1335.98400878906	575.644653320313	0.283474147319794	0.877752661705017	0.111470349133015	68.7572250366211	35685
True	False	False	False	False	-1644.78283691406	-1305.32751464844	401.509399414063	0.864808738231659	0.960891544818878	1	209.129837036133	75705
True	False	False	False	False	-1631.59033203125	-1253.43041992188	1529.50671386719	0.487128913402557	0.828355252742767	0.2374297529459	215.392318725586	297026
True	False	False	False	False	-430.437744140625	-1858.78698730469	846.275329589844	0.608785688877106	0.910063922405243	0.356663793325424	105.283096313477	80331
True	False	False	False	False	-1428.20544433594	1636.42102050781	1245.56640625	0.174360543489456	0.537074208259583	0.062675803899765	150.604629516602	169129
True	False	False	False	False	-1395.45874023438	1615.857421875	652.175476074219	0.305986374616623	0.685569286346436	0.122785039246082	125.829933166504	73988
True	False	False	False	False	776.107971191406	-2627.77319335938	878.4404296875	0.725134134292603	0.948817789554596	0.56616735458374	214.919189453125	170216
True	False	False	False	False	916.815490722656	-1540.39721679688	1367.57202148438	0.276567101478577	0.807082772254944	0.108094699680805	167.677215576172	206746
True	False	False	False	False	911.47705078125	-1481.18432617188	95.3862075805664	0.399030894041061	0.897533595561981	0.175514280796051	63.1046524047852	5427
True	False	False	False	False	846.670776367188	-1466.70886230469	31.0559749603271	0.444276958703995	0.860601484775543	0.205519050359726	69.5	1946
True	False	False	False	False	856.004943847656	-1462.42907714844	26.6194076538086	0.479816794395447	0.884183645248413	0.23170804977417	71.9166641235352	1726
True	False	False	False	False	926.353332519531	-1459.40844726563	67.6576614379883	0.606324851512909	0.951321005821228	0.353640824556351	54.9508209228516	3352
True	False	False	False	False	870.293090820313	-1456.271484375	26.6194076538086	0.596519231796265	0.884406268596649	0.341925352811813	57.5416679382324	1381
True	False	False	False	False	911.196350097656	-1445.10913085938	28.8376903533936	0.778573036193848	0.945234656333923	0.82945716381073	53.230770111084	1384
True	False	False	False	False	857.678100585938	-1435.10949707031	1527.28845214844	0.280779927968979	0.874007284641266	0.110148414969444	164.337692260742	226293
True	False	False	False	False	934.516662597656	-1496.60046386719	18.8554134368896	0.733056426048279	0.943199634552002	0.589630365371704	32.8823547363281	559
True	False	False	False	False	918.094360351563	161.47917175293	1335.40686035156	0.274684697389603	0.752362072467804	0.107182234525681	191.837203979492	230972
True	False	False	False	False	995.012512207031	195.069915771484	1118.01513671875	0.525227248668671	0.917563796043396	0.269396543502808	228.109130859375	229934
True	False	False	False	False	1171.94958496094	1386.11145019531	11.0914192199707	0.763594925403595	0.936281979084015	0.714360892772675	39.0999984741211	391
True	False	False	False	False	1166.28430175781	1435.251953125	439.22021484375	0.233829945325851	0.751706302165985	0.0881271064281464	73.0580825805664	28931
True	False	False	False	False	1203.43798828125	1434.72595214844	85.4039306640625	0.504396915435791	0.919829547405243	0.251447945833206	61.8961029052734	4766
True	False	False	False	False	1194.21496582031	1452.02893066406	328.306030273438	0.665352821350098	0.921290457248688	0.437860190868378	76.594596862793	22672
True	False	False	False	False	1239.24536132813	1844.80310058594	702.086853027344	0.658102035522461	0.926370203495026	0.425933718681335	237.195892333984	150145
True	False	False	False	False	759.764892578125	2546.9541015625	17.7462711334229	0.762108087539673	0.940302610397339	0.706189274787903	55.25	884
True	False	False	False	False	332.095611572266	2610.78662109375	32.1651153564453	0.638014316558838	0.905655205249786	0.395486831665039	33.7586212158203	979
True	False	False	False	False	756.073913574219	2561.95288085938	58.7845230102539	0.85564386844635	0.965245127677917	1	145.849060058594	7730
True	False	False	False	False	782.769592285156	2523.59155273438	1766.86315917969	0.471425294876099	0.816092848777771	0.225289076566696	228.31135559082	363700
True	False	False	False	False	2637.19506835938	-254.55534362793	214.064392089844	0.4366574883461	0.92193615436554	0.200223669409752	84.0621795654297	16224
True	False	False	False	False	2634.79418945313	-230.478637695313	2318.10668945313	0.175215244293213	0.686545133590698	0.0630243569612503	139.906219482422	292404
True	False	False	False	False	2593.89819335938	586.737854003906	771.962768554688	0.720416903495789	0.94635146856308	0.553229212760925	219.179595947266	152549
