# Supplementary material for: Gene Delivery Mediated by Backbone-Degradable RAFT Copolymers
Source: Biomacromolecules. 2026 Feb 12;27(3):1846–56. doi: 10.1021/acs.biomac.5c01662 (PMC12977016; doi:10.1021/acs.biomac.5c01662)
Supplement: Supplementary file 2 [file bm5c01662_si_002.zip › Celigo Raw Data/Object (Cell)-Level Data/GFP/7-15-2024-2-31-14-PM_object_C4.csv]

Plate ID	PM_2024_07_15_PPP41-45_NP_5_10_20_PEIpro_200ngwell_U2OS_6k_Plate2
Plate Name
Plate Description
Scan ID	7/15/2024 2:31:14 PM
Scan Description
Scan Result ID	7/15/2024 2:31:14 PM
Scan Result Description
Software Version	5.1.0.0
Experiment Name
Application Name	Target 1
Plate Type	96-Well BD Falcon™ 353072 Plate
Acquisition Start/End Times	7/15/2024 2:31:14 PM - 7/15/2024 2:32:22 PM
Analysis Start Time	7/15/2024 2:31:14 PM
User ID	Local Administrator
Scan Area Object-Level Data CSV Report
Row	C
Column	4
Total	Class 1	Class 2	Class 3	Class 4	X Position (µm)	Y Position (µm)	Target 1: Area (µm²)	Target 1: Form Factor	Target 1: Smoothness	Target 1: Aspect Ratio	Target 1: Mean Intensity	Target 1: Integrated Intensity
True	False	False	False	False	-2149.24853515625	-2283.6865234375	11.0914192199707	0.619482219219208	0.931919693946838	0.37021940946579	99.5	995
True	False	False	False	False	-2166.65283203125	-2277.46215820313	66.5485153198242	0.66959422826767	0.92708033323288	0.445100098848343	63.0166664123535	3781
True	False	False	False	False	-2147.5576171875	-2303.70434570313	580.081237792969	0.759681880474091	0.944050788879395	0.693551599979401	215.640533447266	112780
True	False	False	False	False	-664.773803710938	-3210.837890625	1719.17004394531	0.765256881713867	0.935036182403564	0.723930656909943	235.05419921875	364334
True	False	False	False	False	-1343.33947753906	-3118.90356445313	155.279876708984	0.64958518743515	0.905088305473328	0.412589520215988	89.1357116699219	12479
True	False	False	False	False	-141.723510742188	-2841.16748046875	255.102645874023	0.676667869091034	0.895422577857971	0.457646399736404	130.682601928711	30057
