# Supplementary material for: Gene Delivery Mediated by Backbone-Degradable RAFT Copolymers
Source: Biomacromolecules. 2026 Feb 12;27(3):1846–56. doi: 10.1021/acs.biomac.5c01662 (PMC12977016; doi:10.1021/acs.biomac.5c01662)
Supplement: Supplementary file 2 [file bm5c01662_si_002.zip › Celigo Raw Data/Object (Cell)-Level Data/GFP/7-15-2024-2-35-06-PM_object_G6.csv]

Plate ID	PM_2024_07_15_PPP41-45_NP_5_10_20_PEIpro_200ngwell_U2OS_6k_Plate2
Plate Name
Plate Description
Scan ID	7/15/2024 2:35:06 PM
Scan Description
Scan Result ID	7/15/2024 2:35:06 PM
Scan Result Description
Software Version	5.1.0.0
Experiment Name
Application Name	Target 1
Plate Type	96-Well BD Falcon™ 353072 Plate
Acquisition Start/End Times	7/15/2024 2:35:06 PM - 7/15/2024 2:36:15 PM
Analysis Start Time	7/15/2024 2:35:06 PM
User ID	Local Administrator
Scan Area Object-Level Data CSV Report
Row	G
Column	6
Total	Class 1	Class 2	Class 3	Class 4	X Position (µm)	Y Position (µm)	Target 1: Area (µm²)	Target 1: Form Factor	Target 1: Smoothness	Target 1: Aspect Ratio	Target 1: Mean Intensity	Target 1: Integrated Intensity
True	False	False	False	False	-2374.72387695313	-2609.904296875	12.2005615234375	0.681430399417877	0.931919693946838	0.46645313501358	64.9090881347656	714
True	False	False	False	False	-2531.46606445313	-2441.97924804688	139.751892089844	0.579212963581085	0.910942018032074	0.3224276304245	66.4523773193359	8373
True	False	False	False	False	-2511.30737304688	-2232.96118164063	1091.39562988281	0.355852842330933	0.920354783535004	0.149731621146202	110.878051757813	109104
True	False	False	False	False	-2536.03125	-2124.78125	41.0382537841797	0.563382267951965	0.914017677307129	0.305759131908417	76.7837829589844	2841
True	False	False	False	False	-2547.8974609375	-2115.35595703125	251.77522277832	0.296514481306076	0.740033745765686	0.117964759469032	78.0484619140625	17717
True	False	False	False	False	-2510.4599609375	-2080.03369140625	9.98227787017822	0.785398185253143	0.931883156299591	1	46.4444427490234	418
True	False	False	False	False	-2512.94384765625	-2025.74133300781	1515.087890625	0.1627386957407	0.771341800689697	0.05798264965415	89.3740844726563	122085
True	False	False	False	False	-2500.96264648438	-2124.32202148438	369.344268798828	0.281691133975983	0.774937570095062	0.110594756901264	83.4474487304688	27788
True	False	False	False	False	-2479.3935546875	-2276.27563476563	1010.42828369141	0.466754257678986	0.913151144981384	0.221781656146049	109.688255310059	99926
True	False	False	False	False	-2395.58325195313	-2582.96484375	862.912414550781	0.351421982049942	0.83590966463089	0.147222578525543	197.705657958984	153815
True	False	False	False	False	-2120.66943359375	-2825.23583984375	557.898376464844	0.320158779621124	0.887582719326019	0.130166962742805	215.86083984375	108578
True	False	False	False	False	-2095.841796875	-2817.17895507813	665.485168457031	0.631654798984528	0.903242886066437	0.386540561914444	151.95166015625	91171
True	False	False	False	False	-2765.45874023438	-714.017272949219	232.919815063477	0.571694076061249	0.929890632629395	0.314381092786789	76.990478515625	16168
True	False	False	False	False	-2872.95288085938	-665.762756347656	61.0028076171875	0.731991708278656	0.959385335445404	0.586336493492126	59.5818176269531	3277
True	False	False	False	False	-3139.78662109375	-607.775085449219	78.7490768432617	0.580234527587891	0.918928861618042	0.323539793491364	58.6338043212891	4163
True	False	False	False	False	-3063.94775390625	-602.236389160156	196.318130493164	0.276191234588623	0.887994349002838	0.107912249863148	63.8022613525391	11293
True	False	False	False	False	-3110.486328125	-588.998901367188	12.2005615234375	0.474330633878708	0.847744882106781	0.227494090795517	54.0909080505371	595
True	False	False	False	False	-2892.85864257813	-45.3886375427246	82.0765075683594	0.825832903385162	0.966567158699036	1	53.972972869873	3994
True	False	False	False	False	-2886.65942382813	-23.9695320129395	94.2770690917969	0.662869215011597	0.964467108249664	0.433712929487228	49.5411758422852	4211
True	False	False	False	False	-2859.66186523438	-638.288024902344	19.9645557403564	0.798721373081207	0.951427280902863	1	48.0555572509766	865
True	False	False	False	False	-2856.455078125	-672.562377929688	189.663269042969	0.521621644496918	0.908562242984772	0.266202419996262	67.9473648071289	11619
True	False	False	False	False	-2520.36743164063	-809.503112792969	2647.52172851563	0.166826859116554	0.796422898769379	0.0596237778663635	179.452026367188	428352
True	False	False	False	False	-2480.24853515625	-1723.85327148438	925.024353027344	0.393996357917786	0.890884637832642	0.172375649213791	170.165466308594	141918
True	False	False	False	False	-2443.21240234375	-1694.55834960938	253.993499755859	0.701650083065033	0.955690741539001	0.507676422595978	212.820953369141	48736
True	False	False	False	False	-2453.18383789063	-1678.67041015625	28.8376903533936	0.735885262489319	0.93653929233551	0.598617315292358	63.9230766296387	1662
True	False	False	False	False	-2427.11743164063	-1673.61645507813	22.1828384399414	0.806145071983337	0.945084035396576	1	50.2999992370605	1006
True	False	False	False	False	-2448.27661132813	-752.36865234375	656.612060546875	0.548426032066345	0.928683578968048	0.290911793708801	198.084457397461	117266
True	False	False	False	False	-2005.27758789063	-1358.49597167969	9.98227787017822	0.754574596881866	0.933233201503754	0.669301986694336	41.3333320617676	372
True	False	False	False	False	-1985.36804199219	63.3379211425781	12.2005615234375	0.741141617298126	0.94014710187912	0.616318583488464	68.4545440673828	753
True	False	False	False	False	-3142.30517578125	286.920776367188	425.910522460938	0.81877213716507	0.964214503765106	1	202.921875	77922
True	False	False	False	False	-3259.5205078125	295.3291015625	269.521484375	0.817623198032379	0.949995994567871	1	188.547317504883	45817
True	False	False	False	False	-3000.12475585938	591.218139648438	1079.19506835938	0.199637293815613	0.895158052444458	0.0731886923313141	101.429595947266	98691
True	False	False	False	False	-2911.5263671875	1357.32116699219	445.875061035156	0.365030169487	0.865635991096497	0.155005440115929	137.776123046875	55386
True	False	False	False	False	-2680.90405273438	229.346282958984	474.712738037109	0.413976162672043	0.861117482185364	0.185056015849113	94.8457946777344	40594
True	False	False	False	False	-2661.1396484375	295.363739013672	154.17073059082	0.363132297992706	0.845950186252594	0.153906151652336	75.0359725952148	10430
True	False	False	False	False	-2645.54833984375	276.066253662109	191.881561279297	0.296707779169083	0.769528388977051	0.118062242865562	73.5086669921875	12717
True	False	False	False	False	-2581.3994140625	284.192077636719	29.9468326568604	0.828017055988312	0.959619760513306	1	45.8148155212402	1237
True	False	False	False	False	-2714.33813476563	309.303100585938	2251.55810546875	0.205211251974106	0.80001026391983	0.0755658000707626	196.445816040039	398785
True	False	False	False	False	-2664.49633789063	434.038452148438	102.041061401367	0.784656643867493	0.953945577144623	0.940379023551941	57.3804359436035	5279
True	False	False	False	False	-2802.47436523438	491.708984375	458.075622558594	0.457848101854324	0.927047073841095	0.215219035744667	103.447944641113	42724
True	False	False	False	False	-2778.92602539063	473.191864013672	79.8582229614258	0.392018795013428	0.91210150718689	0.171152874827385	78.8333358764648	5676
True	False	False	False	False	-2769.33837890625	491.674011230469	47.6931037902832	0.756393730640411	0.927030920982361	0.677612125873566	65.4883728027344	2816
True	False	False	False	False	-2630.46459960938	429.610656738281	481.367614746094	0.483708083629608	0.93913871049881	0.234737738966942	195.138244628906	84690
True	False	False	False	False	-2630.09057617188	808.718139648438	1840.06652832031	0.471986055374146	0.906532227993011	0.22571325302124	206.161544799805	342022
True	False	False	False	False	-2556.07373046875	235.148788452148	18.8554134368896	0.641923666000366	0.93504536151886	0.401141285896301	46.0588226318359	783
True	False	False	False	False	-2546.84887695313	192.299301147461	442.547637939453	0.33943036198616	0.870094895362854	0.140549406409264	74.9298248291016	29897
True	False	False	False	False	-2508.99365234375	139.823913574219	349.379699707031	0.298510670661926	0.897675156593323	0.118973284959793	75.0571441650391	23643
True	False	False	False	False	-2489.6962890625	138.893905639648	51.0205307006836	0.774829864501953	0.945469677448273	0.792114913463593	61.1086959838867	2811
True	False	False	False	False	-2474.53002929688	841.76318359375	84.2947845458984	0.289304405450821	0.696254014968872	0.11435405164957	56.3684196472168	4284
True	False	False	False	False	-2025.09924316406	70.4988250732422	442.547637939453	0.473427355289459	0.906471014022827	0.226806595921516	103.578948974609	41328
True	False	False	False	False	-2098.64428710938	442.664337158203	1881.10473632813	0.751828908920288	0.94053316116333	0.657356917858124	238.145050048828	403894
True	False	False	False	False	-2011.38659667969	115.567268371582	431.456207275391	0.312583118677139	0.82193523645401	0.126195251941681	90.3624649047852	35151
True	False	False	False	False	-2000.35766601563	74.5991439819336	28.8376903533936	0.660405278205872	0.949561536312103	0.429663121700287	51.9230766296387	1350
True	False	False	False	False	-1979.095703125	82.5459365844727	39.9291114807129	0.454295933246613	0.90798556804657	0.212645888328552	62.6944427490234	2257
True	False	False	False	False	-1976.16772460938	119.332374572754	17.7462711334229	0.552815020084381	0.871694803237915	0.295184105634689	75.875	1214
True	False	False	False	False	-1943.28833007813	129.436737060547	652.175476074219	0.415862649679184	0.859110772609711	0.186285153031349	90.0306091308594	52938
True	False	False	False	False	-1987.8125	142.02571105957	12.2005615234375	0.461128920316696	0.853520810604095	0.217617824673653	84.0909118652344	925
True	False	False	False	False	-1974.23815917969	144.528442382813	420.364807128906	0.444620579481125	0.870639622211456	0.205760344862938	96.9050140380859	36727
True	False	False	False	False	-1921.06042480469	85.0285263061523	116.459907531738	0.565962672233582	0.84518438577652	0.308406233787537	86.6095275878906	9094
True	False	False	False	False	-1061.3359375	-3316.77392578125	87.6222152709961	0.490885615348816	0.943670809268951	0.240417614579201	51.5949363708496	4076
True	False	False	False	False	-1808.10522460938	-2907.3525390625	19.9645557403564	0.776177406311035	0.952117681503296	0.804480254650116	52.2777786254883	941
True	False	False	False	False	-1781.05749511719	-2904.36767578125	90.9496383666992	0.446465849876404	0.865323185920715	0.207059904932976	71.5243911743164	5865
True	False	False	False	False	-1750.92102050781	-2839.89526367188	99.8227767944336	0.4950110912323	0.875626444816589	0.243737652897835	89.6777801513672	8071
True	False	False	False	False	-1036.0810546875	-3273.96997070313	1357.58972167969	0.385211020708084	0.884814023971558	0.166986033320427	211.718139648438	259143
True	False	False	False	False	-1018.06225585938	-3150.28295898438	120.896469116211	0.565552711486816	0.94657951593399	0.307983905076981	62.8165130615234	6847
True	False	False	False	False	-962.020812988281	-3128.63208007813	120.896469116211	0.250532597303391	0.919881343841553	0.0957496166229248	55.266056060791	6024
True	False	False	False	False	-1018.66839599609	-3092.0283203125	108.695907592773	0.666950881481171	0.949699282646179	0.44056424498558	91.6020431518555	8977
True	False	False	False	False	-1024.84033203125	-3078.95654296875	22.1828384399414	0.634681344032288	0.901991903781891	0.390760332345963	78.9499969482422	1579
True	False	False	False	False	-989.867370605469	-3072.34692382813	56.5662384033203	0.549792349338531	0.919499576091766	0.292234480381012	80.5686264038086	4109
True	False	False	False	False	-996.278198242188	-3060.46997070313	89.8404998779297	0.441021144390106	0.885314881801605	0.203243434429169	83.9259262084961	6798
True	False	False	False	False	-975.585571289063	-3096.28002929688	181.899276733398	0.496507585048676	0.904391288757324	0.244952231645584	82.4634170532227	13524
True	False	False	False	False	-572.700927734375	-3138.25952148438	175.244430541992	0.24335615336895	0.88981431722641	0.0924471020698547	71.037971496582	11224
True	False	False	False	False	-532.382690429688	-3126.2333984375	686.558837890625	0.808557152748108	0.946440815925598	1	233.23908996582	144375
True	False	False	False	False	-298.441101074219	-2898.662109375	9.98227787017822	0.497925460338593	0.8358274102211	0.246108084917068	50.3333320617676	453
True	False	False	False	False	-281.151641845703	-2971.5966796875	255.102645874023	0.145474568009377	0.885700583457947	0.0511657856404781	66.760871887207	15355
True	False	False	False	False	-185.489181518555	-2920.20532226563	724.269714355469	0.347629517316818	0.920649588108063	0.145093828439713	106.468605041504	69524
True	False	False	False	False	-230.074768066406	-2887.52368164063	673.249145507813	0.349266529083252	0.83439165353775	0.146010592579842	121.507415771484	73755
True	False	False	False	False	-44.6309432983398	-3359.58471679688	939.443237304688	0.351864010095596	0.808329701423645	0.147471815347672	102.491142272949	86810
True	False	False	False	False	-10.0870723724365	-3406.14868164063	841.838745117188	0.2206189930439	0.817179441452026	0.0822527483105659	79.0276641845703	59982
True	False	False	False	False	-805.723327636719	-2418.5263671875	359.361999511719	0.209104314446449	0.656194686889648	0.0772391334176064	94.685188293457	30678
True	False	False	False	False	-800.662170410156	-2434.80444335938	188.554138183594	0.715875446796417	0.948609054088593	0.541400134563446	105.947059631348	18011
True	False	False	False	False	-1734.82202148438	-1854.81396484375	1586.07299804688	0.350738793611526	0.894399523735046	0.146837830543518	162.530075073242	232418
True	False	False	False	False	-1797.85327148438	-1733.4638671875	1379.77258300781	0.198268979787827	0.849637687206268	0.0726084858179092	99.3737945556641	123621
True	False	False	False	False	-1794.6484375	-1615.72778320313	404.836822509766	0.476774394512177	0.887892782688141	0.229362979531288	90.2739715576172	32950
True	False	False	False	False	-1814.45556640625	-555.80224609375	169.698715209961	0.419511049985886	0.876220345497131	0.188678458333015	87.2875823974609	13355
True	False	False	False	False	-1807.8984375	-517.304992675781	126.442184448242	0.505913078784943	0.95409494638443	0.252714574337006	79.2280731201172	9032
True	False	False	False	False	-1813.07885742188	-502.511138916016	9.98227787017822	0.606388568878174	0.94014710187912	0.353718668222427	50.2222213745117	452
True	False	False	False	False	-1784.6396484375	-1714.23266601563	12.2005615234375	0.563888907432556	0.928345501422882	0.306276768445969	63.6363639831543	700
True	False	False	False	False	-1783.79150390625	-1642.17517089844	154.17073059082	0.378407031297684	0.893082797527313	0.162885919213295	70.7841720581055	9839
True	False	False	False	False	-1663.10498046875	-1250.05700683594	27.7285480499268	0.81305855512619	0.950671494007111	1	43.4000015258789	1085
True	False	False	False	False	-1778.4619140625	-542.289733886719	1354.26232910156	0.541910409927368	0.825445473194122	0.284692466259003	232.33251953125	283678
True	False	False	False	False	-1743.548828125	-533.613342285156	85.4039306640625	0.755021035671234	0.950619041919708	0.671310603618622	98.4805221557617	7583
True	False	False	False	False	-1731.45202636719	-541.612670898438	104.259346008301	0.413377970457077	0.870009064674377	0.184667468070984	71.9468078613281	6763
True	False	False	False	False	-1709.20397949219	-722.807556152344	438.111053466797	0.251206398010254	0.849441170692444	0.0960618481040001	87.3949356079102	34521
True	False	False	False	False	-1692.08862304688	-705.409545898438	230.701522827148	0.449162185192108	0.935311794281006	0.208970308303833	81.9278869628906	17041
True	False	False	False	False	-1697.73645019531	-447.312164306641	18.8554134368896	0.75434798002243	0.942380666732788	0.66828989982605	48.764705657959	829
True	False	False	False	False	-1656.98742675781	-1612.50012207031	9.98227787017822	0.606388568878174	0.928999543190002	0.353718668222427	51.1111106872559	460
True	False	False	False	False	-1638.60949707031	-1588.90783691406	677.685729980469	0.23050445318222	0.671074032783508	0.0866358205676079	100.798690795898	61588
True	False	False	False	False	-1517.5087890625	-350.857849121094	26.6194076538086	0.643028676509857	0.921148717403412	0.402761965990067	59	1416
True	False	False	False	False	-1570.64074707031	-282.482330322266	1286.60461425781	0.161913901567459	0.699286758899689	0.0576528161764145	149.594833374023	173530
True	False	False	False	False	-1597.34899902344	-272.906311035156	82.0765075683594	0.402908205986023	0.910158574581146	0.177957013249397	107.094596862793	7925
True	False	False	False	False	-1563.06787109375	-252.090042114258	1326.53381347656	0.208863377571106	0.723858714103699	0.0771352499723434	186.841979980469	223463
True	False	False	False	False	-1517.68017578125	-235.631698608398	732.03369140625	0.579433798789978	0.886901080608368	0.322667628526688	148.030303955078	97700
True	False	False	False	False	-1543.80810546875	-230.193145751953	25.5102653503418	0.688737690448761	0.937802910804749	0.480586379766464	121.434783935547	2793
True	False	False	False	False	-1515.45727539063	-330.675170898438	130.878753662109	0.565363764762878	0.938435077667236	0.307789504528046	103.076271057129	12163
True	False	False	False	False	-1504.26330566406	-330.565277099609	16.6371288299561	0.665601134300232	0.938633382320404	0.438278526067734	104.733329772949	1571
True	False	False	False	False	-1511.45910644531	-299.136352539063	921.696960449219	0.365213662385941	0.704679548740387	0.155111968517303	145.404327392578	120831
True	False	False	False	False	-1494.37854003906	-269.249206542969	116.459907531738	0.514787077903748	0.892909824848175	0.260250419378281	70.9333343505859	7448
True	False	False	False	False	-1505.88903808594	-217.251770019531	259.539215087891	0.374008625745773	0.856196165084839	0.160268798470497	108.995727539063	25505
True	False	False	False	False	-1417.66125488281	-1232.85388183594	1137.97961425781	0.788381993770599	0.952884137630463	1	208.342102050781	213759
True	False	False	False	False	-1302.05139160156	-1239.21459960938	86.513069152832	0.673743307590485	0.958612501621246	0.45238471031189	65.1923065185547	5085
True	False	False	False	False	-1369.78601074219	-1237.27856445313	125.333038330078	0.326569467782974	0.787784576416016	0.133575424551964	77.9292068481445	8806
True	False	False	False	False	-1354.04797363281	-1235.55017089844	35.4925422668457	0.432692557573318	0.928962051868439	0.197509154677391	61.84375	1979
True	False	False	False	False	-1326.62243652344	-1229.13208007813	303.904907226563	0.449748158454895	0.916557431221008	0.20938728749752	80.0583953857422	21936
True	False	False	False	False	-1220.87463378906	-364.059936523438	634.42919921875	0.362823009490967	0.952668011188507	0.153727442026138	109.468528747559	62616
True	False	False	False	False	-1292.38244628906	-273.399169921875	936.115783691406	0.644056022167206	0.930725634098053	0.404277712106705	122.405212402344	103310
True	False	False	False	False	-1160.75927734375	-1833.16613769531	205.191253662109	0.839377820491791	0.963516592979431	1	217.351348876953	40210
True	False	False	False	False	-1160.66857910156	-1798.07482910156	241.792938232422	0.829846799373627	0.958633422851563	1	217.995407104492	47523
True	False	False	False	False	-1159.5087890625	-143.889373779297	11.0914192199707	0.673765122890472	0.91785192489624	0.452423572540283	48.2999992370605	483
True	False	False	False	False	-1148.41967773438	-102.90348815918	606.700622558594	0.357254236936569	0.747826635837555	0.15053017437458	87.9177322387695	48091
True	False	False	False	False	-877.525817871094	-1787.43811035156	403.727661132813	0.620762586593628	0.912966668605804	0.371889561414719	81.3708801269531	29619
True	False	False	False	False	-855.445617675781	-1784.40002441406	41.0382537841797	0.650850415229797	0.907583773136139	0.414529263973236	74.2972946166992	2749
True	False	False	False	False	-830.354431152344	-1749.56481933594	652.175476074219	0.12494994699955	0.629322409629822	0.0432909466326237	96.1105422973633	56513
True	False	False	False	False	-827.841918945313	-1732.00244140625	70.9850845336914	0.5884068608284	0.942242443561554	0.332607984542847	93.328125	5973
True	False	False	False	False	-805.371276855469	-1709.76257324219	658.830322265625	0.280962288379669	0.906006038188934	0.110237680375576	86.2861938476563	51254
True	False	False	False	False	4.8033595085144	-719.038696289063	239.574661254883	0.829222500324249	0.962221145629883	1	223.476852416992	48271
True	False	False	False	False	-685.593078613281	-685.654174804688	612.246337890625	0.276081591844559	0.865572929382324	0.107859045267105	66.8695678710938	36912
True	False	False	False	False	-756.82373046875	-660.275085449219	17.7462711334229	0.627549946308136	0.899546325206757	0.380923300981522	58.0625	929
True	False	False	False	False	-738.951538085938	-659.040100097656	150.843307495117	0.357794016599655	0.895797312259674	0.150838389992714	71.3529434204102	9704
True	False	False	False	False	15.3669719696045	-683.289489746094	217.391815185547	0.800887107849121	0.946085453033447	1	220.163269042969	43152
True	False	False	False	False	49.6150856018066	-565.200622558594	244.01123046875	0.769454181194305	0.950555562973022	0.750577867031097	221.840911865234	48805
True	False	False	False	False	45.8269119262695	-541.84521484375	123.114753723145	0.785416007041931	0.948640644550323	1	192.774780273438	21398
True	False	False	False	False	-90.5695571899414	-404.047302246094	857.36669921875	0.200761377811432	0.755164325237274	0.0736663192510605	92.9857711791992	71878
True	False	False	False	False	-138.889724731445	-387.881683349609	42.1473922729492	0.796495378017426	0.954181313514709	1	49.2368431091309	1871
True	False	False	False	False	-104.770660400391	-364.434600830078	647.738891601563	0.392084360122681	0.858109891414642	0.171193316578865	118.702056884766	69322
True	False	False	False	False	-72.3770294189453	-361.764007568359	80.9673614501953	0.786957621574402	0.962681770324707	1	69.0273971557617	5039
True	False	False	False	False	-1887.21643066406	1453.7509765625	21.0736961364746	0.717444062232971	0.946847438812256	0.54542076587677	40.2105255126953	764
True	False	False	False	False	-1481.42138671875	1753.99597167969	12.2005615234375	0.768196105957031	0.939064502716064	0.742168962955475	45.8181800842285	504
True	False	False	False	False	-1440.84521484375	1762.60998535156	962.735229492188	0.635082542896271	0.935520231723785	0.391324818134308	231.519592285156	200959
True	False	False	False	False	-1390.88793945313	1808.5439453125	59.8936653137207	0.822233557701111	0.9556485414505	1	48.962963104248	2644
True	False	False	False	False	-1344.2431640625	1423.60278320313	330.524291992188	0.81708687543869	0.947182536125183	1	213.88591003418	63738
True	False	False	False	False	-923.53369140625	71.5574035644531	1650.40319824219	0.69622391462326	0.946281790733337	0.495934218168259	233.194213867188	346993
True	False	False	False	False	-973.0234375	830.566589355469	2871.56860351563	0.303324192762375	0.901023983955383	0.12142127007246	202.361526489258	523914
True	False	False	False	False	-960.797485351563	1391.28601074219	48.80224609375	0.681430399417877	0.953056991100311	0.46645313501358	94.5	4158
True	False	False	False	False	-1124.35192871094	1538.21923828125	45.4748191833496	0.819687008857727	0.95525187253952	1	52.6829261779785	2160
True	False	False	False	False	-1118.73168945313	1585.50305175781	99.8227767944336	0.827447116374969	0.959713160991669	1	59.5888900756836	5363
True	False	False	False	False	-1047.54968261719	1988.32397460938	27.7285480499268	0.691563129425049	0.9330775141716	0.486269682645798	51.0800018310547	1277
True	False	False	False	False	-1025.35144042969	2002.53100585938	392.636260986328	0.367088317871094	0.905309677124023	0.156202748417854	83.0621490478516	29404
True	False	False	False	False	-991.797302246094	1978.68200683594	17.7462711334229	0.5884068608284	0.922837734222412	0.332607984542847	42.625	682
True	False	False	False	False	-991.567687988281	1998.12097167969	14.4188451766968	0.523994266986847	0.941512584686279	0.268299996852875	46.3846168518066	603
True	False	False	False	False	-928.916625976563	1360.5595703125	2463.404296875	0.233204051852226	0.694736540317535	0.0878457799553871	210.520034790039	467565
True	False	False	False	False	-928.183044433594	195.115142822266	29.9468326568604	0.474944919347763	0.816489338874817	0.227962628006935	60.037036895752	1621
True	False	False	False	False	-917.884826660156	207.927764892578	27.7285480499268	0.550012350082397	0.91575676202774	0.292448073625565	55.9199981689453	1398
True	False	False	False	False	-847.57421875	150.155776977539	70.9850845336914	0.615690171718597	0.928166568279266	0.365334123373032	80.1875	5132
True	False	False	False	False	-851.379089355469	756.558532714844	38.8199691772461	0.699732840061188	0.940591812133789	0.503464043140411	64.9428558349609	2273
True	False	False	False	False	-841.045593261719	740.517822265625	259.539215087891	0.855508267879486	0.957888722419739	1	192.188034057617	44972
True	False	False	False	False	-820.898559570313	751.488098144531	28.8376903533936	0.572012841701508	0.941411077976227	0.314717352390289	56.038459777832	1457
True	False	False	False	False	-824.390747070313	1689.462890625	363.798553466797	0.277461528778076	0.763665854930878	0.108529381453991	72.2225646972656	23689
True	False	False	False	False	-784.441223144531	1211.18627929688	141.970169067383	0.721593976020813	0.945098996162415	0.556392550468445	86.0625	11016
True	False	False	False	False	-786.945007324219	1254.49645996094	181.899276733398	0.730561852455139	0.950626969337463	0.581985175609589	145.835372924805	23917
True	False	False	False	False	-771.076171875	270.601043701172	337.179138183594	0.441179156303406	0.963683605194092	0.203353449702263	62.2664489746094	18929
True	False	False	False	False	-761.287963867188	298.402191162109	66.5485153198242	0.76893937587738	0.952435314655304	0.747088372707367	51.5666656494141	3094
True	False	False	False	False	-717.669006347656	249.161239624023	525.733276367188	0.29229536652565	0.936399519443512	0.11584584414959	64.0358657836914	30353
True	False	False	False	False	-621.973876953125	1636.81396484375	202.97297668457	0.787415683269501	0.958353757858276	1	187.551910400391	34322
True	False	False	False	False	-618.838073730469	1662.44201660156	75.4216537475586	0.769968271255493	0.962537825107574	0.754133403301239	55.1911773681641	3753
True	False	False	False	False	-188.312942504883	1780.77172851563	351.597991943359	0.828150629997253	0.942750692367554	1	236.293380737305	74905
True	False	False	False	False	-163.902160644531	1903.60876464844	478.040191650391	0.749418973922729	0.937805950641632	0.647401750087738	219.33642578125	94534
True	False	False	False	False	-548.890808105469	1997.50830078125	232.919815063477	0.806188583374023	0.952490448951721	1	108.566665649414	22799
True	False	False	False	False	-163.313217163086	1828.30627441406	31.0559749603271	0.792491853237152	0.946757137775421	1	41.7142868041992	1168
True	False	False	False	False	-143.190322875977	1750.17736816406	19.9645557403564	0.798721373081207	0.951427280902863	1	40.3888893127441	727
True	False	False	False	False	-111.740409851074	1740.20166015625	151.952453613281	0.720849692821503	0.935644388198853	0.55438756942749	125.087593078613	17137
True	False	False	False	False	-128.851409912109	1763.98706054688	45.4748191833496	0.819687008857727	0.95525187253952	1	47.634147644043	1953
True	False	False	False	False	49.5925559997559	436.720001220703	28.8376903533936	0.646229147911072	0.944496810436249	0.407513111829758	54.4230766296387	1415
True	False	False	False	False	28.298318862915	1149.59741210938	73.203369140625	0.774313688278198	0.945187211036682	0.787631273269653	48.1969680786133	3181
True	False	False	False	False	50.2190589904785	509.036651611328	658.830322265625	0.290821880102158	0.918347656726837	0.115109860897064	70.2912445068359	41753
True	False	False	False	False	-1065.64489746094	2042.53552246094	117.569046020508	0.762402236461639	0.953440308570862	0.707778513431549	78.0283050537109	8271
True	False	False	False	False	-1115.25390625	2062.09838867188	31.0559749603271	0.647358953952789	0.913640022277832	0.409211099147797	55.0357131958008	1541
True	False	False	False	False	-1108.35375976563	2083.33178710938	24.401123046875	0.715491533279419	0.935181617736816	0.54042637348175	55.3636360168457	1218
True	False	False	False	False	-1079.43798828125	2065.07788085938	125.333038330078	0.748488903045654	0.961461246013641	0.643680155277252	78.5221252441406	8873
True	False	False	False	False	-1058.56579589844	2068.32250976563	226.264953613281	0.484106183052063	0.935243725776672	0.235049620270729	88.8235321044922	18120
True	False	False	False	False	-1045.35522460938	2046.31115722656	112.023338317871	0.679670333862305	0.923696875572205	0.463163018226624	78.7425765991211	7953
True	False	False	False	False	-13.5449771881104	2574.32568359375	55.4570960998535	0.731203615665436	0.949190139770508	0.583928167819977	57.3800010681152	2869
True	False	False	False	False	497.103576660156	-3401.9716796875	964.953491210938	0.728225946426392	0.95879453420639	0.575046837329865	235.436782836914	204830
True	False	False	False	False	936.124755859375	-3099.90551757813	206.300399780273	0.776340007781982	0.938757836818695	0.806044101715088	200.032257080078	37206
True	False	False	False	False	864.505737304688	-3074.38452148438	1864.46765136719	0.264816492795944	0.929938316345215	0.102450281381607	203.888168334961	342736
True	False	False	False	False	590.46142578125	-2899.5205078125	89.8404998779297	0.81622189283371	0.966445207595825	1	54.7283935546875	4433
True	False	False	False	False	1806.82287597656	-2859.92626953125	226.264953613281	0.263094484806061	0.962276220321655	0.101633295416832	46.1274528503418	9410
True	False	False	False	False	1842.46948242188	-2830.556640625	48.80224609375	0.622672140598297	0.957242667675018	0.374400079250336	38.5909080505371	1698
True	False	False	False	False	1616.48779296875	-2696.98974609375	14.4188451766968	0.666414141654968	0.928345501422882	0.43965283036232	44.6923065185547	581
True	False	False	False	False	449.898315429688	-2630.2958984375	1037.04772949219	0.314330548048019	0.917777478694916	0.127106070518494	129.564712524414	121143
True	False	False	False	False	1082.29248046875	-2633.66967773438	461.403045654297	0.384716182947159	0.910584986209869	0.166685700416565	106.146636962891	44157
True	False	False	False	False	1014.37939453125	-2441.54907226563	19.9645557403564	0.798721373081207	0.951427280902863	1	48.8333320617676	879
True	False	False	False	False	982.957214355469	-2408.67211914063	902.841552734375	0.644483864307404	0.943572521209717	0.404911518096924	209.388198852539	170442
True	False	False	False	False	1050.42297363281	-2632.69775390625	157.498153686523	0.624464571475983	0.894059836864471	0.376778483390808	79.8309860229492	11336
True	False	False	False	False	1124.00903320313	-2605.59619140625	318.32373046875	0.364307105541229	0.919537484645844	0.154586091637611	76.0139389038086	21816
True	False	False	False	False	1113.98376464844	-2575.77661132813	251.77522277832	0.49148565530777	0.865548491477966	0.240897953510284	114.33039855957	25953
True	False	False	False	False	1062.40124511719	-2318.5087890625	2828.31201171875	0.365221232175827	0.923830032348633	0.155116364359856	215.289016723633	548987
True	False	False	False	False	1101.27722167969	-2565.24780273438	59.8936653137207	0.392942368984222	0.869462966918945	0.171723231673241	95.7962951660156	5173
True	False	False	False	False	1177.96667480469	-2532.27001953125	1324.3154296875	0.327737867832184	0.802938580513	0.134201437234879	171.038528442383	204220
True	False	False	False	False	1223.11633300781	-2555.56225585938	1387.53662109375	0.338889062404633	0.798783957958221	0.140252128243446	168.617111206055	210940
True	False	False	False	False	430.113067626953	-1228.41015625	854.039306640625	0.242330461740494	0.813485980033875	0.0919784978032112	109.648048400879	84429
True	False	False	False	False	85.5452423095703	-519.022277832031	1034.82946777344	0.498915761709213	0.856119751930237	0.246918365359306	203.408355712891	189780
True	False	False	False	False	114.254356384277	-304.172149658203	1147.9619140625	0.237600043416023	0.734819352626801	0.0898282080888748	119.178741455078	123350
True	False	False	False	False	158.676681518555	-268.709167480469	109.805053710938	0.309940695762634	0.810306131839752	0.124823927879333	69.0606079101563	6837
True	False	False	False	False	140.122467041016	-218.197280883789	190.772415161133	0.287080436944962	0.90876829624176	0.1132503002882	61.7848854064941	10627
True	False	False	False	False	159.781753540039	-235.136627197266	632.2109375	0.435648888349533	0.86509782075882	0.199530526995659	203.449127197266	115966
True	False	False	False	False	196.943222045898	-181.025741577148	43.256534576416	0.656920969486237	0.928748250007629	0.424041956663132	55.3333320617676	2158
True	False	False	False	False	174.866851806641	-164.750869750977	14.4188451766968	0.666414141654968	0.928345501422882	0.43965283036232	75.6153869628906	983
True	False	False	False	False	181.682586669922	-171.897048950195	48.80224609375	0.555250585079193	0.874817252159119	0.297584682703018	74.4772720336914	3277
True	False	False	False	False	217.896514892578	-296.625244140625	1057.01232910156	0.533092200756073	0.939412951469421	0.276498854160309	128.4365234375	122400
True	False	False	False	False	979.244079589844	-1755.84545898438	15.5279874801636	0.717676758766174	0.938069105148315	0.546022891998291	55.8571434020996	782
True	False	False	False	False	453.492889404297	-1230.89990234375	98.7136306762695	0.647627234458923	0.931715965270996	0.409615904092789	89.4044952392578	7957
True	False	False	False	False	459.179931640625	-1261.05432128906	519.078430175781	0.416620910167694	0.913438320159912	0.186780795454979	109.581199645996	51284
True	False	False	False	False	473.496429443359	-1149.52380371094	42.1473922729492	0.853256225585938	0.965447545051575	1	45.4736824035645	1728
True	False	False	False	False	990.824096679688	-1754.56066894531	16.6371288299561	0.693598926067352	0.931946337223053	0.490445405244827	75.6666641235352	1135
True	False	False	False	False	1004.88934326172	-1751.14440917969	218.500961303711	0.43040007352829	0.850733280181885	0.195952177047729	75.9593887329102	14964
True	False	False	False	False	1063.35107421875	-860.132385253906	34.3833999633789	0.770503997802734	0.943335175514221	0.757918477058411	54.6451606750488	1694
True	False	False	False	False	1072.55871582031	-851.130187988281	117.569046020508	0.625634014606476	0.941001117229462	0.378341794013977	84.2924499511719	8935
True	False	False	False	False	1089.45288085938	-825.300720214844	866.239868164063	0.552361786365509	0.89677107334137	0.294739782810211	124.41357421875	97167
True	False	False	False	False	1121.98681640625	-819.592590332031	780.8359375	0.493556082248688	0.893749177455902	0.242562010884285	138.372161865234	97414
True	False	False	False	False	1590.75109863281	-1676.880859375	199.645553588867	0.862419307231903	0.966203093528748	1	125.811111450195	22646
True	False	False	False	False	1811.08666992188	-1282.55810546875	24.401123046875	0.760120630264282	0.941173493862152	0.695777595043182	50.0454559326172	1101
True	False	False	False	False	1393.30310058594	-432.423187255859	25.5102653503418	0.688737690448761	0.942156314849854	0.480586379766464	84.739128112793	1949
True	False	False	False	False	1308.38061523438	-372.117645263672	954.97119140625	0.598376989364624	0.89957058429718	0.344105690717697	227.519165039063	195894
True	False	False	False	False	1321.11267089844	-410.232727050781	509.096160888672	0.753410220146179	0.920194566249847	0.664153039455414	220.627456665039	101268
True	False	False	False	False	1813.865234375	-1271.96325683594	33.2742576599121	0.786073088645935	0.95572304725647	1	44.3333320617676	1330
True	False	False	False	False	1845.01025390625	-1309.11987304688	58.7845230102539	0.820813894271851	0.960615336894989	1	50.3962249755859	2671
True	False	False	False	False	2015.94787597656	-870.866516113281	903.95068359375	0.407834649085999	0.922012090682983	0.181093469262123	164.088348388672	133732
True	False	False	False	False	1992.94995117188	-829.846130371094	45.4748191833496	0.65054839849472	0.949315667152405	0.414064913988113	51.6585350036621	2118
True	False	False	False	False	60.8139038085938	445.084381103516	456.966491699219	0.222300335764885	0.825294435024261	0.0829930156469345	69.5509719848633	28655
True	False	False	False	False	61.8261680603027	589.951965332031	1025.95629882813	0.280187994241714	0.921455562114716	0.109858885407448	89.1286468505859	82444
True	False	False	False	False	96.6069717407227	425.477447509766	13.3097038269043	0.596519231796265	0.929439008235931	0.341925352811813	34.3333320617676	412
True	False	False	False	False	122.918251037598	444.759002685547	16.6371288299561	0.665601134300232	0.942380666732788	0.438278526067734	36.533332824707	548
True	False	False	False	False	125.799713134766	504.817413330078	18.8554134368896	0.587365925312042	0.894427955150604	0.331435710191727	60.470588684082	1028
True	False	False	False	False	114.361343383789	1245.58947753906	303.904907226563	0.589486062526703	0.943596065044403	0.333828866481781	217.029190063477	59466
True	False	False	False	False	127.631782531738	485.327911376953	171.917007446289	0.412358671426773	0.964439868927002	0.184006661176682	52.4645156860352	8132
True	False	False	False	False	135.51496887207	514.79638671875	47.6931037902832	0.542631268501282	0.88864928483963	0.285373479127884	64.5348815917969	2775
True	False	False	False	False	142.425186157227	532.419006347656	98.7136306762695	0.576597929000854	0.907508254051208	0.319601505994797	58.3033714294434	5189
True	False	False	False	False	382.066680908203	1804.06909179688	13.3097038269043	0.571581065654755	0.927047312259674	0.314262002706528	56.75	681
True	False	False	False	False	414.310943603516	1819.33947753906	1246.67553710938	0.363599240779877	0.878389060497284	0.154176190495491	184.322952270508	207179
True	False	False	False	False	426.91796875	1897.68432617188	1144.63452148438	0.298576712608337	0.743657171726227	0.119006708264351	116.914726257324	120656
True	False	False	False	False	933.192810058594	402.127868652344	27.7285480499268	0.53901207447052	0.873370766639709	0.28197169303894	67.7600021362305	1694
True	False	False	False	False	751.627563476563	527.435302734375	1134.65222167969	0.423997968435287	0.915263414382935	0.19165164232254	197.82112121582	202371
True	False	False	False	False	736.073120117188	554.506774902344	24.401123046875	0.715491533279419	0.939718544483185	0.54042637348175	82.636360168457	1818
True	False	False	False	False	501.571166992188	1232.68139648438	130.878753662109	0.597930610179901	0.949681401252747	0.343580186367035	58.4152526855469	6893
True	False	False	False	False	747.337280273438	1585.39318847656	374.889984130859	0.736499607563019	0.95667439699173	0.600616216659546	222.153839111328	75088
True	False	False	False	False	749.371154785156	566.427490234375	137.533599853516	0.437224954366684	0.864860832691193	0.200614437460899	101.048385620117	12530
True	False	False	False	False	761.531921386719	1973.02075195313	95.3862075805664	0.816335916519165	0.959064602851868	1	52.8372077941895	4544
True	False	False	False	False	770.9306640625	539.476135253906	29.9468326568604	0.67108416557312	0.956876516342163	0.447692304849625	93.4444427490234	2523
True	False	False	False	False	897.967407226563	591.477172851563	1343.1708984375	0.539025545120239	0.875074923038483	0.281984269618988	185.720886230469	224908
True	False	False	False	False	784.425659179688	1571.86743164063	21.0736961364746	0.656467795372009	0.94915634393692	0.423319727182388	55	1045
True	False	False	False	False	774.28369140625	1932.88134765625	595.609252929688	0.673691809177399	0.921982407569885	0.452293008565903	134.536315917969	72246
True	False	False	False	False	776.745971679688	1600.51293945313	633.320068359375	0.65192586183548	0.92316871881485	0.416189432144165	216.2626953125	123486
True	False	False	False	False	798.191223144531	620.391784667969	1475.15881347656	0.182241693139076	0.556471407413483	0.06590785831213	144.987976074219	192834
True	False	False	False	False	821.26904296875	655.580627441406	448.093353271484	0.591182827949524	0.929121494293213	0.335759788751602	199.603958129883	80640
True	False	False	False	False	841.049926757813	662.330261230469	434.783630371094	0.621722996234894	0.93497496843338	0.373149186372757	205.573974609375	80585
True	False	False	False	False	921.570190429688	410.257873535156	36.6016845703125	0.647160887718201	0.908434867858887	0.408912599086761	59.6969680786133	1970
True	False	False	False	False	944.765747070313	396.259063720703	61.0028076171875	0.469088226556778	0.930752336978912	0.223528444766998	63.1090927124023	3471
True	False	False	False	False	1006.99401855469	360.795684814453	84.2947845458984	0.457319647073746	0.931242406368256	0.214834645390511	62.2236824035645	4729
True	False	False	False	False	1047.61938476563	369.893676757813	48.80224609375	0.386992156505585	0.876090049743652	0.168069899082184	52.1818199157715	2296
True	False	False	False	False	1084.71325683594	173.885345458984	49.9113883972168	0.647322654724121	0.951740801334381	0.40915635228157	56.7333335876465	2553
True	False	False	False	False	1096.92761230469	185.840789794922	139.751892089844	0.73591810464859	0.938850283622742	0.598723590373993	74.7301559448242	9416
True	False	False	False	False	1201.38269042969	1671.34423828125	1559.45361328125	0.160774081945419	0.766944587230682	0.0571977011859417	155.637268066406	218826
True	False	False	False	False	1722.95922851563	200.230834960938	90.9496383666992	0.531247556209564	0.959267914295197	0.274816066026688	58.6585350036621	4810
True	False	False	False	False	1682.89880371094	255.305892944336	218.500961303711	0.232648998498917	0.754566431045532	0.0875965356826782	80.5888290405273	15876
True	False	False	False	False	1440.04321289063	846.791015625	879.549560546875	0.319849789142609	0.77592921257019	0.130003780126572	111.108451843262	88109
True	False	False	False	False	1441.4443359375	816.875427246094	103.150199890137	0.524283111095428	0.92162013053894	0.268556475639343	74.4193572998047	6921
True	False	False	False	False	1473.50463867188	900.786071777344	1352.04406738281	0.378799200057983	0.883634388446808	0.163120537996292	139.609512329102	170184
True	False	False	False	False	1473.24230957031	1411.41760253906	80.9673614501953	0.826583564281464	0.959860801696777	1	89.2191772460938	6513
True	False	False	False	False	1514.55700683594	1651.09948730469	108.695907592773	0.355342388153076	0.900580942630768	0.149441346526146	63.4183654785156	6215
True	False	False	False	False	1520.9248046875	909.880065917969	14.4188451766968	0.719225645065308	0.935661971569061	0.550069808959961	50.3076934814453	654
True	False	False	False	False	1603.05993652344	1032.66772460938	119.787330627441	0.437468558549881	0.873992323875427	0.200782373547554	72.0092620849609	7777
True	False	False	False	False	1618.81066894531	1038.35278320313	19.9645557403564	0.552011370658875	0.911174118518829	0.294396728277206	96.4444427490234	1736
True	False	False	False	False	1558.48364257813	1101.46606445313	906.1689453125	0.341699123382568	0.715078294277191	0.141799062490463	146.932678222656	120044
True	False	False	False	False	1542.99926757813	1424.904296875	1350.93493652344	0.558542132377625	0.912540018558502	0.300863534212112	242.494247436523	295358
True	False	False	False	False	1559.46325683594	1596.29541015625	163.043869018555	0.57811826467514	0.855165183544159	0.321240872144699	84.2244873046875	12381
True	False	False	False	False	1530.53308105469	1638.90502929688	69.8759460449219	0.497296750545502	0.924065172672272	0.245594933629036	81.2380981445313	5118
True	False	False	False	False	1546.2548828125	1599.7109375	22.1828384399414	0.735508561134338	0.939309358596802	0.597400009632111	61.6500015258789	1233
True	False	False	False	False	1556.12133789063	1649.47534179688	18.8554134368896	0.587365925312042	0.894427955150604	0.331435710191727	55.0588226318359	936
True	False	False	False	False	1564.5888671875	1584.87487792969	102.041061401367	0.295708447694778	0.854852735996246	0.117558620870113	74.510871887207	6855
True	False	False	False	False	1615.92126464844	1119.40551757813	1181.23620605469	0.540905714035034	0.925957143306732	0.283746153116226	141.334274291992	150521
True	False	False	False	False	1620.90209960938	1053.80786132813	52.1296730041504	0.639728426933289	0.896452069282532	0.397951126098633	97.7021255493164	4592
True	False	False	False	False	1631.20263671875	1078.68408203125	198.536407470703	0.375908643007278	0.921825170516968	0.161396160721779	83.2234649658203	14897
True	False	False	False	False	1641.80834960938	1056.88854980469	311.668884277344	0.207128122448921	0.913058698177338	0.0763883590698242	81.466194152832	22892
True	False	False	False	False	1684.63732910156	1532.39831542969	620.010375976563	0.288560390472412	0.71572732925415	0.113984279334545	108.028625488281	60388
True	False	False	False	False	1666.37780761719	1572.36181640625	12.2005615234375	0.741141617298126	0.94014710187912	0.616318583488464	54.4545440673828	599
True	False	False	False	False	1692.19299316406	1561.373046875	590.063537597656	0.360783278942108	0.91025185585022	0.152551844716072	106.676689147949	56752
True	False	False	False	False	1729.37438964844	224.61474609375	80.9673614501953	0.417581975460052	0.847566723823547	0.187410324811935	71.0547943115234	5187
True	False	False	False	False	1980.58483886719	1529.26940917969	130.878753662109	0.649014532566071	0.93793386220932	0.411719381809235	61.7457618713379	7286
True	False	False	False	False	1956.01538085938	1530.578125	209.627822875977	0.258566617965698	0.704325973987579	0.0994971916079521	61.4920616149902	11622
True	False	False	False	False	1996.65966796875	1519.80737304688	53.2388153076172	0.774922788143158	0.959788382053375	0.792935788631439	50.1666679382324	2408
True	False	False	False	False	114.937423706055	2480.28198242188	506.877868652344	0.493811637163162	0.896199464797974	0.242768108844757	151.923416137695	69429
True	False	False	False	False	134.002380371094	2508.32666015625	18.8554134368896	0.809739828109741	0.949675559997559	1	38.235294342041	650
True	False	False	False	False	157.598434448242	2496.3798828125	87.6222152709961	0.749889969825745	0.944778859615326	0.649311125278473	49.2658233642578	3892
True	False	False	False	False	1084.31005859375	2474.6494140625	2137.31665039063	0.189873173832893	0.70887416601181	0.0690766796469688	204.422943115234	393923
True	False	False	False	False	1100.43591308594	2523.30737304688	429.237945556641	0.546586513519287	0.895607471466064	0.289141237735748	132.514205932617	51283
True	False	False	False	False	1473.4736328125	2179.41796875	9.98227787017822	0.606388568878174	0.906704366207123	0.353718668222427	36.5555572509766	329
True	False	False	False	False	1630.18493652344	2407.30786132813	100.931915283203	0.810745477676392	0.946501493453979	1	43.2857131958008	3939
True	False	False	False	False	1915.06030273438	2183.74047851563	197.427261352539	0.428097069263458	0.916710317134857	0.194397151470184	50.7134819030762	9027
True	False	False	False	False	2236.91357421875	-1565.017578125	1356.48059082031	0.138578996062279	0.521145880222321	0.0484929457306862	138.739990234375	169679
True	False	False	False	False	2269.99682617188	-1530.3681640625	21.0736961364746	0.472244381904602	0.847563147544861	0.225908890366554	74.6315765380859	1418
True	False	False	False	False	2232.78564453125	-1039.79638671875	420.364807128906	0.813243687152863	0.959298253059387	1	222.292877197266	84249
True	False	False	False	False	2109.66650390625	-968.697021484375	1942.10754394531	0.284903764724731	0.708270788192749	0.11217450350523	194.892639160156	341257
True	False	False	False	False	2030.03149414063	-919.7158203125	814.110168457031	0.402947396039963	0.915773630142212	0.177981838583946	149.897827148438	110025
True	False	False	False	False	2134.583984375	-939.791320800781	103.150199890137	0.565605163574219	0.913160383701324	0.308037877082825	82.634407043457	7685
True	False	False	False	False	2031.73498535156	-793.551940917969	444.765930175781	0.32706680893898	0.91416323184967	0.133841708302498	79.2793045043945	31791
True	False	False	False	False	2076.75073242188	-874.523254394531	200.754699707031	0.669554114341736	0.919661819934845	0.445030689239502	95.9392242431641	17365
True	False	False	False	False	2096.72534179688	-588.691467285156	222.937530517578	0.286829739809036	0.833854734897614	0.113126173615456	79.9552230834961	16071
True	False	False	False	False	2120.052734375	-584.1142578125	21.0736961364746	0.656467795372009	0.925207853317261	0.423319727182388	64.5263137817383	1226
True	False	False	False	False	2123.09716796875	-565.833679199219	113.132476806641	0.713493883609772	0.946900010108948	0.535420715808868	65.7450942993164	6706
True	False	False	False	False	2216.40454101563	-1029.53564453125	15.5279874801636	0.800106346607208	0.94487601518631	1	97.9285736083984	1371
True	False	False	False	False	2261.0478515625	-421.305725097656	897.295837402344	0.470116764307022	0.912437617778778	0.224301874637604	207.295425415039	167702
True	False	False	False	False	2276.58911132813	-1524.67687988281	9.98227787017822	0.557533979415894	0.921230614185333	0.29985499382019	71.3333358764648	642
True	False	False	False	False	2277.896484375	-447.147918701172	57.6753807067871	0.773198902606964	0.957070589065552	0.778363168239594	82.1923065185547	4274
True	False	False	False	False	2295.822265625	-1542.2236328125	720.942260742188	0.603629350662231	0.91464501619339	0.350368559360504	140.204620361328	91133
True	False	False	False	False	2301.6142578125	-1469.55627441406	825.201599121094	0.298244327306747	0.919073760509491	0.118838481605053	135.645156860352	100920
True	False	False	False	False	2326.6044921875	-1455.07055664063	119.787330627441	0.594013333320618	0.916098058223724	0.339012265205383	75.3240737915039	8135
True	False	False	False	False	2624.79248046875	-1246.08972167969	245.120376586914	0.770366132259369	0.954679489135742	0.756936371326447	204.84162902832	45270
True	False	False	False	False	2807.02612304688	43.3524856567383	21.0736961364746	0.765837788581848	0.945084035396576	0.727394282817841	40.2631568908691	765
True	False	False	False	False	2118.46704101563	1478.02758789063	23.2919807434082	0.792964518070221	0.955192744731903	1	43.0476188659668	904
True	False	False	False	False	2144.35205078125	1470.99328613281	25.5102653503418	0.794671595096588	0.94915634393692	1	42.7826080322266	984
True	False	False	False	False	2204.03393554688	1555.89929199219	2238.24853515625	0.436480760574341	0.858238101005554	0.200102090835571	234.816162109375	473859
True	False	False	False	False	2164.34008789063	1576.42126464844	24.401123046875	0.830724716186523	0.955192744731903	1	107.636360168457	2368
True	False	False	False	False	2287.28344726563	1184.51245117188	136.424453735352	0.71093887090683	0.956846177577972	0.529164910316467	63.4634132385254	7806
True	False	False	False	False	2413.59838867188	643.626586914063	1276.62243652344	0.640557050704956	0.930840969085693	0.399150729179382	140.240661621094	161417
True	False	False	False	False	2413.60571289063	672.958740234375	106.477630615234	0.62885844707489	0.942191898822784	0.382700979709625	69.9479141235352	6715
True	False	False	False	False	2383.63647460938	722.548828125	391.527099609375	0.598614394664764	0.92004519701004	0.344385594129562	84.3371124267578	29771
True	False	False	False	False	2406.32250976563	708.994018554688	408.164245605469	0.729883551597595	0.945567607879639	0.579949259757996	89.2554321289063	32846
True	False	False	False	False	2611.9794921875	713.233337402344	484.695037841797	0.854119002819061	0.958589136600494	1	213.265441894531	93197
True	False	False	False	False	2692.556640625	703.971496582031	1180.12707519531	0.157918155193329	0.670225560665131	0.0560609064996243	89.4614639282227	95187
True	False	False	False	False	2900.69702148438	226.263458251953	2064.11328125	0.323339015245438	0.883204460144043	0.131852313876152	132.817306518555	247173
