# Supplementary material for: Gene Delivery Mediated by Backbone-Degradable RAFT Copolymers
Source: Biomacromolecules. 2026 Feb 12;27(3):1846–56. doi: 10.1021/acs.biomac.5c01662 (PMC12977016; doi:10.1021/acs.biomac.5c01662)
Supplement: Supplementary file 2 [file bm5c01662_si_002.zip › Celigo Raw Data/Object (Cell)-Level Data/GFP/7-15-2024-2-29-10-PM_object_C3.csv]

Plate ID	PM_2024_07_15_PPP41-45_NP_5_10_20_PEIpro_200ngwell_U2OS_6k_Plate2
Plate Name
Plate Description
Scan ID	7/15/2024 2:29:10 PM
Scan Description
Scan Result ID	7/15/2024 2:29:10 PM
Scan Result Description
Software Version	5.1.0.0
Experiment Name
Application Name	Target 1
Plate Type	96-Well BD Falcon™ 353072 Plate
Acquisition Start/End Times	7/15/2024 2:29:10 PM - 7/15/2024 2:30:17 PM
Analysis Start Time	7/15/2024 2:29:10 PM
User ID	Local Administrator
Scan Area Object-Level Data CSV Report
Row	C
Column	3
Total	Class 1	Class 2	Class 3	Class 4	X Position (µm)	Y Position (µm)	Target 1: Area (µm²)	Target 1: Form Factor	Target 1: Smoothness	Target 1: Aspect Ratio	Target 1: Mean Intensity	Target 1: Integrated Intensity
True	False	False	False	False	-2557.72534179688	-2184.3515625	200.754699707031	0.795972466468811	0.942322134971619	1	177.883972167969	32197
True	False	False	False	False	-3014.06567382813	-1915.72827148438	36.6016845703125	0.546110391616821	0.938136696815491	0.288684874773026	36.5454559326172	1206
True	False	False	False	False	-2468.70385742188	-1970.33190917969	189.663269042969	0.819298386573792	0.96076774597168	1	88.8304061889648	15190
True	False	False	False	False	-2201.57275390625	-2868.40771484375	201.863830566406	0.654515147209167	0.950557947158813	0.42023029923439	65.7417602539063	11965
True	False	False	False	False	-1965.28247070313	-2091.9794921875	122.005615234375	0.544507503509521	0.938155949115753	0.287154197692871	59.5454559326172	6550
True	False	False	False	False	-1949.21875	-2038.0546875	19.9645557403564	0.661957681179047	0.939309358596802	0.432207375764847	51.6111106872559	929
True	False	False	False	False	-3043.73681640625	-637.782775878906	1313.22412109375	0.251392036676407	0.85726660490036	0.0961479470133781	106.372467041016	125945
True	False	False	False	False	-3202.88720703125	5.61040639877319	113.132476806641	0.511855185031891	0.888008773326874	0.257737159729004	51.4117660522461	5244
True	False	False	False	False	-3202.82885742188	-15.1391620635986	77.6399383544922	0.821241796016693	0.961069166660309	1	48.7000007629395	3409
True	False	False	False	False	-2557.38647460938	-1739.95190429688	88.7313537597656	0.609061896800995	0.926407396793365	0.357005268335342	76.5875015258789	6127
True	False	False	False	False	-2798.24633789063	-1546.39990234375	871.785583496094	0.392618119716644	0.835217475891113	0.171522855758667	116.115776062012	91267
True	False	False	False	False	-2980.55493164063	-706.520263671875	922.806091308594	0.206195175647736	0.902635037899017	0.0759876891970634	90.9831695556641	75698
True	False	False	False	False	-2921.15893554688	-594.721984863281	522.405883789063	0.719967126846313	0.956995666027069	0.552031457424164	111.636940002441	52581
True	False	False	False	False	-2783.52197265625	-443.987182617188	938.334106445313	0.435357004404068	0.912234127521515	0.199330255389214	142.081558227539	120201
True	False	False	False	False	-2760.69555664063	-1407.09948730469	2015.31091308594	0.590430676937103	0.924573719501495	0.334902107715607	207.405609130859	376856
True	False	False	False	False	-2741.58154296875	-912.952331542969	67.6576614379883	0.799174308776855	0.951908349990845	1	55.4262313842773	3381
True	False	False	False	False	-2756.95385742188	-491.970550537109	681.01318359375	0.529525458812714	0.871031582355499	0.273254603147507	116.732902526855	71674
True	False	False	False	False	-2545.54077148438	-1722.96643066406	229.592376708984	0.756795763969421	0.939010381698608	0.679494857788086	154.507247924805	31983
True	False	False	False	False	-2539.45971679688	-1673.50756835938	585.626953125	0.772635042667389	0.952801823616028	0.773871123790741	214.873107910156	113453
True	False	False	False	False	-2488.64526367188	-439.082397460938	957.189514160156	0.608140230178833	0.91931277513504	0.355867564678192	202.69873046875	174929
True	False	False	False	False	-2469.66723632813	-648.077270507813	2176.13647460938	0.327565401792526	0.727744281291962	0.134108930826187	207.336395263672	406794
True	False	False	False	False	-2464.50854492188	-414.123718261719	361.580261230469	0.744405746459961	0.946051478385925	0.628056943416595	207.935577392578	67787
True	False	False	False	False	-2448.13427734375	-1737.61584472656	1082.52258300781	0.71410208940506	0.923838675022125	0.536933779716492	223.493850708008	218130
True	False	False	False	False	-2263.0244140625	-1238.62463378906	862.912414550781	0.829433262348175	0.957857549190521	1	215.497436523438	167657
True	False	False	False	False	-2212.32861328125	-1228.60168457031	1275.51318359375	0.465340346097946	0.897150039672852	0.220728978514671	204.301742553711	234947
True	False	False	False	False	-2348.72143554688	-922.866577148438	38.8199691772461	0.80919873714447	0.958408892154694	1	48.4285697937012	1695
True	False	False	False	False	-2434.96118164063	-811.8056640625	1304.35095214844	0.605177104473114	0.932386219501495	0.352242529392242	213.408157348633	250968
True	False	False	False	False	-2404.7060546875	-813.770690917969	129.769607543945	0.542867600917816	0.943840086460114	0.285597145557404	88.2649536132813	10327
True	False	False	False	False	-2354.9873046875	-803.058044433594	979.372314453125	0.843875050544739	0.965446472167969	1	216.645523071289	191298
True	False	False	False	False	-2276.97924804688	-708.691711425781	129.769607543945	0.478080570697784	0.959415793418884	0.230367243289948	55.470085144043	6490
True	False	False	False	False	-2320.40966796875	-659.866394042969	879.549560546875	0.471111476421356	0.922354221343994	0.225051984190941	178.311477661133	141401
True	False	False	False	False	-2292.1171875	-691.566101074219	38.8199691772461	0.733614146709442	0.94174599647522	0.591374695301056	54	1890
True	False	False	False	False	-2274.97094726563	-645.433776855469	966.062622070313	0.381696939468384	0.868390560150146	0.164860516786575	134.566009521484	117207
True	False	False	False	False	-2278.93359375	-132.035736083984	590.063537597656	0.430828809738159	0.797731041908264	0.196242660284042	108.400375366211	57669
True	False	False	False	False	-2227.29077148438	-116.380867004395	510.205291748047	0.657834649085999	0.911742150783539	0.425504207611084	222.417388916016	102312
True	False	False	False	False	-2248.11987304688	-95.0156478881836	37.7108268737793	0.763439774513245	0.946141421794891	0.71349173784256	67.6764678955078	2301
True	False	False	False	False	-2232.06518554688	-95.2682495117188	43.256534576416	0.570338845252991	0.929307162761688	0.312956184148788	94.6410293579102	3691
True	False	False	False	False	-2212.16479492188	-1037.24853515625	96.4953460693359	0.391119569540024	0.894484579563141	0.170598715543747	80.5632171630859	7009
True	False	False	False	False	-2176.3623046875	-1074.94641113281	507.986999511719	0.523914098739624	0.93895012140274	0.268228828907013	101.497817993164	46486
True	False	False	False	False	-2184.84033203125	-1002.74584960938	1651.51232910156	0.474833369255066	0.841331362724304	0.227877497673035	209.184020996094	311475
True	False	False	False	False	-2174.99536132813	-1040.5546875	88.7313537597656	0.591871082782745	0.942330360412598	0.336546957492828	73.0374984741211	5843
True	False	False	False	False	-2000.68139648438	-16.5595417022705	226.264953613281	0.792634010314941	0.940430819988251	1	183.83332824707	37502
True	False	False	False	False	-1979.91369628906	61.4853515625	767.526245117188	0.511654794216156	0.90185135602951	0.25756624341011	116.562141418457	80661
True	False	False	False	False	-3208.34790039063	776.762756347656	246.229507446289	0.43390029668808	0.929136097431183	0.198333084583282	76.4189224243164	16965
True	False	False	False	False	-3042.43212890625	880.237731933594	168.589569091797	0.48324316740036	0.809645414352417	0.234373971819878	78.9210510253906	11996
True	False	False	False	False	-3018.20092773438	1059.88684082031	424.801361083984	0.775696575641632	0.936689555644989	0.799950778484344	193.945175170898	74281
True	False	False	False	False	-2989.05102539063	877.836975097656	145.297592163086	0.398356318473816	0.889296352863312	0.175091579556465	68.6870193481445	8998
True	False	False	False	False	-3011.54125976563	888.642395019531	48.80224609375	0.546809315681458	0.955144286155701	0.28935506939888	80.863639831543	3558
True	False	False	False	False	-2999.52514648438	906.981811523438	240.683807373047	0.730140924453735	0.925443768501282	0.580719590187073	177.364059448242	38488
True	False	False	False	False	-3007.51513671875	991.613891601563	178.571853637695	0.75697249174118	0.911786675453186	0.680328190326691	112.136642456055	18054
True	False	False	False	False	-2986.29345703125	1034.14440917969	255.102645874023	0.786320447921753	0.928800642490387	1	186.865219116211	42979
True	False	False	False	False	-2806.02514648438	467.69189453125	12.2005615234375	0.768196105957031	0.939064502716064	0.742168962955475	39.6363639831543	436
True	False	False	False	False	-2765.06127929688	523.60107421875	1505.10559082031	0.701772570610046	0.948749423027039	0.50794792175293	209.620483398438	284455
True	False	False	False	False	-2805.3115234375	1477.54895019531	506.877868652344	0.715368211269379	0.932705581188202	0.540114223957062	209.617065429688	95795
True	False	False	False	False	-2752.62255859375	1466.7744140625	67.6576614379883	0.753307163715363	0.938860774040222	0.663703262805939	111.672134399414	6812
True	False	False	False	False	-2709.75756835938	1511.45666503906	692.104553222656	0.5342156291008	0.887572586536407	0.27752885222435	189.668273925781	118353
True	False	False	False	False	-2717.92578125	1541.27587890625	582.299499511719	0.661842465400696	0.95138543844223	0.432017654180527	192.203811645508	100907
True	False	False	False	False	-2702.51440429688	1560.32946777344	55.4570960998535	0.731203615665436	0.917887091636658	0.583928167819977	109.580001831055	5479
True	False	False	False	False	-2713.0615234375	1570.23901367188	176.353576660156	0.462909698486328	0.924836277961731	0.218928948044777	87.289306640625	13879
True	False	False	False	False	-2684.23681640625	1475.4150390625	677.685729980469	0.660216391086578	0.93895411491394	0.429355323314667	104.950897216797	64125
True	False	False	False	False	-2634.31958007813	1480.52099609375	57.6753807067871	0.560572564601898	0.899694561958313	0.302906334400177	68	3536
True	False	False	False	False	-2674.15649414063	1502.92980957031	257.320922851563	0.516738831996918	0.931525051593781	0.261936753988266	92.2887954711914	21411
True	False	False	False	False	-2605.84423828125	1512.326171875	201.863830566406	0.443140149116516	0.879657030105591	0.204722285270691	61.7362632751465	11236
True	False	False	False	False	-2657.81567382813	1526.30737304688	257.320922851563	0.499126881361008	0.931947410106659	0.247091427445412	76.556037902832	17761
True	False	False	False	False	-2319.08374023438	1925.41076660156	360.471130371094	0.861057877540588	0.967320621013641	1	226.720001220703	73684
True	False	False	False	False	-2302.80493164063	1486.54455566406	129.769607543945	0.766421258449554	0.940724313259125	0.730939626693726	123.97435760498	14505
True	False	False	False	False	-2190.85693359375	1495.37707519531	719.833129882813	0.29209578037262	0.719240486621857	0.115746036171913	109.090911865234	70800
True	False	False	False	False	-2181.31005859375	1456.00158691406	816.328491210938	0.389351725578308	0.860407888889313	0.169512629508972	114.671195983887	84398
True	False	False	False	False	-2180.5615234375	1744.96130371094	32.1651153564453	0.759870648384094	0.948771238327026	0.694506108760834	48.9310340881348	1419
True	False	False	False	False	-1981.05834960938	498.797668457031	295.031768798828	0.861657619476318	0.973642349243164	1	224.996246337891	59849
True	False	False	False	False	-2034.25146484375	543.145263671875	675.467468261719	0.421090364456177	0.841980755329132	0.189721181988716	131.763549804688	80244
True	False	False	False	False	-2046.81372070313	691.337097167969	582.299499511719	0.215786322951317	0.780486941337585	0.0801367089152336	80.2590484619141	42136
True	False	False	False	False	-2148.59521484375	705.371520996094	424.801361083984	0.401421308517456	0.930016756057739	0.177017614245415	202.663192749023	77620
True	False	False	False	False	-2135.3408203125	732.562072753906	141.970169067383	0.419238984584808	0.942917048931122	0.188499227166176	61.5390625	7877
True	False	False	False	False	-2134.15356445313	1514.4736328125	14.4188451766968	0.719225645065308	0.935661971569061	0.550069808959961	43.461540222168	565
True	False	False	False	False	-2133.11206054688	761.263000488281	488.0224609375	0.591681063175201	0.956785321235657	0.336329400539398	91.4568176269531	40241
True	False	False	False	False	-2108.7900390625	1483.01696777344	1947.65319824219	0.240773633122444	0.649182438850403	0.0912688449025154	145.459564208984	255427
True	False	False	False	False	-2020.97937011719	684.27978515625	134.206176757813	0.627815425395966	0.90663081407547	0.381282955408096	74.5041351318359	9015
True	False	False	False	False	-1981.02807617188	604.265258789063	59.8936653137207	0.83630096912384	0.960615336894989	1	46.1111106872559	2490
True	False	False	False	False	-1986.64233398438	686.30908203125	474.712738037109	0.803000509738922	0.9312544465065	1	237.011688232422	101441
True	False	False	False	False	-1932.31115722656	67.0555267333984	1153.50756835938	0.301181674003601	0.883441746234894	0.120328836143017	118.324035644531	123057
True	False	False	False	False	-1947.39050292969	1290.07836914063	1452.97595214844	0.50988906621933	0.808155000209808	0.256064832210541	229.510681152344	300659
True	False	False	False	False	-1937.83471679688	1962.67834472656	97.6044921875	0.819784700870514	0.961163997650146	1	129.272720336914	11376
True	False	False	False	False	-1929.13635253906	1255.71801757813	1001.55517578125	0.702946245670319	0.931082725524902	0.510565221309662	241.799560546875	218345
True	False	False	False	False	-1926.82482910156	1951.58093261719	163.043869018555	0.828705549240112	0.958779573440552	1	202.795913696289	29811
True	False	False	False	False	-2255.28051757813	2045.12976074219	500.223022460938	0.886841237545013	0.972961962223053	1	234.015518188477	105541
True	False	False	False	False	-2198.56689453125	2035.89965820313	1342.06176757813	0.688490808010101	0.931647539138794	0.480095893144608	236.052886962891	285624
True	False	False	False	False	-2168.53564453125	2150.74682617188	108.695907592773	0.810891211032867	0.961780726909637	1	167.683670043945	16433
True	False	False	False	False	-2077.12158203125	2039.97729492188	273.958068847656	0.878046929836273	0.973449110984802	1	217.785430908203	53793
True	False	False	False	False	-1907.62084960938	2053.35620117188	66.5485153198242	0.729813098907471	0.954473912715912	0.579738736152649	44.7999992370605	2688
True	False	False	False	False	-1925.23693847656	2054.53857421875	69.8759460449219	0.795017898082733	0.95962381362915	1	44.238094329834	2787
True	False	False	False	False	6.0996413230896	-3559.9111328125	103.150199890137	0.537539124488831	0.93125981092453	0.280599474906921	42.3763427734375	3941
True	False	False	False	False	37.749885559082	-3541.29052734375	395.963684082031	0.20313324034214	0.686665236949921	0.0746770352125168	70.5994415283203	25204
True	False	False	False	False	25.1015434265137	-3518.08984375	55.4570960998535	0.496987581253052	0.912316024303436	0.245342969894409	53.3600006103516	2668
True	False	False	False	False	56.3907012939453	-3525.39624023438	37.7108268737793	0.763439774513245	0.959012150764465	0.71349173784256	50.6176452636719	1721
True	False	False	False	False	-42.8936462402344	-3321.1376953125	99.8227767944336	0.673765122890472	0.95685225725174	0.452423572540283	48.4555549621582	4361
True	False	False	False	False	-1599.27648925781	-2615.24731445313	446.984191894531	0.308494836091995	0.82736212015152	0.124076582491398	73.3771743774414	29571
True	False	False	False	False	-1632.35583496094	-2121.56396484375	1099.15966796875	0.407322376966476	0.753934919834137	0.180765599012375	229.351165771484	227287
True	False	False	False	False	-1759.70288085938	-1982.62646484375	23.2919807434082	0.462010353803635	0.91575676202774	0.218265995383263	51.1428565979004	1074
True	False	False	False	False	-1635.53381347656	-2077.32666015625	754.216552734375	0.513070464134216	0.910125434398651	0.258776068687439	226.199996948242	153816
True	False	False	False	False	-1597.77185058594	-2044.12487792969	114.241622924805	0.646978199481964	0.958483040332794	0.40863761305809	104.349517822266	10748
True	False	False	False	False	-1608.78063964844	-1989.68151855469	77.6399383544922	0.781193256378174	0.946540415287018	0.863637804985046	56.9142875671387	3984
True	False	False	False	False	-1571.71398925781	-1998.29382324219	766.417114257813	0.759691953659058	0.962349474430084	0.693602383136749	231.817657470703	160186
True	False	False	False	False	-1548.44885253906	-2068.25146484375	2392.41918945313	0.255288064479828	0.738556385040283	0.097961351275444	231.426055908203	499186
True	False	False	False	False	-1285.76916503906	-2582.12890625	1540.59814453125	0.805601596832275	0.951854646205902	1	221.08854675293	307092
True	False	False	False	False	-1284.49963378906	-3072.2158203125	117.569046020508	0.807007014751434	0.951995193958282	1	155.339630126953	16466
True	False	False	False	False	-33.0177536010742	-3299.26928710938	88.7313537597656	0.769612729549408	0.946875631809235	0.751666605472565	72.8125	5825
True	False	False	False	False	-1181.66259765625	-3014.60986328125	983.808898925781	0.540994703769684	0.87716156244278	0.283829867839813	225.364151000977	199898
True	False	False	False	False	-310.442504882813	-2885.4638671875	48.80224609375	0.773984313011169	0.949970483779907	0.784835934638977	119.954544067383	5278
True	False	False	False	False	-318.754608154297	-2863.85888671875	476.931030273438	0.870886504650116	0.960926055908203	1	235.102325439453	101094
True	False	False	False	False	-1264.81372070313	-2605.38598632813	51.0205307006836	0.809165418148041	0.963721692562103	1	103.130432128906	4744
True	False	False	False	False	-1247.92065429688	-2568.28491210938	26.6194076538086	0.829222500324249	0.957139134407043	1	50.375	1209
True	False	False	False	False	-1047.59533691406	-2181.96875	421.473937988281	0.840940773487091	0.968112766742706	1	85.4710540771484	32479
True	False	False	False	False	-1079.3369140625	-2163.90478515625	324.978576660156	0.557672321796417	0.939774751663208	0.299993127584457	99.4266204833984	29132
True	False	False	False	False	-973.049499511719	-2703.11303710938	28.8376903533936	0.778573036193848	0.945234656333923	0.82945716381073	46.038459777832	1197
True	False	False	False	False	-219.802551269531	-2650.76025390625	1202.30981445313	0.488707542419434	0.869243621826172	0.238681241869926	129.659591674805	140551
True	False	False	False	False	-526.316040039063	-2508.376953125	35.4925422668457	0.77162778377533	0.95752477645874	0.766141414642334	103.09375	3299
True	False	False	False	False	-942.918823242188	-2087.2373046875	778.61767578125	0.352628856897354	0.821193158626556	0.147903636097908	84.3219375610352	59194
True	False	False	False	False	-959.884521484375	-2066.89013671875	64.3302307128906	0.647274434566498	0.949198067188263	0.409083664417267	59.2586212158203	3437
True	False	False	False	False	-796.989685058594	-2409.69506835938	156.389007568359	0.507069408893585	0.902014553546906	0.253684610128403	61.4184379577637	8660
True	False	False	False	False	-636.833984375	-2368.10498046875	2135.09814453125	0.437520444393158	0.773552358150482	0.200818136334419	219.815582275391	423145
True	False	False	False	False	-684.276977539063	-2339.61865234375	913.932983398438	0.20706495642662	0.722492575645447	0.076361209154129	106.625	87859
True	False	False	False	False	-460.909729003906	-2164.5224609375	47.6931037902832	0.742845177650452	0.927687406539917	0.62236750125885	134.720932006836	5793
True	False	False	False	False	-502.359039306641	-2148.21142578125	13.3097038269043	0.769369602203369	0.941614151000977	0.75	47	564
True	False	False	False	False	-456.994842529297	-2153.365234375	27.7285480499268	0.81305855512619	0.95841646194458	1	59.7999992370605	1495
True	False	False	False	False	-421.552703857422	-2118.20263671875	74.3125076293945	0.858648955821991	0.973896324634552	1	51.9253730773926	3479
True	False	False	False	False	-394.918090820313	-1976.52746582031	69.8759460449219	0.614290416240692	0.927632987499237	0.363553315401077	60.1587295532227	3790
True	False	False	False	False	-379.714141845703	-1972.59643554688	18.8554134368896	0.587365925312042	0.934560298919678	0.331435710191727	67.2352905273438	1143
True	False	False	False	False	-354.235595703125	-1977.9296875	14.4188451766968	0.666414141654968	0.928345501422882	0.43965283036232	79.3076934814453	1031
True	False	False	False	False	-307.089935302734	-1967.69860839844	1388.64575195313	0.549584150314331	0.862504363059998	0.292032539844513	240.583862304688	301211
True	False	False	False	False	-347.013061523438	-1964.79809570313	13.3097038269043	0.718682765960693	0.943570137023926	0.54864364862442	85.75	1029
True	False	False	False	False	-332.834228515625	-1957.15576171875	21.0736961364746	0.765837788581848	0.945084035396576	0.727394282817841	93.9473648071289	1785
True	False	False	False	False	-325.332214355469	-1940.42419433594	19.9645557403564	0.725530564785004	0.945084035396576	0.56728732585907	69.1666641235352	1245
True	False	False	False	False	-186.185958862305	-2614.91357421875	31.0559749603271	0.750200152397156	0.948197305202484	0.650578022003174	95.8214263916016	2683
True	False	False	False	False	-184.385894775391	-2588.3134765625	1433.01135253906	0.316610038280487	0.775443494319916	0.128298982977867	234.272445678711	302680
True	False	False	False	False	-174.658828735352	-2882.7353515625	82.0765075683594	0.771052539348602	0.943960130214691	0.761882483959198	57.0405387878418	4221
True	False	False	False	False	-158.475570678711	-2559.56884765625	14.4188451766968	0.619212806224823	0.917674422264099	0.369869381189346	55.461540222168	721
True	False	False	False	False	-158.155746459961	-2966.12475585938	1214.51037597656	0.127110421657562	0.604426681995392	0.0441085249185562	111.69132232666	122302
True	False	False	False	False	-99.8486251831055	-2989.32153320313	76.5307922363281	0.70901221036911	0.946899116039276	0.524551153182983	64.0724639892578	4421
True	False	False	False	False	-143.362457275391	-2988.77294921875	14.4188451766968	0.742955923080444	0.934609174728394	0.622766435146332	69.2307662963867	900
True	False	False	False	False	-119.89820098877	-2985.17724609375	100.931915283203	0.507775604724884	0.927835166454315	0.254278779029846	72.9230804443359	6636
True	False	False	False	False	-133.893432617188	-2936.56079101563	62.1119499206543	0.745300650596619	0.948626279830933	0.631386935710907	70.9642868041992	3974
True	False	False	False	False	-110.415161132813	-2975.474609375	34.3833999633789	0.682015299797058	0.941411077976227	0.467555910348892	73.7096786499023	2285
True	False	False	False	False	-99.6825103759766	-2953.91821289063	86.513069152832	0.665252387523651	0.914779186248779	0.437691152095795	63.9358978271484	4987
True	False	False	False	False	-108.822883605957	-2406.0087890625	779.726806640625	0.601848661899567	0.905609309673309	0.348228722810745	160.300140380859	112691
True	False	False	False	False	-107.129455566406	-2854.89501953125	90.9496383666992	0.826298654079437	0.962134122848511	1	64.9390258789063	5325
True	False	False	False	False	-28.3639430999756	-2441.01977539063	139.751892089844	0.834598243236542	0.953803479671478	1	176.69841003418	22264
True	False	False	False	False	-34.4247817993164	-2425.72583007813	27.7285480499268	0.793351709842682	0.951272964477539	1	61.0400009155273	1526
True	False	False	False	False	4.30583953857422	-2057.32080078125	371.562561035156	0.347385823726654	0.887855350971222	0.14495761692524	81.1313400268555	27179
True	False	False	False	False	12.4889011383057	-2041.37658691406	75.4216537475586	0.418011486530304	0.901764631271362	0.187692150473595	96.9558792114258	6593
True	False	False	False	False	2.91311740875244	-2022.55444335938	80.9673614501953	0.775890290737152	0.954089939594269	0.801759004592896	75.9726028442383	5546
True	False	False	False	False	15.3005714416504	-2006.75866699219	28.8376903533936	0.681263327598572	0.93486762046814	0.466138988733292	55.038459777832	1431
True	False	False	False	False	11.4312171936035	-1905.44372558594	43.256534576416	0.435236245393753	0.897943556308746	0.199247464537621	42.4358978271484	1655
True	False	False	False	False	26.005744934082	-1950.11596679688	18.8554134368896	0.685223281383514	0.924268186092377	0.473690927028656	42.705883026123	726
True	False	False	False	False	46.1099166870117	-2054.12841796875	205.191253662109	0.40570205450058	0.919203341007233	0.179731205105782	77.2702713012695	14295
True	False	False	False	False	54.3548469543457	-2024.1416015625	202.97297668457	0.360755652189255	0.865471422672272	0.152535960078239	68.5628433227539	12547
True	False	False	False	False	-1884.09167480469	-1275.31494140625	12.2005615234375	0.608575522899628	0.92137622833252	0.356404304504395	60.4545440673828	665
True	False	False	False	False	-1826.10107421875	63.6740341186523	180.790130615234	0.710351645946503	0.899644792079926	0.527749538421631	138.049072265625	22502
True	False	False	False	False	-1682.94409179688	-1891.26220703125	14.4188451766968	0.560572564601898	0.894671499729156	0.302906334400177	50.538459777832	657
True	False	False	False	False	-1497.10437011719	-1508.19067382813	25.5102653503418	0.430878788232803	0.847475349903107	0.196276545524597	62.2173919677734	1431
True	False	False	False	False	-1474.15393066406	-1148.38098144531	186.335845947266	0.732141613960266	0.911062777042389	0.58679735660553	128.70832824707	21623
True	False	False	False	False	-1342.67614746094	-1490.09057617188	98.7136306762695	0.759070038795471	0.954907953739166	0.690488159656525	64.6179809570313	5751
True	False	False	False	False	-1268.51635742188	-1861.87573242188	105.36848449707	0.776370167732239	0.954252421855927	0.80633556842804	56.3894729614258	5357
True	False	False	False	False	-1265.6103515625	-346.175537109375	4191.447265625	0.129478424787521	0.502517759799957	0.0450076684355736	214.273880004883	809741
True	False	False	False	False	-1102.19995117188	-1876.73950195313	1995.34631347656	0.484699100255966	0.855428099632263	0.235514849424362	239.231246948242	430377
True	False	False	False	False	-1096.60717773438	-1759.22473144531	25.5102653503418	0.571664273738861	0.887210786342621	0.314349681138992	70.4782638549805	1621
True	False	False	False	False	-1128.94702148438	-1757.52087402344	479.149322509766	0.356520593166351	0.838934659957886	0.150111809372902	85.5115737915039	36941
True	False	False	False	False	-1238.54907226563	-1668.98327636719	22.1828384399414	0.598902344703674	0.897362768650055	0.344725489616394	54.25	1085
True	False	False	False	False	-1210.79797363281	-1746.734375	35.4925422668457	0.689935445785522	0.906603395938873	0.482980132102966	62.3125	1994
True	False	False	False	False	-1173.67431640625	-1734.48376464844	342.724853515625	0.629696547985077	0.932563543319702	0.383845865726471	101.90291595459	31488
True	False	False	False	False	-1181.54931640625	-1710.91394042969	64.3302307128906	0.595981299877167	0.938855051994324	0.341297298669815	78.4137954711914	4548
True	False	False	False	False	-1174.14440917969	-1698.53942871094	31.0559749603271	0.444276958703995	0.912227928638458	0.205519050359726	86	2408
True	False	False	False	False	-1156.51281738281	-1662.27673339844	979.372314453125	0.331869453191757	0.732726514339447	0.13642705976963	196.203857421875	173248
True	False	False	False	False	-1137.02087402344	-1705.38073730469	1358.69885253906	0.720937371253967	0.934016704559326	0.554622888565063	206.991027832031	253564
True	False	False	False	False	-1087.09020996094	-1483.01098632813	42.1473922729492	0.680744707584381	0.923981487751007	0.465166300535202	69.0789489746094	2625
True	False	False	False	False	-1132.06213378906	-1480.08837890625	93.1679229736328	0.417469561100006	0.874415814876556	0.187336623668671	61.5714302062988	5172
True	False	False	False	False	-1130.08251953125	-1444.03442382813	298.359191894531	0.244434460997581	0.938960671424866	0.0929406508803368	62.2639389038086	16749
True	False	False	False	False	-1109.61315917969	-1477.93859863281	64.3302307128906	0.385959267616272	0.822988510131836	0.167440831661224	73.4137954711914	4258
True	False	False	False	False	-1101.49255371094	-1453.87023925781	151.952453613281	0.468373477458954	0.840996980667114	0.222992300987244	69.4963531494141	9521
True	False	False	False	False	-1085.69592285156	-1789.52124023438	541.261291503906	0.820987939834595	0.940200686454773	1	227.405731201172	110974
True	False	False	False	False	-1068.6494140625	-1481.52563476563	56.5662384033203	0.72866827249527	0.972437977790833	0.576345086097717	58.4901962280273	2983
True	False	False	False	False	-1059.03784179688	-1432.92907714844	1111.36022949219	0.203751131892204	0.622463464736938	0.074940986931324	160.484039306641	160805
True	False	False	False	False	-1058.27233886719	-1393.03918457031	656.612060546875	0.587080240249634	0.910093784332275	0.331114858388901	210.908782958984	124858
True	False	False	False	False	-1029.46057128906	-1048.67651367188	103.150199890137	0.559614837169647	0.882674872875214	0.301940828561783	56.9569892883301	5297
True	False	False	False	False	-878.5615234375	-1877.00756835938	17.7462711334229	0.64491605758667	0.936461865901947	0.405553311109543	66.1875	1059
True	False	False	False	False	-866.713562011719	-1876.22790527344	103.150199890137	0.625835061073303	0.929956197738647	0.378611505031586	67.8924713134766	6314
True	False	False	False	False	-909.242858886719	-1823.92712402344	75.4216537475586	0.374008387327194	0.838299453258514	0.160268649458885	59.735294342041	4062
True	False	False	False	False	-893.559204101563	-1823.84057617188	17.7462711334229	0.552815020084381	0.929884076118469	0.295184105634689	61.0625	977
True	False	False	False	False	-891.6494140625	-1867.99194335938	9.98227787017822	0.497925460338593	0.880693912506104	0.246108084917068	65.2222213745117	587
True	False	False	False	False	-883.049621582031	-1607.42492675781	24.401123046875	0.535196304321289	0.937241673469543	0.278431236743927	56.0909080505371	1234
True	False	False	False	False	-855.320556640625	-1581.80810546875	1318.76977539063	0.116011217236519	0.55866801738739	0.0399358794093132	113.594619750977	135064
True	False	False	False	False	-837.787841796875	-1517.80871582031	56.5662384033203	0.653598487377167	0.906037867069244	0.418792575597763	67.1372528076172	3424
True	False	False	False	False	-822.250244140625	-1540.25695800781	287.267761230469	0.665341138839722	0.936562836170197	0.437840551137924	104.810813903809	27146
True	False	False	False	False	-802.577392578125	-1526.94152832031	214.064392089844	0.316793411970139	0.794793426990509	0.128395169973373	78.2642517089844	15105
True	False	False	False	False	-812.861145019531	-993.016052246094	41.0382537841797	0.814018249511719	0.953058242797852	1	48.8918914794922	1809
True	False	False	False	False	-808.078674316406	-977.714172363281	85.4039306640625	0.830078601837158	0.958222687244415	1	61.9350662231445	4769
True	False	False	False	False	-717.946166992188	-1582.50048828125	612.246337890625	0.546436488628387	0.935347735881805	0.28899735212326	208.817031860352	115267
True	False	False	False	False	-791.572265625	-1123.06384277344	75.4216537475586	0.786078751087189	0.952912926673889	1	97.9264678955078	6659
True	False	False	False	False	-688.592163085938	-1031.2978515625	90.9496383666992	0.740094006061554	0.94269472360611	0.612678289413452	103.036582946777	8449
True	False	False	False	False	-752.755981445313	-982.496154785156	82.0765075683594	0.786518931388855	0.958517491817474	1	56.1486473083496	4155
True	False	False	False	False	-728.565063476563	-707.609741210938	42.1473922729492	0.759709894657135	0.949179470539093	0.693692982196808	51.4473686218262	1955
True	False	False	False	False	-700.085693359375	-674.297241210938	929.4609375	0.240764126181602	0.802285730838776	0.0912645235657692	149.058471679688	124911
True	False	False	False	False	-682.071411132813	-1347.12414550781	235.138092041016	0.800233840942383	0.949273943901062	1	198.712265014648	42127
True	False	False	False	False	-675.250061035156	-1611.91857910156	515.7509765625	0.607397556304932	0.933802962303162	0.354954302310944	163.331176757813	75949
True	False	False	False	False	-652.924987792969	-1372.18664550781	441.438507080078	0.688105285167694	0.905789732933044	0.479331731796265	185.645721435547	73887
True	False	False	False	False	-636.922668457031	-1357.27856445313	11.0914192199707	0.763594925403595	0.936281979084015	0.714360892772675	76.6999969482422	767
True	False	False	False	False	-468.720855712891	-969.867797851563	97.6044921875	0.809059381484985	0.953183054924011	1	55.1590919494629	4854
True	False	False	False	False	-636.788330078125	-693.420532226563	1257.76696777344	0.796708643436432	0.960683524608612	1	217.944442749023	247149
True	False	False	False	False	-636.441284179688	-580.474182128906	1090.28649902344	0.728403449058533	0.938574492931366	0.575567007064819	137.844360351563	135501
True	False	False	False	False	-413.839172363281	-1024.55126953125	1594.94616699219	0.237380176782608	0.67197972536087	0.0897286981344223	125.582061767578	180587
True	False	False	False	False	-366.317626953125	-1010.95556640625	89.8404998779297	0.73106849193573	0.961773693561554	0.583517670631409	59.7777786254883	4842
True	False	False	False	False	-352.365539550781	-1379.65649414063	125.333038330078	0.790439307689667	0.955571591854095	1	60.4513282775879	6831
True	False	False	False	False	-341.406951904297	-44.4961776733398	35.4925422668457	0.599483549594879	0.935187637805939	0.345412909984589	45.1875	1446
True	False	False	False	False	-340.138244628906	-1846.76647949219	36.6016845703125	0.726016283035278	0.944049656391144	0.568666875362396	42.6363639831543	1407
True	False	False	False	False	-267.657928466797	-1810.23620605469	45.4748191833496	0.42129710316658	0.935642123222351	0.189857989549637	46.6585350036621	1913
True	False	False	False	False	-219.780319213867	-119.150939941406	260.648345947266	0.828611791133881	0.957130014896393	1	220.608505249023	51843
True	False	False	False	False	-79.109130859375	-1695.02954101563	92.0587844848633	0.573997378349304	0.932593703269958	0.316820412874222	49.1686744689941	4081
True	False	False	False	False	-73.3270034790039	-166.086196899414	53.2388153076172	0.730874300003052	0.93975031375885	0.582929074764252	77.1875	3705
True	False	False	False	False	-96.7742767333984	-160.100402832031	524.624145507813	0.795752644538879	0.947665214538574	1	119.226219177246	56394
True	False	False	False	False	-37.5923500061035	-1297.65100097656	249.556930541992	0.825431764125824	0.955194354057312	1	204.786666870117	46077
True	False	False	False	False	11.7613077163696	-49.0653533935547	1135.76135253906	0.447682440280914	0.894247353076935	0.207920178771019	79.087890625	80986
True	False	False	False	False	-1901.31665039063	1281.5576171875	34.3833999633789	0.830578744411469	0.962256669998169	1	52.8387107849121	1638
True	False	False	False	False	-1817.14270019531	1318.697265625	86.513069152832	0.338654011487961	0.925510048866272	0.140123143792152	62.3076934814453	4860
True	False	False	False	False	-1797.60009765625	1319.71142578125	16.6371288299561	0.551631391048431	0.907620012760162	0.294025242328644	84.533332824707	1268
True	False	False	False	False	-1785.61474609375	1313.63610839844	68.7667999267578	0.535539567470551	0.945560693740845	0.278747826814651	75.0645141601563	4654
True	False	False	False	False	-1773.95458984375	1366.212890625	34.3833999633789	0.545307099819183	0.915639042854309	0.28791669011116	61.0322570800781	1892
True	False	False	False	False	-1753.91479492188	1358.24865722656	37.7108268737793	0.598078787326813	0.910920381546021	0.343754470348358	64.470588684082	2192
True	False	False	False	False	-1745.07421875	1314.12097167969	25.5102653503418	0.650975465774536	0.932306885719299	0.414721727371216	64.5217361450195	1484
True	False	False	False	False	-1730.51062011719	1327.33715820313	11.0914192199707	0.512626230716705	0.924317836761475	0.258395850658417	57.9000015258789	579
True	False	False	False	False	-1599.95178222656	1935.70690917969	25.5102653503418	0.688737690448761	0.912226259708405	0.480586379766464	89.2173919677734	2052
True	False	False	False	False	-1560.48413085938	251.326141357422	1875.55908203125	0.437415510416031	0.90936678647995	0.200745791196823	221.835006713867	375123
True	False	False	False	False	-1571.08325195313	1878.14379882813	5523.52685546875	0.170265153050423	0.587648689746857	0.0610121972858906	217.064056396484	1080979
True	False	False	False	False	-1537.19641113281	1925.19836425781	23.2919807434082	0.659734427928925	0.959129869937897	0.428571432828903	56.523811340332	1187
True	False	False	False	False	-1449.70324707031	1910.56567382813	27.7285480499268	0.81305855512619	0.95841646194458	1	58.4000015258789	1460
True	False	False	False	False	-1491.45288085938	1930.25805664063	1874.44982910156	0.347595721483231	0.808463275432587	0.145074933767319	194.286987304688	328345
True	False	False	False	False	-1443.02270507813	1801.00268554688	33.2742576599121	0.693598926067352	0.958408892154694	0.490445405244827	51.2999992370605	1539
True	False	False	False	False	-1287.58129882813	1820.10620117188	18.8554134368896	0.602602183818817	0.940415441989899	0.349132090806961	60.8823547363281	1035
True	False	False	False	False	-1315.14831542969	1836.88391113281	109.805053710938	0.658792555332184	0.953163266181946	0.427046239376068	80.7070693969727	7990
True	False	False	False	False	-1299.50500488281	1849.48986816406	444.765930175781	0.391184687614441	0.844960331916809	0.170638799667358	122.770576477051	49231
True	False	False	False	False	-1271.826171875	1818.14978027344	55.4570960998535	0.665446996688843	0.958535254001617	0.438018769025803	75.7399978637695	3787
True	False	False	False	False	-1273.26513671875	1865.11096191406	97.6044921875	0.549261629581451	0.953234076499939	0.291719973087311	97.2045440673828	8554
True	False	False	False	False	-1252.37805175781	797.386413574219	286.158630371094	0.67401534318924	0.953409492969513	0.45286962389946	187.639541625977	48411
True	False	False	False	False	-1250.94067382813	1847.10681152344	1221.16528320313	0.464370280504227	0.820051789283752	0.220009118318558	185.85285949707	204624
True	False	False	False	False	-1246.93127441406	1893.84680175781	779.726806640625	0.402632743120193	0.807463347911835	0.177782744169235	169.908966064453	119446
True	False	False	False	False	-1222.95971679688	1889.6279296875	90.9496383666992	0.606667816638947	0.9259232878685	0.354060083627701	96.6097564697266	7922
True	False	False	False	False	-1181.9677734375	708.894897460938	714.287414550781	0.881041765213013	0.965670108795166	1	207.962738037109	133928
True	False	False	False	False	-1146.38232421875	259.227447509766	51.0205307006836	0.700421154499054	0.917121946811676	0.504968225955963	63.1304359436035	2904
True	False	False	False	False	-1123.35900878906	1769.97497558594	244.01123046875	0.333023369312286	0.943914413452148	0.137052059173584	75.2045440673828	16545
True	False	False	False	False	-1118.0546875	1954.74890136719	979.372314453125	0.34016227722168	0.901430308818817	0.140951901674271	115.518684387207	102003
True	False	False	False	False	-1111.91552734375	1721.0908203125	1629.32946777344	0.470079243183136	0.900212287902832	0.22427362203598	198.565689086914	291693
True	False	False	False	False	-1103.86669921875	283.605224609375	930.570068359375	0.441057980060577	0.942450046539307	0.203269094228745	188.988082885742	158561
True	False	False	False	False	-1103.14904785156	258.284576416016	28.8376903533936	0.735885262489319	0.939532041549683	0.598617315292358	72.9230804443359	1896
True	False	False	False	False	-1089.79553222656	2000.45031738281	790.818237304688	0.329289048910141	0.759084343910217	0.135034829378128	154.402526855469	110089
True	False	False	False	False	-1085.56848144531	577.462890625	42.1473922729492	0.836018741130829	0.959428310394287	1	48.2105255126953	1832
True	False	False	False	False	-1061.20324707031	1729.13354492188	1621.56555175781	0.306736052036285	0.931979835033417	0.123170368373394	173.960327148438	254330
True	False	False	False	False	-1076.81945800781	1961.98205566406	14.4188451766968	0.719225645065308	0.935661971569061	0.550069808959961	62.461540222168	812
True	False	False	False	False	-1038.51391601563	472.739532470703	1048.13916015625	0.458397030830383	0.844646096229553	0.215618893504143	202.746032714844	191595
True	False	False	False	False	-1041.32116699219	1714.66088867188	11.0914192199707	0.763594925403595	0.936281979084015	0.714360892772675	75.5999984741211	756
True	False	False	False	False	-998.77880859375	667.934692382813	154.17073059082	0.316541701555252	0.898402392864227	0.128263130784035	72.9280548095703	10137
True	False	False	False	False	-1007.31823730469	1582.03601074219	25.5102653503418	0.559523403644562	0.877739012241364	0.30184879899025	53.8260879516602	1238
True	False	False	False	False	-996.488159179688	1522.38659667969	1197.87329101563	0.233987346291542	0.801714658737183	0.0881979018449783	130.820373535156	141286
True	False	False	False	False	-973.382446289063	1604.82763671875	824.092468261719	0.493866115808487	0.914617955684662	0.24281208217144	161.683715820313	120131
True	False	False	False	False	-939.4599609375	889.690856933594	232.919815063477	0.495037794113159	0.946872889995575	0.243759289383888	73.6857147216797	15474
True	False	False	False	False	-955.880187988281	915.458251953125	94.2770690917969	0.408856749534607	0.921561360359192	0.181748852133751	61.3647041320801	5216
True	False	False	False	False	-837.467407226563	821.400268554688	31.0559749603271	0.733668208122253	0.95572304725647	0.591544389724731	44.7857131958008	1254
True	False	False	False	False	-884.685974121094	1451.81481933594	18.8554134368896	0.75434798002243	0.942380666732788	0.66828989982605	51.1764717102051	870
True	False	False	False	False	-891.202270507813	1478.10998535156	715.396545410156	0.768936574459076	0.946073770523071	0.747069478034973	109.376747131348	70548
True	False	False	False	False	-864.412292480469	982.382446289063	665.485168457031	0.294065058231354	0.887278974056244	0.116732522845268	88.7016677856445	53221
True	False	False	False	False	-832.392211914063	975.663146972656	498.004730224609	0.441454231739044	0.831648468971252	0.203545033931732	98.7572402954102	44342
True	False	False	False	False	-822.298767089844	74.2988586425781	1204.52819824219	0.205556973814964	0.622986793518066	0.0757139548659325	144.055252075195	156444
True	False	False	False	False	-818.987854003906	171.337600708008	1362.0263671875	0.565469741821289	0.889917314052582	0.30789852142334	227.114013671875	278896
True	False	False	False	False	-799.128295898438	133.149566650391	18.8554134368896	0.733056426048279	0.934281527996063	0.589630365371704	44.1764717102051	751
True	False	False	False	False	-717.715637207031	1170.85034179688	1539.48901367188	0.233068212866783	0.792959570884705	0.0877847597002983	196.698120117188	273017
True	False	False	False	False	-648.352233886719	1195.4892578125	51.0205307006836	0.672707319259644	0.913584649562836	0.450546443462372	115.82608795166	5328
True	False	False	False	False	-665.603637695313	1376.81103515625	11.0914192199707	0.763594925403595	0.936281979084015	0.714360892772675	44.9000015258789	449
True	False	False	False	False	-661.242126464844	1216.43395996094	1933.234375	0.43532657623291	0.899544417858124	0.199309393763542	207.662078857422	361955
True	False	False	False	False	-604.002685546875	1044.10949707031	149.734161376953	0.700455188751221	0.944987237453461	0.505042791366577	66.6814804077148	9002
True	False	False	False	False	-521.308166503906	1107.03442382813	17.7462711334229	0.820201992988586	0.947792708873749	1	49.25	788
True	False	False	False	False	-586.804382324219	1684.109375	59.8936653137207	0.789699912071228	0.943996608257294	1	51.7777786254883	2796
True	False	False	False	False	-435.353942871094	147.813674926758	45.4748191833496	0.525441884994507	0.940697908401489	0.269587904214859	55.3170738220215	2268
True	False	False	False	False	-452.830200195313	1309.0771484375	23.2919807434082	0.725569725036621	0.94915634393692	0.567398190498352	42.2857131958008	888
True	False	False	False	False	-425.923156738281	730.911743164063	17.7462711334229	0.739838838577271	0.941181302070618	0.6118004322052	38.3125	613
True	False	False	False	False	-425.339691162109	130.442855834961	74.3125076293945	0.407478988170624	0.79550313949585	0.180865779519081	70.3880615234375	4716
True	False	False	False	False	-360.119415283203	314.214660644531	23.2919807434082	0.580913007259369	0.894209265708923	0.32428103685379	56.9047622680664	1195
True	False	False	False	False	-353.227600097656	244.528533935547	15.5279874801636	0.603693544864655	0.934281527996063	0.350445985794067	43.2142868041992	605
True	False	False	False	False	-348.539947509766	271.183197021484	12.2005615234375	0.380060315132141	0.918594658374786	0.163876384496689	60.2727279663086	663
True	False	False	False	False	-346.729583740234	255.357925415039	87.6222152709961	0.511811673641205	0.889631390571594	0.257699996232986	59.7848091125488	4723
True	False	False	False	False	-341.897552490234	314.626037597656	43.256534576416	0.645403206348419	0.910362064838409	0.406278669834137	74.8974380493164	2921
True	False	False	False	False	-335.254028320313	270.951202392578	36.6016845703125	0.726016283035278	0.937679588794708	0.568666875362396	81.363639831543	2685
True	False	False	False	False	-334.466400146484	281.923889160156	49.9113883972168	0.622406840324402	0.936203181743622	0.374049782752991	78.5999984741211	3537
True	False	False	False	False	-333.536437988281	360.261810302734	38.8199691772461	0.419368803501129	0.865954577922821	0.188584730029106	68.2285690307617	2388
True	False	False	False	False	-334.392608642578	1694.10900878906	957.189514160156	0.735876560211182	0.921846687793732	0.59858900308609	233.783309936523	201755
True	False	False	False	False	-271.360443115234	278.057525634766	899.514099121094	0.304808735847473	0.905256748199463	0.12218089401722	84.7114639282227	68701
True	False	False	False	False	-323.432861328125	357.381774902344	18.8554134368896	0.809739828109741	0.949675559997559	1	73.3529434204102	1247
True	False	False	False	False	-323.187713623047	291.567321777344	25.5102653503418	0.650975465774536	0.943764388561249	0.414721727371216	57.652172088623	1326
True	False	False	False	False	-1874.14477539063	2037.34252929688	1111.36022949219	0.170866265892982	0.571690440177917	0.0612557046115398	119.792411804199	120032
True	False	False	False	False	-1806.57580566406	2032.24230957031	100.931915283203	0.786033868789673	0.949661195278168	1	57.7362632751465	5254
True	False	False	False	False	-1829.00646972656	2082.32958984375	62.1119499206543	0.681158900260925	0.95088666677475	0.465942800045013	128.178573608398	7178
True	False	False	False	False	-1858.61828613281	2103.97143554688	104.259346008301	0.811947047710419	0.96260392665863	1	52.4255332946777	4928
True	False	False	False	False	-1819.81591796875	2108.35205078125	638.865783691406	0.853632569313049	0.966607451438904	1	238.180557250977	137192
True	False	False	False	False	-1802.83898925781	2060.54467773438	814.110168457031	0.321278154850006	0.926290929317474	0.130758941173553	198.983657836914	146054
True	False	False	False	False	-1589.94702148438	2251.00903320313	273.958068847656	0.770838797092438	0.95435357093811	0.760326743125916	83.0202407836914	20506
True	False	False	False	False	-1572.84423828125	2293.27856445313	229.592376708984	0.56352698802948	0.89082407951355	0.305906921625137	95.3333358764648	19734
True	False	False	False	False	-1563.34973144531	2228.6162109375	323.869445800781	0.295696347951889	0.836171507835388	0.117552533745766	74.4109573364258	21728
True	False	False	False	False	-1565.6865234375	2268.27172851563	64.3302307128906	0.510125994682312	0.945098757743835	0.256265819072723	70.2241363525391	4073
True	False	False	False	False	-1555.83666992188	2297.44995117188	33.2742576599121	0.708264887332916	0.935441792011261	0.52278470993042	71.7333297729492	2152
True	False	False	False	False	-1543.73034667969	2281.556640625	29.9468326568604	0.707465767860413	0.938939929008484	0.520909607410431	65.4814834594727	1768
True	False	False	False	False	-1365.56628417969	2363.83349609375	694.322875976563	0.171118721365929	0.575502753257751	0.0613580383360386	90.7635803222656	56818
True	False	False	False	False	-1413.66662597656	2612.470703125	438.111053466797	0.232146069407463	0.825499534606934	0.0873709172010422	77.4354400634766	30587
True	False	False	False	False	-1371.75634765625	2631.7236328125	308.341461181641	0.297156006097794	0.940551042556763	0.118288449943066	60.5827331542969	16842
True	False	False	False	False	-1321.97900390625	2325.24267578125	24.401123046875	0.508639216423035	0.897748708724976	0.255007147789001	78.8181838989258	1734
True	False	False	False	False	-1333.75622558594	2514.62646484375	44.3656768798828	0.716573357582092	0.949512124061584	0.543180823326111	116.125	4645
True	False	False	False	False	-1322.86743164063	2348.98559570313	626.665222167969	0.108331345021725	0.551118910312653	0.0370881929993629	91.6353988647461	51774
True	False	False	False	False	-1322.47253417969	2643.13647460938	261.757507324219	0.699504435062408	0.921072602272034	0.502967000007629	174.033905029297	41072
True	False	False	False	False	-1306.24658203125	2113.88745117188	90.9496383666992	0.854409575462341	0.972078859806061	1	113.24390411377	9286
True	False	False	False	False	-1299.72705078125	2491.3681640625	3013.53857421875	0.458189517259598	0.806895613670349	0.215467661619186	222.000366210938	603175
True	False	False	False	False	-1286.44775390625	2051.35815429688	159.716445922852	0.765261650085449	0.964405953884125	0.723958730697632	132.923614501953	19141
True	False	False	False	False	-1293.96374511719	2355.01806640625	155.279876708984	0.467340230941772	0.952317118644714	0.22221913933754	106.199996948242	14868
True	False	False	False	False	-1297.99230957031	2396.52514648438	1327.64294433594	0.58239084482193	0.932870209217072	0.325902730226517	218.208862304688	261196
True	False	False	False	False	-1294.40185546875	2551.81518554688	586.736083984375	0.817351400852203	0.937231719493866	1	223.911148071289	118449
True	False	False	False	False	-1292.02575683594	2306.12670898438	27.7285480499268	0.707581996917725	0.946757137775421	0.521181464195251	60.7200012207031	1518
True	False	False	False	False	-1282.20886230469	2082.50146484375	90.9496383666992	0.854409575462341	0.972078859806061	1	110.195121765137	9036
True	False	False	False	False	-1273.59887695313	2353.46362304688	65.4393768310547	0.473837554454803	0.949866712093353	0.227118581533432	72.6779632568359	4288
True	False	False	False	False	-1267.44250488281	2372.72265625	59.8936653137207	0.512583017349243	0.932863295078278	0.258358865976334	78.9259262084961	4262
True	False	False	False	False	-1135.97387695313	2593.12890625	63.2210922241211	0.788381993770599	0.962780237197876	1	58.1403503417969	3314
True	False	False	False	False	-1110.9130859375	2638.44897460938	1843.39392089844	0.290333360433578	0.889345347881317	0.114866301417351	170.043930053711	282613
True	False	False	False	False	-1020.61047363281	2650.962890625	2058.5673828125	0.342173665761948	0.835259258747101	0.142061188817024	193.860992431641	359806
True	False	False	False	False	-980.445739746094	2217.0029296875	38.8199691772461	0.826309084892273	0.957971453666687	1	48.9714279174805	1714
True	False	False	False	False	-820.067565917969	2314.28076171875	49.9113883972168	0.757985770702362	0.964499771595001	0.685172200202942	58.0666656494141	2613
True	False	False	False	False	-786.676208496094	2375.31274414063	1238.91149902344	0.200585648417473	0.885402500629425	0.0735915899276733	99.6991958618164	111364
True	False	False	False	False	-709.620666503906	2350.5986328125	79.8582229614258	0.776177406311035	0.962681770324707	0.804480254650116	76.9861145019531	5543
True	False	False	False	False	-682.481262207031	2366.3974609375	685.44970703125	0.441893249750137	0.875738441944122	0.203851088881493	174.300964355469	107718
True	False	False	False	False	-644.512634277344	2355.24609375	751.998229980469	0.607067763805389	0.927560031414032	0.354549795389175	164.554565429688	111568
True	False	False	False	False	-650.726623535156	2572.06494140625	25.5102653503418	0.589520215988159	0.905042946338654	0.333867579698563	57.1304359436035	1314
True	False	False	False	False	-648.459899902344	2390.0556640625	623.337768554688	0.269158810377121	0.919342935085297	0.104521930217743	99.4252700805664	55877
True	False	False	False	False	-612.9296875	2594.8193359375	85.4039306640625	0.629268407821655	0.893845200538635	0.383260428905487	79.5064926147461	6122
True	False	False	False	False	-574.343688964844	2383.37182617188	49.9113883972168	0.608473896980286	0.909746646881104	0.356278896331787	58.2888870239258	2623
True	False	False	False	False	-581.826049804688	2662.5029296875	130.878753662109	0.794070303440094	0.942839384078979	1	125.279663085938	14783
True	False	False	False	False	-577.240478515625	2679.93676757813	133.097030639648	0.786073088645935	0.938688218593597	1	125.683334350586	15082
True	False	False	False	False	-286.102416992188	2338.34545898438	34.3833999633789	0.607939004898071	0.887784957885742	0.355619817972183	87.870964050293	2724
True	False	False	False	False	-313.443542480469	2360.82690429688	1894.41442871094	0.375953614711761	0.742682754993439	0.161422923207283	212.302688598633	362613
True	False	False	False	False	618.653503417969	-3461.80395507813	323.869445800781	0.340297043323517	0.825629234313965	0.141026079654694	120.410957336426	35160
True	False	False	False	False	339.845245361328	-3405.42358398438	54.3479537963867	0.677731871604919	0.902761399745941	0.459587782621384	105.714286804199	5180
True	False	False	False	False	644.329772949219	-3445.36865234375	440.329345703125	0.859558582305908	0.964462876319885	1	233.314865112305	92626
True	False	False	False	False	821.5322265625	-3389.67749023438	113.132476806641	0.643585920333862	0.956391155719757	0.403582990169525	54.4607849121094	5555
True	False	False	False	False	855.451599121094	-3385.3583984375	110.914192199707	0.485607534646988	0.930973470211029	0.23622915148735	48.3199996948242	4832
True	False	False	False	False	885.91064453125	-3377.54345703125	23.2919807434082	0.666415452957153	0.93280303478241	0.439655065536499	41.7142868041992	876
True	False	False	False	False	690.225646972656	-3225.81640625	11.0914192199707	0.735508561134338	0.937464773654938	0.597400009632111	40	400
True	False	False	False	False	153.473205566406	-3114.21533203125	107.586769104004	0.486764281988144	0.901545643806458	0.237141504883766	64.8247451782227	6288
True	False	False	False	False	161.903442382813	-3139.12573242188	256.211791992188	0.274089515209198	0.757061362266541	0.10689439624548	68.5281372070313	15830
True	False	False	False	False	625.566955566406	-3097.17700195313	259.539215087891	0.473924279212952	0.930084407329559	0.227184593677521	137.653839111328	32211
True	False	False	False	False	674.848327636719	-3082.93701171875	2191.66455078125	0.0999971181154251	0.49272832274437	0.0340335182845592	206.34260559082	407733
True	False	False	False	False	1575.83276367188	-2998.02416992188	9.98227787017822	0.557533979415894	0.916803061962128	0.29985499382019	48.1111106872559	433
True	False	False	False	False	834.714172363281	-2965.4072265625	236.24723815918	0.213445574045181	0.798656523227692	0.0791179686784744	66.948356628418	14260
True	False	False	False	False	825.207702636719	-2946.3994140625	67.6576614379883	0.811845362186432	0.948626279830933	1	67.8524627685547	4139
True	False	False	False	False	879.743591308594	-2922.19702148438	186.335845947266	0.804924726486206	0.95953643321991	1	102.5	17220
True	False	False	False	False	319.445434570313	-2870.48510742188	159.716445922852	0.832318663597107	0.95817244052887	1	202.368057250977	29141
True	False	False	False	False	827.1181640625	-2866.62548828125	1080.30419921875	0.774142861366272	0.959719717502594	0.78617537021637	225.355239868164	219496
True	False	False	False	False	71.8840942382813	-2470.83374023438	46.5839614868164	0.738803207874298	0.952329814434052	0.6082723736763	45.9047622680664	1928
True	False	False	False	False	62.6630172729492	-1963.12268066406	16.6371288299561	0.646814525127411	0.90358954668045	0.408391445875168	39.4000015258789	591
True	False	False	False	False	71.3530197143555	-1917.25109863281	9.98227787017822	0.754574596881866	0.933233201503754	0.669301986694336	49.3333320617676	444
True	False	False	False	False	74.9297714233398	-2461.14697265625	33.2742576599121	0.745649039745331	0.936564445495605	0.63269704580307	48.4000015258789	1452
True	False	False	False	False	88.4740371704102	-1905.35620117188	14.4188451766968	0.560572564601898	0.925363481044769	0.302906334400177	49.538459777832	644
True	False	False	False	False	310.266265869141	-2850.88232421875	151.952453613281	0.621593296527863	0.923819005489349	0.372978746891022	117.364959716797	16079
True	False	False	False	False	333.466064453125	-2820.0673828125	1198.982421875	0.560783565044403	0.886363387107849	0.303119540214539	227.325622558594	245739
True	False	False	False	False	369.12060546875	-2816.73046875	12.2005615234375	0.741141617298126	0.94014710187912	0.616318583488464	47.4545440673828	522
True	False	False	False	False	524.8291015625	-2784.1025390625	45.4748191833496	0.72121262550354	0.915639042854309	0.555363178253174	63.8048782348633	2616
True	False	False	False	False	382.52783203125	-2706.10327148438	913.932983398438	0.462427794933319	0.872677505016327	0.21857351064682	173.711166381836	143138
True	False	False	False	False	397.955291748047	-2467.60986328125	32.1651153564453	0.684656083583832	0.928843021392822	0.472595363855362	53.3793106079102	1548
True	False	False	False	False	398.075653076172	-2754.2041015625	817.437622070313	0.63243967294693	0.955742537975311	0.387628376483917	120.153327941895	88553
True	False	False	False	False	413.210266113281	-2451.36083984375	35.4925422668457	0.75548255443573	0.945906102657318	0.673407912254333	56.25	1800
True	False	False	False	False	411.193237304688	-2175.64306640625	471.385314941406	0.81376314163208	0.938119769096375	1	230.218826293945	97843
True	False	False	False	False	455.398620605469	-2442.56689453125	17.7462711334229	0.739838838577271	0.950416266918182	0.6118004322052	52.8125	845
True	False	False	False	False	759.533325195313	-2423.82568359375	24.401123046875	0.809059381484985	0.955780923366547	1	61.1818199157715	1346
True	False	False	False	False	768.1103515625	-2398.50610351563	255.102645874023	0.739271104335785	0.959924221038818	0.609859645366669	202.600006103516	46598
True	False	False	False	False	756.362976074219	-2281.15747070313	168.589569091797	0.770215749740601	0.970091223716736	0.755871534347534	77.3026351928711	11750
True	False	False	False	False	512.146362304688	-2233.53759765625	1106.92370605469	0.243608638644218	0.666450679302216	0.0925625786185265	128.8076171875	128550
True	False	False	False	False	598.421691894531	-2254.9619140625	36.6016845703125	0.691693365573883	0.94174599647522	0.486534744501114	51.0303039550781	1684
True	False	False	False	False	567.498657226563	-2245.59033203125	576.753784179688	0.365883499383926	0.80875426530838	0.155501201748848	123.732688903809	64341
True	False	False	False	False	570.083984375	-2222.7470703125	9.98227787017822	0.557533979415894	0.910541534423828	0.29985499382019	117.444442749023	1057
True	False	False	False	False	544.255126953125	-2220.92724609375	247.338653564453	0.2733274102211	0.860369145870209	0.106526285409927	107.147979736328	23894
True	False	False	False	False	557.692260742188	-2168.06298828125	2833.85766601563	0.244097128510475	0.66379988193512	0.0927861556410789	170.300979614258	435119
True	False	False	False	False	575.626281738281	-2204.5849609375	113.132476806641	0.484106183052063	0.932243227958679	0.235049620270729	108.166664123535	11033
True	False	False	False	False	577.254760742188	-2225.29272460938	27.7285480499268	0.490273386240005	0.858629703521729	0.239928409457207	92.8000030517578	2320
True	False	False	False	False	762.796936035156	-2379.13256835938	269.521484375	0.661531686782837	0.929829359054565	0.431506752967834	202.802474975586	49281
True	False	False	False	False	787.356384277344	-2420.27099609375	22.1828384399414	0.755204319953918	0.938502132892609	0.672140836715698	50.3499984741211	1007
True	False	False	False	False	907.304870605469	-2919.82739257813	97.6044921875	0.450291693210602	0.943266272544861	0.209774658083916	63.6022720336914	5597
True	False	False	False	False	921.762329101563	-2929.94677734375	116.459907531738	0.346617251634598	0.894574463367462	0.14452850818634	60.9428558349609	6399
True	False	False	False	False	1780.22741699219	-2879.462890625	127.551322937012	0.86092209815979	0.968901455402374	1	168.695648193359	19400
True	False	False	False	False	1635.91333007813	-2366.02270507813	359.361999511719	0.779232859611511	0.94161456823349	0.837222635746002	226.929016113281	73525
True	False	False	False	False	1110.06469726563	-2276.3896484375	43.256534576416	0.730620563030243	0.956683158874512	0.582162261009216	95.3846130371094	3720
True	False	False	False	False	988.762268066406	-2051.60864257813	177.462707519531	0.297685563564301	0.768637120723724	0.118555940687656	67.5687484741211	10811
True	False	False	False	False	951.65185546875	-2008.02709960938	25.5102653503418	0.506011366844177	0.946688234806061	0.25279688835144	44.2173919677734	1017
True	False	False	False	False	987.305236816406	-2020.88146972656	424.801361083984	0.202875524759293	0.640056848526001	0.0745670199394226	69.6240234375	26666
True	False	False	False	False	1008.05963134766	-2068.67358398438	141.970169067383	0.747599303722382	0.955324351787567	0.640179634094238	136.609375	17486
True	False	False	False	False	1143.62145996094	-2286.31176757813	2243.79418945313	0.0751516669988632	0.470701932907104	0.025139382109046	216.042999267578	437055
True	False	False	False	False	1158.36437988281	-2318.37548828125	24.401123046875	0.760120630264282	0.94915634393692	0.695777595043182	236.636367797852	5206
True	False	False	False	False	1455.32482910156	-2300.439453125	1803.46484375	0.198875844478607	0.620940625667572	0.0728656500577927	175.977249145508	286139
True	False	False	False	False	1167.28283691406	-2252.15551757813	1050.357421875	0.644517004489899	0.901757895946503	0.404960662126541	226.402328491211	214403
True	False	False	False	False	1498.32055664063	-2289.01293945313	185.226699829102	0.498698174953461	0.913103222846985	0.246740117669106	100.760482788086	16827
True	False	False	False	False	1645.4853515625	-2455.9130859375	98.7136306762695	0.884637892246246	0.97701108455658	1	173.404495239258	15433
True	False	False	False	False	1673.66345214844	-2273.5390625	781.945068359375	0.476696789264679	0.839508175849915	0.229303419589996	169.897872924805	119778
True	False	False	False	False	1687.58605957031	-2232.78588867188	37.7108268737793	0.636951267719269	0.940057277679443	0.393970042467117	109.14705657959	3711
True	False	False	False	False	1689.37951660156	-2046.966796875	26.6194076538086	0.503049731254578	0.908979117870331	0.250327527523041	76.5416641235352	1837
True	False	False	False	False	1688.22216796875	-2032.43823242188	38.8199691772461	0.770017266273499	0.959428310394287	0.754476308822632	57.771427154541	2022
True	False	False	False	False	1706.44067382813	-2051.48608398438	483.585876464844	0.454119771718979	0.869399428367615	0.212518900632858	94.1720199584961	41059
True	False	False	False	False	1711.06237792969	-2230.72290039063	1436.3388671875	0.398163229227066	0.834770619869232	0.174970716238022	207.427795410156	268619
True	False	False	False	False	1827.45935058594	-2211.56884765625	1963.18127441406	0.287077903747559	0.902597010135651	0.11324904859066	130.132766723633	230335
True	False	False	False	False	1736.62377929688	-2070.42700195313	312.778015136719	0.351368755102158	0.838791787624359	0.14719258248806	71.0851058959961	20046
True	False	False	False	False	72.5836181640625	-835.316223144531	46.5839614868164	0.580913007259369	0.900669276714325	0.32428103685379	54.4523811340332	2287
True	False	False	False	False	256.626129150391	-1187.06103515625	54.3479537963867	0.746100842952728	0.938464462757111	0.634407699108124	57.4897956848145	2817
True	False	False	False	False	245.614654541016	-1160.30590820313	515.7509765625	0.382250070571899	0.838044941425323	0.165193945169449	86.4924697875977	40219
True	False	False	False	False	175.934677124023	-1108.11157226563	185.226699829102	0.409378290176392	0.756291449069977	0.182083889842033	55.9760475158691	9348
True	False	False	False	False	86.1441497802734	-27.4870986938477	24.401123046875	0.715491533279419	0.950671494007111	0.54042637348175	49.8181800842285	1096
True	False	False	False	False	115.379096984863	-19.0724143981934	936.115783691406	0.550101637840271	0.928235411643982	0.292534828186035	95.3080596923828	80440
True	False	False	False	False	155.003662109375	-1072.13720703125	86.513069152832	0.775300621986389	0.962392508983612	0.796320915222168	47.269229888916	3687
True	False	False	False	False	252.49462890625	-1054.74462890625	154.17073059082	0.522858500480652	0.953372955322266	0.267293840646744	80.438850402832	11181
True	False	False	False	False	246.226486206055	-1017.36785888672	150.843307495117	0.337951570749283	0.907810747623444	0.13973805308342	71.2058792114258	9684
True	False	False	False	False	253.291839599609	-1116.81005859375	594.500061035156	0.315446883440018	0.796080589294434	0.127689599990845	83.1473846435547	44567
True	False	False	False	False	261.564544677734	-1067.50109863281	90.9496383666992	0.266483098268509	0.84806615114212	0.103243455290794	65.8414611816406	5399
True	False	False	False	False	261.505065917969	-1014.75549316406	63.2210922241211	0.517238199710846	0.903881371021271	0.262369871139526	89.0877227783203	5078
True	False	False	False	False	254.217559814453	-951.060607910156	470.276184082031	0.393752098083496	0.821808397769928	0.172224298119545	116.160377502441	49252
True	False	False	False	False	263.83447265625	-995.596923828125	41.0382537841797	0.62323272228241	0.953352153301239	0.375141590833664	59.9189186096191	2217
True	False	False	False	False	268.372650146484	-1028.29553222656	25.5102653503418	0.705347895622253	0.941462934017181	0.516008198261261	75.4782638549805	1736
True	False	False	False	False	271.630340576172	-924.005493164063	818.546752929688	0.402556777000427	0.8425572514534	0.177734687924385	105.75609588623	78048
True	False	False	False	False	277.364135742188	-1166.94067382813	174.135284423828	0.477419406175613	0.911709904670715	0.229858428239822	74.3694305419922	11676
True	False	False	False	False	284.784271240234	-1194.21765136719	90.9496383666992	0.678500771522522	0.922255158424377	0.460999995470047	65.5975646972656	5379
True	False	False	False	False	296.959869384766	-1187.67712402344	209.627822875977	0.322319060564041	0.793900847434998	0.131310611963272	69.2962951660156	13097
True	False	False	False	False	340.044128417969	-20.7734107971191	1116.90588378906	0.508954882621765	0.883849322795868	0.255273878574371	199.1767578125	200571
True	False	False	False	False	397.024871826172	-13.5105247497559	989.354614257813	0.588742077350616	0.89091169834137	0.332986652851105	227.827346801758	203222
True	False	False	False	False	444.875305175781	-977.275634765625	23.2919807434082	0.594368875026703	0.907441258430481	0.339423686265945	61.6190490722656	1294
True	False	False	False	False	447.7841796875	-1811.36669921875	41.0382537841797	0.830802142620087	0.959012150764465	1	58.6486473083496	2170
True	False	False	False	False	511.365173339844	-1784.27136230469	393.745391845703	0.219040930271149	0.767987668514252	0.0815598741173744	93.0309829711914	33026
True	False	False	False	False	476.996002197266	-765.8447265625	13.3097038269043	0.743378639221191	0.931919693946838	0.624296009540558	45.25	543
True	False	False	False	False	460.808563232422	-744.9736328125	59.8936653137207	0.423233568668365	0.841682136058807	0.19114276766777	72.9629592895508	3940
True	False	False	False	False	477.546081542969	-743.139038085938	65.4393768310547	0.614758133888245	0.91544508934021	0.364147037267685	59.0169486999512	3482
True	False	False	False	False	483.297241210938	-1777.62609863281	122.005615234375	0.613794684410095	0.951795816421509	0.36292552947998	84.8909072875977	9338
True	False	False	False	False	493.230438232422	-1757.54138183594	169.698715209961	0.658331155776978	0.960003972053528	0.426302343606949	94.071891784668	14393
True	False	False	False	False	485.910247802734	-1069.67395019531	1520.63366699219	0.363584458827972	0.932056546211243	0.154167637228966	213.474838256836	292674
True	False	False	False	False	492.695404052734	-1007.47491455078	3578.091796875	0.244002878665924	0.772172033786774	0.0927430018782616	214.742401123047	692759
True	False	False	False	False	493.691986083984	-754.273071289063	18.8554134368896	0.809739828109741	0.949675559997559	1	40.8235282897949	694
True	False	False	False	False	538.634765625	-1852.40026855469	262.866638183594	0.788554728031158	0.948871910572052	1	185.160339355469	43883
True	False	False	False	False	515.778015136719	-1732.38061523438	466.948760986328	0.563299834728241	0.888561010360718	0.305675029754639	103.871734619141	43730
True	False	False	False	False	543.089782714844	-1757.44372558594	381.544830322266	0.260939091444016	0.839430809020996	0.10061426460743	87.8691864013672	30227
True	False	False	False	False	555.729431152344	-1857.57666015625	280.612915039063	0.665602087974548	0.92657071352005	0.43828010559082	168.126480102539	42536
True	False	False	False	False	576.895568847656	-132.379119873047	1332.07946777344	0.425156503915787	0.893265306949615	0.192424744367599	236.149047851563	283615
True	False	False	False	False	578.478698730469	-1856.96325683594	94.2770690917969	0.654927790164948	0.918352842330933	0.420880168676376	99.4823532104492	8456
True	False	False	False	False	597.136474609375	-1846.54406738281	824.092468261719	0.246783599257469	0.719919502735138	0.0940191373229027	97.1695861816406	72197
True	False	False	False	False	656.09228515625	-1008.83410644531	56.5662384033203	0.643585920333862	0.900296449661255	0.403582990169525	81.9607849121094	4180
True	False	False	False	False	628.765930175781	-149.410903930664	572.317260742188	0.737918853759766	0.953106880187988	0.605302631855011	233.707366943359	120593
True	False	False	False	False	645.929443359375	-1001.27795410156	68.7667999267578	0.691914021968842	0.918094336986542	0.486984550952911	72.2903213500977	4482
True	False	False	False	False	660.232055664063	-976.1787109375	14.4188451766968	0.719225645065308	0.935661971569061	0.550069808959961	62.538459777832	813
True	False	False	False	False	674.078308105469	-966.823120117188	43.256534576416	0.593835353851318	0.911822557449341	0.338806599378586	72.7692337036133	2838
True	False	False	False	False	680.691345214844	-1758.51342773438	349.379699707031	0.728791475296021	0.924853026866913	0.57670795917511	78.8571395874023	24840
True	False	False	False	False	712.012634277344	-1747.474609375	561.225830078125	0.642297565937042	0.923770606517792	0.401688516139984	163.51383972168	82738
True	False	False	False	False	715.409973144531	5.95295429229736	157.498153686523	0.452897727489471	0.842254757881165	0.211639791727066	87.1408462524414	12374
True	False	False	False	False	738.984008789063	21.9274749755859	70.9850845336914	0.670732975006104	0.934884190559387	0.447078943252563	73.625	4712
True	False	False	False	False	726.781921386719	35.1951713562012	145.297592163086	0.588927149772644	0.899162232875824	0.333195924758911	76.3816757202148	10006
True	False	False	False	False	979.955505371094	-1640.01611328125	564.55322265625	0.617935597896576	0.941245317459106	0.368215978145599	139.424362182617	70967
True	False	False	False	False	985.291564941406	-897.718994140625	348.270568847656	0.444823175668716	0.919666409492493	0.205902725458145	69.961784362793	21968
True	False	False	False	False	1001.89331054688	-919.516906738281	51.0205307006836	0.636238098144531	0.93839293718338	0.392957359552383	57.4565200805664	2643
True	False	False	False	False	994.489135742188	-50.1927146911621	779.726806640625	0.577896296977997	0.945734679698944	0.321000963449478	155.118072509766	109048
True	False	False	False	False	1009.2734375	-902.085021972656	161.934722900391	0.84387868642807	0.962879180908203	1	136.376708984375	19911
True	False	False	False	False	1036.90979003906	-90.5160293579102	4259.10498046875	0.440119564533234	0.824410259723663	0.202616721391678	236.2890625	907350
True	False	False	False	False	1072.08410644531	-60.3089332580566	46.5839614868164	0.558975517749786	0.941619634628296	0.301298230886459	89.7380981445313	3769
True	False	False	False	False	1064.84387207031	-39.4877777099609	574.535522460938	0.504057586193085	0.819501459598541	0.251165330410004	152.73551940918	79117
True	False	False	False	False	1091.82153320313	-35.6108551025391	141.970169067383	0.607505798339844	0.927124619483948	0.355087220668793	89.6171875	11471
True	False	False	False	False	1083.79223632813	-17.0839424133301	37.7108268737793	0.517702579498291	0.922421395778656	0.262773334980011	66.2647094726563	2253
True	False	False	False	False	1380.26672363281	-1876.42333984375	22.1828384399414	0.806145071983337	0.945084035396576	1	55.7000007629395	1114
True	False	False	False	False	1391.21313476563	-1844.29382324219	1227.82019042969	0.166514426469803	0.558834671974182	0.0594979859888554	233.802169799805	258819
True	False	False	False	False	1150.29833984375	-1685.39221191406	837.402160644531	0.540672898292542	0.904008448123932	0.283527404069901	154.251663208008	116460
True	False	False	False	False	1185.97485351563	-1678.35876464844	949.425476074219	0.541418433189392	0.873130202293396	0.284228652715683	151.913558959961	130038
True	False	False	False	False	1162.0947265625	-1300.59155273438	392.636260986328	0.790586531162262	0.965937376022339	1	124.46044921875	44059
True	False	False	False	False	1155.11376953125	-242.728591918945	95.3862075805664	0.674038648605347	0.905220448970795	0.452911257743835	126.732559204102	10899
True	False	False	False	False	1163.70581054688	-1645.47155761719	16.6371288299561	0.76893937587738	0.947792708873749	0.747088372707367	42.9333343505859	644
True	False	False	False	False	1294.16394042969	-1555.14172363281	15.5279874801636	0.647358953952789	0.931946337223053	0.409211099147797	55.4285697937012	776
True	False	False	False	False	1215.0166015625	-1398.96374511719	346.052276611328	0.233286187052727	0.765316128730774	0.0878826752305031	89.1410293579102	27812
True	False	False	False	False	1202.68481445313	-1360.14111328125	629.992614746094	0.689562678337097	0.902343392372131	0.482232689857483	132.514083862305	75268
True	False	False	False	False	1176.65881347656	-1343.31774902344	734.251953125	0.577870070934296	0.90746808052063	0.320972561836243	101.652565002441	67294
True	False	False	False	False	1185.31848144531	-1288.44921875	577.862976074219	0.57279235124588	0.881479918956757	0.315541446208954	125.800384521484	65542
True	False	False	False	False	1203.70947265625	-710.125	108.695907592773	0.677731871604919	0.940603137016296	0.459587782621384	170.755096435547	16734
True	False	False	False	False	1213.94934082031	-688.248107910156	288.376892089844	0.641697347164154	0.939563453197479	0.400810658931732	203.465377807617	52901
True	False	False	False	False	1224.56140136719	-1245.99072265625	966.062622070313	0.228136464953423	0.728090941905975	0.0855791196227074	91.7382354736328	79904
True	False	False	False	False	1240.47595214844	-1382.31030273438	653.284606933594	0.637632250785828	0.927565574645996	0.394940733909607	110.300506591797	64967
True	False	False	False	False	1285.93542480469	-1528.05578613281	19.9645557403564	0.552011370658875	0.920045495033264	0.294396728277206	60.1111106872559	1082
True	False	False	False	False	1440.33361816406	-1858.40869140625	86.513069152832	0.686031520366669	0.946153879165649	0.475260227918625	103.243591308594	8053
True	False	False	False	False	1442.73449707031	-1826.59008789063	1118.01513671875	0.364532202482224	0.797663509845734	0.154716566205025	113.432540893555	114340
True	False	False	False	False	1443.81872558594	-125.040229797363	26.6194076538086	0.780536234378815	0.950671494007111	0.854119598865509	47.125	1131
True	False	False	False	False	1447.27709960938	-1414.34692382813	489.131591796875	0.581790745258331	0.920685052871704	0.32524299621582	115.48299407959	50928
True	False	False	False	False	1464.77075195313	-793.88818359375	952.7529296875	0.50693267583847	0.878328382968903	0.253569722175598	220.300354003906	189238
True	False	False	False	False	1449.78698730469	-109.031913757324	9.98227787017822	0.754574596881866	0.933233201503754	0.669301986694336	50.7777786254883	457
True	False	False	False	False	1466.29028320313	-1884.80822753906	1170.14477539063	0.303522408008575	0.715271592140198	0.121522553265095	120.739334106445	127380
True	False	False	False	False	1480.23608398438	-1383.67785644531	1276.62243652344	0.171975985169411	0.618340909481049	0.0617058500647545	160.620330810547	184874
True	False	False	False	False	1468.44262695313	-122.357490539551	214.064392089844	0.84874415397644	0.966929972171783	1	222.424865722656	42928
True	False	False	False	False	1489.81140136719	-73.5477828979492	23.2919807434082	0.846452295780182	0.95370626449585	1	47.8095245361328	1004
True	False	False	False	False	1638.85363769531	-1555.06408691406	52.1296730041504	0.506671369075775	0.901455342769623	0.253350287675858	46.680850982666	2194
True	False	False	False	False	1540.62524414063	-1391.4306640625	851.821044921875	0.3036889731884	0.729797542095184	0.121607720851898	137.58723449707	105667
True	False	False	False	False	1543.04260253906	-276.112670898438	716.505676269531	0.311090707778931	0.714611411094666	0.125419855117798	107.42724609375	69398
True	False	False	False	False	1519.08410644531	-129.311798095703	123.114753723145	0.798364579677582	0.946155846118927	1	132.84684753418	14746
True	False	False	False	False	1575.66809082031	-1352.65063476563	696.541137695313	0.169580966234207	0.656485497951508	0.0607353188097477	120.127388000488	75440
True	False	False	False	False	1576.6416015625	-1504.03186035156	1918.81555175781	0.668995797634125	0.929695308208466	0.444066166877747	242.891326904297	420202
True	False	False	False	False	1576.96142578125	-1386.14916992188	57.6753807067871	0.773198902606964	0.961408913135529	0.778363168239594	80.1346130371094	4167
True	False	False	False	False	1595.48608398438	-1381.14807128906	55.4570960998535	0.70283305644989	0.919495820999146	0.510311484336853	74.6399993896484	3732
True	False	False	False	False	1602.47900390625	-1347.44848632813	9.98227787017822	0.557533979415894	0.873754441738129	0.29985499382019	79.4444427490234	715
True	False	False	False	False	1696.38500976563	-1448.6591796875	62.1119499206543	0.787172973155975	0.950185596942902	1	70.1964263916016	3931
True	False	False	False	False	1781.90808105469	-1748.9013671875	286.158630371094	0.865245521068573	0.964689791202545	1	232.248062133789	59920
True	False	False	False	False	1742.50354003906	-1442.33325195313	1213.40124511719	0.193141356110573	0.746268570423126	0.0704457387328148	195.223037719727	213574
True	False	False	False	False	1754.66772460938	-1395.21313476563	1275.51318359375	0.450754940509796	0.9080730676651	0.210105255246162	193.744354248047	222806
True	False	False	False	False	1795.55554199219	-1657.52844238281	290.595184326172	0.749359428882599	0.952596306800842	0.647161543369293	227.282440185547	59548
True	False	False	False	False	1854.94860839844	-1408.4111328125	1360.91711425781	0.567363917827606	0.844201266765594	0.309854686260223	233.289321899414	286246
True	False	False	False	False	1876.17272949219	-1358.68530273438	1647.07580566406	0.415342062711716	0.735181987285614	0.185945391654968	226.600677490234	336502
True	False	False	False	False	1914.9091796875	-1352.82946777344	171.917007446289	0.6527099609375	0.943635284900665	0.417406469583511	81.4129028320313	12619
True	False	False	False	False	1908.09558105469	-1296.07739257813	2290.37817382813	0.726489782333374	0.933443009853363	0.570019662380219	242.461990356445	500684
True	False	False	False	False	1976.62072753906	-345.425415039063	928.351806640625	0.323670208454132	0.798949182033539	0.132028460502625	98.8052597045898	82700
True	False	False	False	False	1934.51196289063	-330.940948486328	24.401123046875	0.658792555332184	0.934724569320679	0.427046239376068	58.8636360168457	1295
True	False	False	False	False	1961.56433105469	-303.325164794922	786.381652832031	0.257742315530777	0.755687654018402	0.0991102010011673	95.933708190918	68017
True	False	False	False	False	1999.69885253906	-12.9718780517578	1724.71569824219	0.446334898471832	0.856302440166473	0.20696747303009	236.720260620117	368100
True	False	False	False	False	87.0655212402344	952.945617675781	27.7285480499268	0.81305855512619	0.950671494007111	1	38.439998626709	961
True	False	False	False	False	300.521301269531	939.407592773438	149.734161376953	0.74251663684845	0.944452524185181	0.621188163757324	74.4962997436523	10057
True	False	False	False	False	354.033782958984	792.155151367188	11.0914192199707	0.763594925403595	0.936281979084015	0.714360892772675	60.0999984741211	601
True	False	False	False	False	361.701141357422	768.917846679688	461.403045654297	0.444323867559433	0.803033173084259	0.205551967024803	128.168273925781	53318
True	False	False	False	False	383.287719726563	818.654174804688	651.066345214844	0.383378863334656	0.828124046325684	0.165875717997551	119.580917358398	70194
True	False	False	False	False	406.516082763672	829.006652832031	34.3833999633789	0.580749690532684	0.939048767089844	0.324102401733398	105.25806427002	3263
True	False	False	False	False	410.573608398438	791.065002441406	831.8564453125	0.238828480243683	0.66245436668396	0.0903849005699158	121.625335693359	91219
True	False	False	False	False	447.750915527344	834.8837890625	107.586769104004	0.652752697467804	0.929956197738647	0.417472988367081	83.4123687744141	8091
True	False	False	False	False	414.757019042969	843.553649902344	970.499206542969	0.231655687093735	0.853230535984039	0.0871511101722717	114.985145568848	100612
True	False	False	False	False	436.769775390625	956.251159667969	26.6194076538086	0.554879128932953	0.939938962459564	0.297217160463333	44.25	1062
True	False	False	False	False	483.27685546875	560.529357910156	1907.72412109375	0.184109404683113	0.565368115901947	0.0666797906160355	193.034301757813	332019
True	False	False	False	False	491.435180664063	605.158325195313	766.417114257813	0.620195031166077	0.920761823654175	0.371147871017456	190.942108154297	131941
True	False	False	False	False	487.286804199219	854.706298828125	897.295837402344	0.296411722898483	0.87674605846405	0.117912940680981	168.391845703125	136229
True	False	False	False	False	520.358581542969	588.849670410156	744.234252929688	0.657383620738983	0.926129460334778	0.424781382083893	157.877792358398	105936
True	False	False	False	False	539.370971679688	840.198425292969	286.158630371094	0.593003749847412	0.957151889801025	0.337847650051117	111.980621337891	28891
True	False	False	False	False	524.175659179688	888.222534179688	468.057891845703	0.263057768344879	0.905406773090363	0.101615890860558	80.0639801025391	33787
True	False	False	False	False	548.389282226563	792.544677734375	21.0736961364746	0.656467795372009	0.921901285648346	0.423319727182388	45.4736824035645	864
True	False	False	False	False	552.807495117188	844.622314453125	9.98227787017822	0.754574596881866	0.933233201503754	0.669301986694336	63.2222213745117	569
True	False	False	False	False	613.922241210938	322.969543457031	631.101745605469	0.500731229782104	0.906902074813843	0.248410195112228	214.648498535156	122135
True	False	False	False	False	622.950561523438	358.433898925781	1327.64294433594	0.538734436035156	0.902446269989014	0.281712502241135	211.692565917969	253396
True	False	False	False	False	662.747253417969	173.213302612305	19.9645557403564	0.776177406311035	0.952117681503296	0.804480254650116	38.8333320617676	699
True	False	False	False	False	878.568786621094	509.496459960938	1561.671875	0.114605858922005	0.474116206169128	0.0394123867154121	120.125709533691	169137
True	False	False	False	False	839.062561035156	515.165100097656	9.98227787017822	0.785398185253143	0.931883156299591	1	52.6666679382324	474
True	False	False	False	False	866.774047851563	872.625061035156	656.612060546875	0.725604593753815	0.961233615875244	0.567497134208679	208.315872192383	123323
True	False	False	False	False	1000.47503662109	640.201904296875	536.82470703125	0.526330709457397	0.895811438560486	0.270381689071655	88.9318161010742	43043
True	False	False	False	False	995.427062988281	677.637329101563	405.945953369141	0.489709615707397	0.883009254932404	0.239478707313538	88.8387985229492	32515
True	False	False	False	False	1013.74938964844	601.766845703125	473.603607177734	0.642939150333405	0.940326035022736	0.402630239725113	101.133491516113	43184
True	False	False	False	False	1027.4052734375	620.698059082031	21.0736961364746	0.819298386573792	0.952117681503296	1	61.2631568908691	1164
True	False	False	False	False	1039.80432128906	595.400207519531	327.196868896484	0.667429864406586	0.925965845584869	0.441380232572556	91.1593246459961	26892
True	False	False	False	False	1386.63122558594	1848.20446777344	48.80224609375	0.585593402385712	0.863545894622803	0.32945117354393	127.25	5599
True	False	False	False	False	1460.13525390625	185.189010620117	353.816284179688	0.833375513553619	0.952500283718109	1	235.54231262207	75138
True	False	False	False	False	1458.31616210938	1263.62609863281	817.437622070313	0.40828999876976	0.920472979545593	0.181385233998299	128.023071289063	94353
True	False	False	False	False	1501.46179199219	103.699089050293	1187.89099121094	0.329291760921478	0.829718828201294	0.135036274790764	201.221282958984	215508
True	False	False	False	False	1560.61047363281	136.485992431641	17.7462711334229	0.689935445785522	0.925363481044769	0.482980132102966	55.4375	887
True	False	False	False	False	1557.76379394531	206.357055664063	15.5279874801636	0.800106346607208	0.94487601518631	1	106.357139587402	1489
True	False	False	False	False	1534.94189453125	1323.96508789063	23.2919807434082	0.725569725036621	0.94915634393692	0.567398190498352	76.4285736083984	1605
True	False	False	False	False	1535.95971679688	1303.31005859375	621.119506835938	0.471058636903763	0.860176682472229	0.225012093782425	126.587501525879	70889
True	False	False	False	False	1553.54455566406	1840.90856933594	136.424453735352	0.784597456455231	0.951824188232422	0.938117504119873	105.284553527832	12950
True	False	False	False	False	1558.35681152344	177.5361328125	1113.57849121094	0.305446743965149	0.805792152881622	0.122508026659489	187.278884887695	188028
True	False	False	False	False	1588.79724121094	185.883346557617	129.769607543945	0.601119041442871	0.954492092132568	0.347356885671616	90.1025619506836	10542
True	False	False	False	False	1577.15417480469	1810.80749511719	15.5279874801636	0.774550676345825	0.945763468742371	0.789673984050751	42.7142868041992	598
True	False	False	False	False	1580.50256347656	1935.05578613281	11.0914192199707	0.763594925403595	0.936281979084015	0.714360892772675	42.5	425
True	False	False	False	False	1694.38696289063	882.544067382813	1369.79028320313	0.333180725574493	0.912444949150085	0.13713738322258	145.421859741211	179596
True	False	False	False	False	1750.04748535156	851.632141113281	41.0382537841797	0.563382267951965	0.898926198482513	0.305759131908417	116.135131835938	4297
True	False	False	False	False	1774.30078125	845.480834960938	61.0028076171875	0.522075295448303	0.905829668045044	0.266602218151093	87.018180847168	4786
True	False	False	False	False	1756.76818847656	868.156066894531	642.193176269531	0.577705025672913	0.902518093585968	0.320794284343719	204.018997192383	118127
True	False	False	False	False	1786.58251953125	876.597961425781	169.698715209961	0.537667274475098	0.946788370609283	0.280718564987183	82.1633987426758	12571
True	False	False	False	False	1767.09106445313	1683.63525390625	748.670837402344	0.308102935552597	0.705913007259369	0.123874388635159	116.459259033203	78610
True	False	False	False	False	1835.38659667969	1696.56188964844	159.716445922852	0.382630825042725	0.850569844245911	0.165423721075058	77.4513854980469	11153
True	False	False	False	False	1832.41491699219	1726.84814453125	89.8404998779297	0.430459678173065	0.861185729503632	0.195992544293404	74.0864181518555	6001
True	False	False	False	False	1953.69702148438	1044.57690429688	296.140899658203	0.482896745204926	0.950509667396545	0.234103217720985	92.1797790527344	24612
True	False	False	False	False	2015.04516601563	426.463470458984	54.3479537963867	0.704862415790558	0.900834202766418	0.514898300170898	90.1224517822266	4416
True	False	False	False	False	100.513221740723	2326.12426757813	42.1473922729492	0.745215535163879	0.947175443172455	0.631068110466003	52.315788269043	1988
True	False	False	False	False	94.4929122924805	2343.33349609375	18.8554134368896	0.685223281383514	0.924268186092377	0.473690927028656	70.7058792114258	1202
True	False	False	False	False	91.7627792358398	2434.47241210938	1226.7109375	0.167838096618652	0.678092479705811	0.060031346976757	102.160034179688	112989
True	False	False	False	False	105.46565246582	2374.0390625	1252.22131347656	0.391901344060898	0.903201580047607	0.17108042538166	109.036315917969	123102
True	False	False	False	False	202.515899658203	2374.26953125	1085.84997558594	0.339325785636902	0.770522058010101	0.1404919475317	129.33708190918	126621
True	False	False	False	False	253.684814453125	2364.94946289063	1163.48986816406	0.379528880119324	0.901114344596863	0.163557603955269	130.00666809082	136377
True	False	False	False	False	541.964660644531	2512.20043945313	917.260375976563	0.447641670703888	0.925624668598175	0.207891315221786	162.446197509766	134343
True	False	False	False	False	553.899719238281	2548.98852539063	578.972106933594	0.445107251405716	0.826757490634918	0.20610249042511	168.948272705078	88191
True	False	False	False	False	595.594360351563	2519.79174804688	24.401123046875	0.698149502277374	0.951272964477539	0.500038266181946	50.8181800842285	1118
True	False	False	False	False	579.176208496094	2542.08374023438	341.61572265625	0.30998620390892	0.908666849136353	0.12484747171402	110.824676513672	34134
True	False	False	False	False	666.795532226563	2468.6015625	240.683807373047	0.315884917974472	0.928230345249176	0.127918913960457	66.5576019287109	14443
True	False	False	False	False	679.225463867188	2494.81811523438	158.607299804688	0.406023502349854	0.863820612430573	0.179936081171036	83.5664367675781	11950
True	False	False	False	False	678.271850585938	2520.84887695313	13.3097038269043	0.743378639221191	0.931919693946838	0.624296009540558	63.3333320617676	760
True	False	False	False	False	700.991027832031	2438.22583007813	38.8199691772461	0.627001702785492	0.927394688129425	0.380182027816772	66.5714263916016	2330
True	False	False	False	False	688.259338378906	2511.5615234375	39.9291114807129	0.471643835306168	0.888444900512695	0.225454315543175	72.1388854980469	2597
True	False	False	False	False	710.570922851563	2543.49462890625	191.881561279297	0.313644051551819	0.856688499450684	0.126747876405716	71.9942169189453	12455
True	False	False	False	False	719.015502929688	2429.30078125	133.097030639648	0.574946224689484	0.939448893070221	0.317831754684448	80.9749984741211	9717
True	False	False	False	False	722.308654785156	2462.98510742188	53.2388153076172	0.701955497264862	0.920929372310638	0.508354067802429	66.1666641235352	3176
True	False	False	False	False	746.865600585938	2456.75073242188	57.6753807067871	0.516867101192474	0.933807194232941	0.262047916650772	70.3846130371094	3660
True	False	False	False	False	751.853820800781	2473.28466796875	146.40673828125	0.288389891386032	0.881251633167267	0.113899618387222	67.6893920898438	8935
True	False	False	False	False	853.586608886719	2466.26538085938	145.297592163086	0.484594434499741	0.910274684429169	0.235432654619217	60.0305328369141	7864
True	False	False	False	False	874.655822753906	2478.89233398438	155.279876708984	0.597021341323853	0.941712856292725	0.342512905597687	61.0999984741211	8554
True	False	False	False	False	941.253356933594	2514.53393554688	318.32373046875	0.765766680240631	0.950557053089142	0.726966619491577	69.0696868896484	19823
True	False	False	False	False	2075.33032226563	-2616.58422851563	237.356369018555	0.317841649055481	0.879667639732361	0.128945767879486	59.6542053222656	12766
True	False	False	False	False	2106.13134765625	-2589.01904296875	414.819091796875	0.255673378705978	0.939650774002075	0.0981413722038269	62.205883026123	23265
True	False	False	False	False	2183.474609375	-2277.09106445313	411.491668701172	0.826336681842804	0.961089730262756	1	232.636123657227	86308
True	False	False	False	False	2401.62744140625	-2215.94409179688	36.6016845703125	0.3235804438591	0.908541440963745	0.131980702280998	55.0303039550781	1816
True	False	False	False	False	2412.07446289063	-2221.95483398438	510.205291748047	0.152655899524689	0.958041369915009	0.0539793856441975	61.4304351806641	28258
True	False	False	False	False	2441.671875	-2179.99609375	28.8376903533936	0.437947332859039	0.921714305877686	0.20111271739006	42.3846168518066	1102
True	False	False	False	False	2449.7431640625	-2169.12744140625	14.4188451766968	0.478080570697784	0.919426381587982	0.230367243289948	41.6923065185547	542
True	False	False	False	False	2459.26342773438	-2145.89892578125	145.297592163086	0.478938370943069	0.905829310417175	0.231028854846954	57.3053436279297	7507
True	False	False	False	False	2204.66137695313	-1856.9560546875	564.55322265625	0.691391587257385	0.914552867412567	0.485920965671539	170.190567016602	86627
True	False	False	False	False	2227.88623046875	-1881.45178222656	179.680999755859	0.891019999980927	0.976529121398926	1	213.462966918945	34581
True	False	False	False	False	2267.37817382813	-1875.61059570313	61.0028076171875	0.85178804397583	0.971304416656494	1	46.1454544067383	2538
True	False	False	False	False	2259.96826171875	-1841.69384765625	191.881561279297	0.784931659698486	0.944386065006256	0.952417612075806	217.739883422852	37669
True	False	False	False	False	2281.44750976563	-1868.38146972656	54.3479537963867	0.746100842952728	0.945958971977234	0.634407699108124	45.1224479675293	2211
True	False	False	False	False	2281.12475585938	-1598.990234375	11.0914192199707	0.673765122890472	0.928999543190002	0.452423572540283	70.9000015258789	709
True	False	False	False	False	2315.4365234375	-1612.01257324219	3991.8017578125	0.300967365503311	0.81704843044281	0.120219811797142	236.398162841797	850797
True	False	False	False	False	2413.85668945313	-1593.89855957031	982.699768066406	0.249419271945953	0.701087534427643	0.0952345207333565	106.969528198242	94775
True	False	False	False	False	2369.12817382813	-1579.92724609375	44.3656768798828	0.634681344032288	0.930697798728943	0.390760332345963	47.625	1905
True	False	False	False	False	2384.32250976563	-1586.46752929688	17.7462711334229	0.567155003547668	0.937066197395325	0.309638231992722	52.5625	841
True	False	False	False	False	2418.3974609375	-1550.29956054688	412.600799560547	0.51893550157547	0.898808240890503	0.263847380876541	117.74193572998	43800
True	False	False	False	False	2418.80126953125	-1519.11828613281	302.795745849609	0.270731270313263	0.700864493846893	0.105276197195053	87.3553085327148	23848
True	False	False	False	False	2227.64599609375	-1360.97875976563	14.4188451766968	0.523994266986847	0.920696794986725	0.268299996852875	38.461540222168	500
True	False	False	False	False	2207.40063476563	-1343.58374023438	23.2919807434082	0.846452295780182	0.95370626449585	1	39.0952377319336	821
True	False	False	False	False	2300.66479492188	-1047.58264160156	1231.14758300781	0.484468102455139	0.894761323928833	0.235333487391472	221.981979370117	246400
True	False	False	False	False	2090.54174804688	-613.90185546875	303.904907226563	0.751281201839447	0.95403391122818	0.655053198337555	227.372268676758	62300
True	False	False	False	False	2025.21228027344	-586.1962890625	212.955261230469	0.836733281612396	0.952339887619019	1	226.44792175293	43478
True	False	False	False	False	2112.83911132813	-797.894592285156	201.863830566406	0.388063877820969	0.90473598241806	0.168724223971367	66.461540222168	12096
True	False	False	False	False	2141.3388671875	-801.2001953125	78.7490768432617	0.404405146837234	0.922531843185425	0.178906157612801	74.4929580688477	5289
True	False	False	False	False	2158.21606445313	-799.476623535156	22.1828384399414	0.650446891784668	0.950671494007111	0.413908988237381	75.9499969482422	1519
True	False	False	False	False	2148.38671875	-766.160522460938	16.6371288299561	0.646814525127411	0.934281527996063	0.408391445875168	63.9333343505859	959
True	False	False	False	False	2184.13452148438	-783.509094238281	433.674499511719	0.721432030200958	0.92557817697525	0.555954933166504	214.902816772461	84027
True	False	False	False	False	2210.02807617188	-797.768859863281	95.3862075805664	0.690678477287292	0.916612088680267	0.484476417303085	63.6279067993164	5472
True	False	False	False	False	2212.86767578125	-780.986206054688	75.4216537475586	0.503090381622314	0.870569586753845	0.250361293554306	64.9117660522461	4414
True	False	False	False	False	2329.36328125	-1153.17175292969	19.9645557403564	0.725530564785004	0.941512584686279	0.56728732585907	54.1111106872559	974
True	False	False	False	False	2362.62329101563	-1145.68542480469	15.5279874801636	0.666844606399536	0.927047312259674	0.440383464097977	59.7142868041992	836
True	False	False	False	False	2348.21850585938	-1134.57495117188	82.0765075683594	0.532243072986603	0.880522489547729	0.2757228910923	67.3783798217773	4986
True	False	False	False	False	2414.65576171875	-1019.14929199219	75.4216537475586	0.587365925312042	0.935956537723541	0.331435710191727	55.3088226318359	3761
True	False	False	False	False	2369.06396484375	-762.02294921875	29.9468326568604	0.80851811170578	0.952666342258453	1	43.7407417297363	1181
True	False	False	False	False	2377.99829101563	-72.9770050048828	470.276184082031	0.751828908920288	0.956776440143585	0.657356917858124	224.155654907227	95042
True	False	False	False	False	2598.24072265625	-1838.75915527344	504.659576416016	0.3636195063591	0.878918290138245	0.154187917709351	87.3362655639648	39738
True	False	False	False	False	2574.66650390625	-1617.98474121094	1946.54406738281	0.270256400108337	0.737913846969604	0.105048179626465	155.770935058594	273378
True	False	False	False	False	2462.80908203125	-463.114624023438	19.9645557403564	0.798721373081207	0.951427280902863	1	44.4444427490234	800
True	False	False	False	False	2604.75708007813	-1814.3232421875	400.400238037109	0.429176926612854	0.789934158325195	0.19512514770031	93.6759033203125	33817
True	False	False	False	False	2613.318359375	3.92740964889526	51.0205307006836	0.845834851264954	0.968732416629791	1	48.5652160644531	2234
True	False	False	False	False	2620.1259765625	-1894.49743652344	231.810668945313	0.20981365442276	0.945302188396454	0.0775451883673668	59.3875579833984	12412
True	False	False	False	False	2707.14331054688	-1701.41247558594	58.7845230102539	0.72139585018158	0.958066999912262	0.555857241153717	57.0754699707031	3025
True	False	False	False	False	2703.8505859375	-1691.14978027344	22.1828384399414	0.755204319953918	0.955192744731903	0.672140836715698	57.2999992370605	1146
True	False	False	False	False	2628.84619140625	-1635.64379882813	446.984191894531	0.656332790851593	0.933153688907623	0.42310494184494	99.6203460693359	40147
True	False	False	False	False	2640.52075195313	-1605.03845214844	472.494476318359	0.235240787267685	0.635417580604553	0.0887623876333237	88.0962448120117	37529
True	False	False	False	False	2646.0556640625	-1667.76989746094	445.875061035156	0.288318812847137	0.867486178874969	0.113864332437515	61.5771141052246	24754
True	False	False	False	False	2661.0244140625	-1582.44152832031	147.515884399414	0.377630263566971	0.855348229408264	0.162421837449074	63.9548873901367	8506
True	False	False	False	False	2721.42333984375	-34.5303421020508	59.8936653137207	0.692045450210571	0.959310948848724	0.487252771854401	71.9629592895508	3886
True	False	False	False	False	2724.65649414063	-471.804840087891	607.809814453125	0.762836992740631	0.928096055984497	0.710151731967926	221.047439575195	121134
True	False	False	False	False	2725.20654296875	-59.6714630126953	481.367614746094	0.692104279994965	0.939045786857605	0.487372934818268	218.758071899414	94941
True	False	False	False	False	2727.80590820313	-1668.15686035156	534.6064453125	0.225133463740349	0.872593939304352	0.0842452049255371	125.381744384766	60434
True	False	False	False	False	2849.521484375	-1340.21545410156	113.132476806641	0.81917679309845	0.953055143356323	1	84.8137283325195	8651
True	False	False	False	False	2778.6484375	-1156.9443359375	1448.53942871094	0.400185644626617	0.881123542785645	0.17623944580555	200.286376953125	261574
True	False	False	False	False	2732.2900390625	-1020.75573730469	1002.66430664063	0.826260089874268	0.946204304695129	1	223.618362426758	202151
True	False	False	False	False	2817.17797851563	-473.840545654297	48.80224609375	0.535196304321289	0.912437081336975	0.278431236743927	50.0227279663086	2201
True	False	False	False	False	2786.0048828125	-137.205474853516	706.5234375	0.57505875825882	0.910661518573761	0.31795197725296	223.877548217773	142610
True	False	False	False	False	2733.8486328125	14.7266979217529	2838.29418945313	0.16284766793251	0.69964200258255	0.0580262579023838	199.528717041016	510594
True	False	False	False	False	2736.75854492188	22.0351810455322	3389.53784179688	0.139823243021965	0.712336540222168	0.0489731766283512	187.856353759766	574089
True	False	False	False	False	2744.80859375	-43.9209327697754	39.9291114807129	0.792017757892609	0.953058242797852	1	73.5555572509766	2648
True	False	False	False	False	2812.99780273438	-437.08349609375	85.4039306640625	0.425296127796173	0.825140655040741	0.192518055438995	79.6883087158203	6136
True	False	False	False	False	2818.66845703125	-1338.31945800781	26.6194076538086	0.780536234378815	0.942926585674286	0.854119598865509	38.5416679382324	925
True	False	False	False	False	2839.71264648438	-1154.71997070313	606.700622558594	0.652105867862701	0.937107622623444	0.416468352079391	203.994522094727	111585
True	False	False	False	False	2845.58813476563	-280.947814941406	1596.05529785156	0.140214160084724	0.669732868671417	0.0491242371499538	155.781799316406	224170
True	False	False	False	False	2831.30297851563	-183.723861694336	437.001922607422	0.60550194978714	0.923417389392853	0.352637529373169	103.939086914063	40952
True	False	False	False	False	2847.34765625	-176.662750244141	82.0765075683594	0.702428579330444	0.936296045780182	0.5094074010849	85.0540542602539	6294
True	False	False	False	False	2835.1865234375	-144.216354370117	550.134399414063	0.458700060844421	0.832183122634888	0.215839892625809	99.4052429199219	49305
True	False	False	False	False	2919.00366210938	-1107.92028808594	328.306030273438	0.193438321352005	0.944014608860016	0.0705704987049103	112.297294616699	33240
True	False	False	False	False	2992.18139648438	-30.8712120056152	195.208984375	0.365405112504959	0.955223858356476	0.155223160982132	63.5909080505371	11192
True	False	False	False	False	2042.23205566406	179.656631469727	24.401123046875	0.622672140598297	0.939532041549683	0.374400079250336	52.7727279663086	1161
True	False	False	False	False	2043.79418945313	205.408279418945	125.333038330078	0.676981031894684	0.901617586612701	0.458216309547424	74.0442504882813	8367
True	False	False	False	False	2070.44311523438	227.361801147461	124.223899841309	0.54388040304184	0.894626379013062	0.286557704210281	70.9732131958008	7949
True	False	False	False	False	2056.8916015625	259.660949707031	23.2919807434082	0.521954357624054	0.910458266735077	0.266495555639267	49.1904754638672	1033
True	False	False	False	False	2207.634765625	1021.89324951172	407.055084228516	0.754471361637115	0.944041728973389	0.668840348720551	226.485015869141	83120
True	False	False	False	False	2229.44555664063	538.704895019531	9.98227787017822	0.687235474586487	0.9244145154953	0.47761595249176	45	405
True	False	False	False	False	2216.88305664063	974.742553710938	1068.10363769531	0.736017346382141	0.92485773563385	0.59904557466507	230.868118286133	222326
True	False	False	False	False	2275.23999023438	534.716613769531	1305.46008300781	0.161491364240646	0.569786906242371	0.0574840046465397	121.961769104004	143549
True	False	False	False	False	2325.26147460938	1011.76153564453	43.256534576416	0.817455768585205	0.954181313514709	1	48.6923065185547	1899
True	False	False	False	False	2277.806640625	1376.29833984375	36.6016845703125	0.762958765029907	0.945348680019379	0.710821986198425	50.3939399719238	1663
True	False	False	False	False	2319.6767578125	1408.31762695313	194.099838256836	0.465002745389938	0.849852979183197	0.220478236675262	85.3428573608398	14935
True	False	False	False	False	2344.2177734375	1378.16760253906	228.483245849609	0.420874327421188	0.764239847660065	0.18957830965519	89.3834915161133	18413
True	False	False	False	False	2359.78344726563	338.946594238281	666.594299316406	0.613945364952087	0.918378233909607	0.363116145133972	147.101501464844	88408
True	False	False	False	False	2360.97998046875	1382.3095703125	80.9673614501953	0.540082335472107	0.893730819225311	0.282973170280457	89.2054824829102	6512
True	False	False	False	False	2362.70361328125	1407.39343261719	228.483245849609	0.52043604850769	0.92659068107605	0.265160381793976	82.5776672363281	17011
True	False	False	False	False	2369.01513671875	1492.93835449219	498.004730224609	0.306490212678909	0.923798024654388	0.123043932020664	83.0467681884766	37288
True	False	False	False	False	2390.61157226563	302.764007568359	215.173538208008	0.785823166370392	0.960724771022797	1	222.479385375977	43161
True	False	False	False	False	2444.7607421875	762.146789550781	442.547637939453	0.711595475673676	0.967271864414215	0.530757367610931	208.869674682617	83339
True	False	False	False	False	2445.82690429688	1005.84722900391	1767.97229003906	0.491272896528244	0.882186710834503	0.240727543830872	237.0087890625	377792
True	False	False	False	False	2567.98706054688	1233.89624023438	58.7845230102539	0.788068115711212	0.946495592594147	1	125.056602478027	6628
True	False	False	False	False	2615.69116210938	355.072784423828	632.2109375	0.486842453479767	0.8932204246521	0.237203270196915	93.5245590209961	53309
True	False	False	False	False	2972.17016601563	114.493309020996	468.057891845703	0.314071893692017	0.949043214321136	0.126971051096916	202.755920410156	85563
True	False	False	False	False	2974.75512695313	75.3257293701172	35.4925422668457	0.838477969169617	0.962674856185913	1	48.15625	1541
