# Supplementary material for: Gene Delivery Mediated by Backbone-Degradable RAFT Copolymers
Source: Biomacromolecules. 2026 Feb 12;27(3):1846–56. doi: 10.1021/acs.biomac.5c01662 (PMC12977016; doi:10.1021/acs.biomac.5c01662)
Supplement: Supplementary file 2 [file bm5c01662_si_002.zip › Celigo Raw Data/Object (Cell)-Level Data/GFP/7-15-2024-2-29-10-PM_object_B3.csv]

Plate ID	PM_2024_07_15_PPP41-45_NP_5_10_20_PEIpro_200ngwell_U2OS_6k_Plate2
Plate Name
Plate Description
Scan ID	7/15/2024 2:29:10 PM
Scan Description
Scan Result ID	7/15/2024 2:29:10 PM
Scan Result Description
Software Version	5.1.0.0
Experiment Name
Application Name	Target 1
Plate Type	96-Well BD Falcon™ 353072 Plate
Acquisition Start/End Times	7/15/2024 2:29:10 PM - 7/15/2024 2:30:17 PM
Analysis Start Time	7/15/2024 2:29:10 PM
User ID	Local Administrator
Scan Area Object-Level Data CSV Report
Row	B
Column	3
Total	Class 1	Class 2	Class 3	Class 4	X Position (µm)	Y Position (µm)	Target 1: Area (µm²)	Target 1: Form Factor	Target 1: Smoothness	Target 1: Aspect Ratio	Target 1: Mean Intensity	Target 1: Integrated Intensity
True	False	False	False	False	-2584.70922851563	-2477.15087890625	25.5102653503418	0.729883551597595	0.951272964477539	0.579949259757996	49.0434799194336	1128
True	False	False	False	False	-2617.74755859375	-2373.80322265625	197.427261352539	0.303559750318527	0.775749444961548	0.121541641652584	65.3033676147461	11624
True	False	False	False	False	-2595.3740234375	-2455.04150390625	525.733276367188	0.301269203424454	0.705841600894928	0.120373360812664	113.512657165527	53805
True	False	False	False	False	-2579.89526367188	-2389.70751953125	92.0587844848633	0.614066243171692	0.940065443515778	0.363269209861755	61.0843391418457	5070
True	False	False	False	False	-2590.34106445313	-2383.80419921875	21.0736961364746	0.602947294712067	0.928321480751038	0.349546879529953	69.5789489746094	1322
True	False	False	False	False	-2579.79956054688	-2365.6171875	35.4925422668457	0.627549946308136	0.932655990123749	0.380923300981522	54.8125	1754
True	False	False	False	False	-2323.35717773438	-2353.16674804688	1606.03759765625	0.415223479270935	0.847057640552521	0.185868054628372	212.835632324219	308186
True	False	False	False	False	-2488.49145507813	-1961.62280273438	2064.11328125	0.238589078187943	0.702263832092285	0.0902763158082962	142.552932739258	265291
True	False	False	False	False	-2281.81616210938	-1909.06115722656	1535.05249023438	0.315098643302917	0.720023453235626	0.12750743329525	172.730484008789	239059
True	False	False	False	False	-2248.24389648438	-2606.513671875	168.589569091797	0.799774885177612	0.949455857276917	1	174	26448
True	False	False	False	False	-2037.68676757813	-2507.119140625	865.130737304688	0.598413705825806	0.899988532066345	0.344148993492126	138.170516967773	107773
True	False	False	False	False	-2139.83666992188	-2109.171875	431.456207275391	0.847628235816956	0.950910568237305	1	229.586120605469	89309
True	False	False	False	False	-2214.826171875	-1957.53698730469	2402.4013671875	0.742692947387695	0.929920792579651	0.621820271015167	241.064178466797	522145
True	False	False	False	False	-2245.49609375	-1942.89440917969	14.4188451766968	0.490882784128189	0.93504536151886	0.240415349602699	80.9230804443359	1052
True	False	False	False	False	-2164.51513671875	-2105.08740234375	56.5662384033203	0.513917446136475	0.937007188796997	0.259502530097961	51.6666679382324	2635
True	False	False	False	False	-2063.52661132813	-2477.09423828125	1061.44885253906	0.458100765943527	0.918488502502441	0.215403020381927	129.797286987305	124216
True	False	False	False	False	-2811.22900390625	-1663.71337890625	159.716445922852	0.647370338439941	0.915506958961487	0.40922823548317	61.4930572509766	8855
True	False	False	False	False	-2837.82958984375	-1419.27075195313	393.745391845703	0.834550440311432	0.956666350364685	1	122.833801269531	43606
True	False	False	False	False	-3222.89111328125	-1333.37585449219	186.335845947266	0.804924726486206	0.943360388278961	1	96.4523773193359	16204
True	False	False	False	False	-3210.27294921875	-1382.02722167969	126.442184448242	0.797434329986572	0.945412218570709	1	46.5263175964355	5304
True	False	False	False	False	-2861.0048828125	-752.165832519531	43.256534576416	0.492153942584991	0.901124179363251	0.241433933377266	37.8461532592773	1476
True	False	False	False	False	-3035.56298828125	-665.680419921875	90.9496383666992	0.815059661865234	0.962392508983612	1	48.9756088256836	4016
True	False	False	False	False	-3199.4375	-476.051055908203	212.955261230469	0.826141059398651	0.949825406074524	1	179.984375	34557
True	False	False	False	False	-3006.22021484375	-665.532104492188	93.1679229736328	0.544204831123352	0.889509201049805	0.286866098642349	58.238094329834	4892
True	False	False	False	False	-2802.68725585938	-463.547515869141	788.599914550781	0.551374614238739	0.893624544143677	0.293774485588074	111.603378295898	79350
True	False	False	False	False	-2791.32080078125	-1632.48156738281	106.477630615234	0.355122625827789	0.901141405105591	0.149316489696503	59.875	5748
True	False	False	False	False	-2779.74389648438	-431.493713378906	39.9291114807129	0.471643835306168	0.896374464035034	0.225454315543175	73.1388854980469	2633
True	False	False	False	False	-2769.03784179688	-1703.99377441406	980.481506347656	0.662003576755524	0.917218625545502	0.432282984256744	178.323532104492	157638
True	False	False	False	False	-2750.68872070313	-1670.61181640625	740.906799316406	0.42751932144165	0.807831525802612	0.194008469581604	122.261978149414	81671
True	False	False	False	False	-2661.0546875	-984.771118164063	349.379699707031	0.817197740077972	0.950103163719177	1	195.873016357422	61700
True	False	False	False	False	-2760.06225585938	-432.533813476563	104.259346008301	0.302136898040771	0.834535837173462	0.120815314352512	54.680850982666	5140
True	False	False	False	False	-2681.44116210938	-878.199829101563	400.400238037109	0.835218191146851	0.94647204875946	1	195.113571166992	70436
True	False	False	False	False	-2654.28125	-1646.87487792969	138.64274597168	0.404914289712906	0.918101072311401	0.179229736328125	55.6160011291504	6952
True	False	False	False	False	-2637.87670898438	-1623.64416503906	24.401123046875	0.698149502277374	0.935971975326538	0.500038266181946	51.2272720336914	1127
True	False	False	False	False	-2606.55102539063	-1411.41650390625	43.256534576416	0.450839281082153	0.880312979221344	0.210165485739708	48.6410255432129	1897
True	False	False	False	False	-2586.71801757813	-1387.52807617188	2379.109375	0.399154990911484	0.843014299869537	0.175592109560966	126.996734619141	272408
True	False	False	False	False	-2584.09619140625	-1341.49816894531	12.2005615234375	0.681430399417877	0.921230614185333	0.46645313501358	38.6363639831543	425
True	False	False	False	False	-2556.43579101563	-1303.24169921875	24.401123046875	0.715491533279419	0.935181617736816	0.54042637348175	45.7727279663086	1007
True	False	False	False	False	-2555.28637695313	-1359.60363769531	38.8199691772461	0.770017266273499	0.946688234806061	0.754476308822632	42.9714279174805	1504
True	False	False	False	False	-2544.25170898438	-1300.43579101563	42.1473922729492	0.759709894657135	0.946664214134216	0.693692982196808	54.2368431091309	2061
True	False	False	False	False	-2534.13671875	-1265.16345214844	1257.76696777344	0.267531007528305	0.847504317760468	0.103743404150009	186.887130737305	211930
True	False	False	False	False	-2512.84912109375	-1236.57336425781	1201.20068359375	0.327266931533813	0.88129997253418	0.133948937058449	194.907669067383	211085
True	False	False	False	False	-2497.28295898438	-956.583740234375	970.499206542969	0.720944404602051	0.949900805950165	0.554641664028168	207.3154296875	181401
True	False	False	False	False	-2340.36181640625	-1831.90515136719	339.397430419922	0.853732645511627	0.955449879169464	1	217.70915222168	66619
True	False	False	False	False	-2459.83447265625	-1718.67004394531	78.7490768432617	0.765397131443024	0.943763673305511	0.724761068820953	44.5070419311523	3160
True	False	False	False	False	-2475.443359375	-1680.44665527344	202.97297668457	0.604104340076447	0.928263247013092	0.350942254066467	62.1092910766602	11366
True	False	False	False	False	-2456.68505859375	-1630.70776367188	239.574661254883	0.314429223537445	0.762297511100769	0.127157598733902	68.6712951660156	14833
True	False	False	False	False	-2475.19091796875	-1272.26159667969	12.2005615234375	0.768196105957031	0.939064502716064	0.742168962955475	33.0909080505371	364
True	False	False	False	False	-2461.62817382813	-1245.11804199219	14.4188451766968	0.742955923080444	0.934609174728394	0.622766435146332	34.9230766296387	454
True	False	False	False	False	-2454.47998046875	-1673.36206054688	157.498153686523	0.638379096984863	0.952165901660919	0.396009296178818	62.0915489196777	8817
True	False	False	False	False	-2344.90112304688	-1631.88342285156	18.8554134368896	0.75434798002243	0.942380666732788	0.66828989982605	51.0588226318359	868
True	False	False	False	False	-2373.34643554688	-1598.81994628906	131.987884521484	0.557332336902618	0.934470534324646	0.299653738737106	75.6218490600586	8999
True	False	False	False	False	-2426.75244140625	-985.448547363281	17.7462711334229	0.442600399255753	0.849285542964935	0.20434482395649	82.75	1324
True	False	False	False	False	-2425.90185546875	-965.741088867188	210.736968994141	0.388185083866119	0.880525410175323	0.168798312544823	69.0210494995117	13114
True	False	False	False	False	-2442.01611328125	-687.371154785156	9.98227787017822	0.428685814142227	0.923164904117584	0.194793805480003	72.6666641235352	654
True	False	False	False	False	-2447.2802734375	-47.116756439209	1020.41058349609	0.337447464466095	0.734456777572632	0.139462053775787	129.484786987305	119126
True	False	False	False	False	-2427.20581054688	-813.946899414063	86.513069152832	0.740397691726685	0.944778859615326	0.613727450370789	55.9358978271484	4363
True	False	False	False	False	-2418.67944335938	-982.810180664063	21.0736961364746	0.497846275568008	0.905239224433899	0.246043413877487	73	1387
True	False	False	False	False	-2418.29858398438	-686.134948730469	273.958068847656	0.764977395534515	0.93329656124115	0.722286880016327	122.352226257324	30221
True	False	False	False	False	-2417.64135742188	-1543.7392578125	737.579406738281	0.689586818218231	0.932034909725189	0.482280969619751	92.518798828125	61525
True	False	False	False	False	-2381.888671875	-1520.75720214844	725.378845214844	0.380564987659454	0.931560397148132	0.164179459214211	86.1620788574219	56350
True	False	False	False	False	-2407.49731445313	-707.88623046875	1821.21105957031	0.150092214345932	0.672353386878967	0.0529713965952396	145.162002563477	238356
True	False	False	False	False	-2406.19140625	-68.5386657714844	1253.33044433594	0.623164892196655	0.911882698535919	0.375051736831665	119.825660705566	135403
True	False	False	False	False	-2397.14697265625	-675.701477050781	22.1828384399414	0.55325049161911	0.954506158828735	0.295611768960953	68.5500030517578	1371
True	False	False	False	False	-2384.439453125	-809.289672851563	154.17073059082	0.404682070016861	0.859163403511047	0.179082095623016	61.6043167114258	8563
True	False	False	False	False	-2363.12719726563	-1613.34448242188	560.11669921875	0.308618038892746	0.855966448783875	0.124140180647373	98.8990097045898	49944
True	False	False	False	False	-2333.54760742188	-1614.42138671875	21.0736961364746	0.656467795372009	0.937866926193237	0.423319727182388	62	1178
True	False	False	False	False	-2356.13500976563	-805.677978515625	32.1651153564453	0.48847970366478	0.899266719818115	0.238500252366066	44.6206893920898	1294
True	False	False	False	False	-2352.2919921875	-681.671508789063	102.041061401367	0.395859241485596	0.915733575820923	0.173532694578171	81.5652160644531	7504
True	False	False	False	False	-2341.15991210938	-672.921630859375	326.087738037109	0.595443308353424	0.867154181003571	0.340670734643936	92.3945541381836	27164
True	False	False	False	False	-2314.57177734375	-1716.216796875	45.4748191833496	0.768088281154633	0.944926857948303	0.741466164588928	62.6829261779785	2570
True	False	False	False	False	-2313.49755859375	-1786.95275878906	733.142822265625	0.580311715602875	0.928059756755829	0.323624014854431	104.034797668457	68767
True	False	False	False	False	-2304.84008789063	-1737.30969238281	12.2005615234375	0.741141617298126	0.928999543190002	0.616318583488464	53.4545440673828	588
True	False	False	False	False	-2306.60424804688	-1702.52294921875	116.459907531738	0.652442932128906	0.951936304569244	0.416991353034973	66.7619018554688	7010
True	False	False	False	False	-2302.64794921875	-1854.22827148438	829.63818359375	0.41898038983345	0.87780886888504	0.188328996300697	135.316848754883	101217
True	False	False	False	False	-2294.80737304688	-1832.55224609375	25.5102653503418	0.688737690448761	0.930371165275574	0.480586379766464	109.82608795166	2526
True	False	False	False	False	-2295.54931640625	-1817.35180664063	555.680114746094	0.417418569326401	0.860282242298126	0.187303185462952	116.071853637695	58152
True	False	False	False	False	-2279.86254882813	-1726.24658203125	240.683807373047	0.631769835948944	0.911900222301483	0.386699765920639	74.7096786499023	16212
True	False	False	False	False	-2268.79077148438	-1164.755859375	58.7845230102539	0.820813894271851	0.955270767211914	1	50.6037750244141	2682
True	False	False	False	False	-2252.3408203125	-1621.51025390625	613.35546875	0.326985657215118	0.709183156490326	0.133798226714134	119.016273498535	65816
True	False	False	False	False	-2183.92724609375	-1885.92712402344	2216.06567382813	0.586789727210999	0.895353138446808	0.330788940191269	237.297790527344	474121
True	False	False	False	False	-2101.359375	-1362.55676269531	73.203369140625	0.815053641796112	0.960058152675629	1	76.3181838989258	5037
True	False	False	False	False	-2103.46850585938	-1309.81469726563	1889.97790527344	0.349739402532578	0.900381922721863	0.146275997161865	211.445419311523	360303
True	False	False	False	False	-1913.01013183594	-1448.03002929688	16.6371288299561	0.646814525127411	0.90358954668045	0.408391445875168	37.6666679382324	565
True	False	False	False	False	-1950.9150390625	-1373.60900878906	27.7285480499268	0.655060887336731	0.93486762046814	0.421090096235275	41.2400016784668	1031
True	False	False	False	False	-1949.96337890625	-1436.30773925781	48.80224609375	0.658792555332184	0.925247848033905	0.427046239376068	48.6590919494629	2141
True	False	False	False	False	-1937.171875	-1411.18957519531	610.028076171875	0.558386325836182	0.867034196853638	0.300707399845123	137.092727661133	75401
True	False	False	False	False	-1948.75952148438	-1393.59985351563	24.401123046875	0.58944296836853	0.935343980789185	0.333780020475388	77.7272720336914	1710
True	False	False	False	False	-3243.8330078125	513.18310546875	656.612060546875	0.228672981262207	0.711933612823486	0.0858181565999985	169.429046630859	100302
True	False	False	False	False	-3219.87768554688	489.275268554688	215.173538208008	0.52284175157547	0.897581219673157	0.267278999090195	73.8041229248047	14318
True	False	False	False	False	-3211.62133789063	529.279357910156	472.494476318359	0.33162248134613	0.753579199314117	0.13629350066185	121.154930114746	51612
True	False	False	False	False	-3198.35913085938	642.916198730469	177.462707519531	0.490235865116119	0.94234710931778	0.239898458123207	58.0812492370605	9293
True	False	False	False	False	-3193.95825195313	675.905639648438	323.869445800781	0.451165586709976	0.869946956634521	0.210398659110069	88.2671203613281	25774
True	False	False	False	False	-2903.59716796875	1052.74597167969	95.3862075805664	0.827333629131317	0.957044959068298	1	86.1162796020508	7406
True	False	False	False	False	-2894.06884765625	998.736938476563	2072.986328125	0.178320035338402	0.556965887546539	0.0642945170402527	180.521133422852	337394
True	False	False	False	False	-2884.23217773438	1077.048828125	184.117568969727	0.787859082221985	0.957994103431702	1	83.1807250976563	13808
True	False	False	False	False	-2772.46875	1254.89526367188	25.5102653503418	0.748013913631439	0.935181617736816	0.641803920269012	92.8695678710938	2136
True	False	False	False	False	-2729.61059570313	1267.84558105469	3010.21118164063	0.358933627605438	0.817901492118835	0.151490300893784	202.412307739258	549347
True	False	False	False	False	-2729.45532226563	478.636383056641	9.98227787017822	0.687235474586487	0.9244145154953	0.47761595249176	33.2222213745117	299
True	False	False	False	False	-2683.64477539063	1317.375	1162.38073730469	0.338038414716721	0.760626614093781	0.139785632491112	171.754776000977	179999
True	False	False	False	False	-2658.90502929688	452.651611328125	1637.09350585938	0.481999337673187	0.909195125102997	0.233403116464615	205.960708618164	303998
True	False	False	False	False	-2669.43432617188	882.293701171875	718.723999023438	0.317027181386948	0.8793985247612	0.128517866134644	88.4783935546875	57334
True	False	False	False	False	-2626.38061523438	906.328979492188	466.948760986328	0.255908340215683	0.740216970443726	0.0982512235641479	89.5225677490234	37689
True	False	False	False	False	-2622.32470703125	949.53173828125	78.7490768432617	0.597966551780701	0.945676147937775	0.343622416257858	104.830986022949	7443
True	False	False	False	False	-2636.5771484375	970.041687011719	59.8936653137207	0.441305130720139	0.882122993469238	0.20344115793705	66.185188293457	3574
True	False	False	False	False	-2609.49609375	930.791687011719	68.7667999267578	0.596449851989746	0.957044959068298	0.341844260692596	76.3225784301758	4732
True	False	False	False	False	-2598.96240234375	982.882690429688	601.154907226563	0.21456404030323	0.661269009113312	0.0796042457222939	85.4723281860352	46326
True	False	False	False	False	-2437.201171875	1897.74584960938	98.7136306762695	0.622558355331421	0.943826198577881	0.374249786138535	37.235954284668	3314
True	False	False	False	False	-2410.04345703125	1909.33776855469	13.3097038269043	0.470662444829941	0.87548965215683	0.224713116884232	29.1666660308838	350
True	False	False	False	False	-2365.3037109375	1420.70983886719	128.660461425781	0.802213251590729	0.939961791038513	1	147.620697021484	17124
True	False	False	False	False	-2306.70556640625	1894.97875976563	146.40673828125	0.726016283035278	0.951048910617828	0.568666875362396	48.2803039550781	6373
True	False	False	False	False	-2298.35498046875	1600.08911132813	29.9468326568604	0.637438416481018	0.939307272434235	0.394664078950882	54.2222213745117	1464
True	False	False	False	False	-2288.50756835938	1364.40600585938	1663.712890625	0.610731542110443	0.930091798305511	0.359078764915466	228.013336181641	342020
True	False	False	False	False	-2279.85278320313	1642.873046875	49.9113883972168	0.647322654724121	0.944456338882446	0.40915635228157	65.4888916015625	2947
True	False	False	False	False	-2284.2841796875	1653.26635742188	57.6753807067871	0.534328043460846	0.888926386833191	0.277632147073746	51.0576934814453	2655
True	False	False	False	False	-2279.72705078125	1540.50805664063	1933.234375	0.526709377765656	0.889091432094574	0.270720630884171	192.531265258789	335582
True	False	False	False	False	-2267.85913085938	1618.86804199219	13.3097038269043	0.66390061378479	0.890795469284058	0.435427129268646	58.8333320617676	706
True	False	False	False	False	-2263.68090820313	1302.67297363281	13.3097038269043	0.483687043190002	0.908336460590363	0.234721258282661	54.1666679382324	650
True	False	False	False	False	-2255.32177734375	1647.29479980469	94.2770690917969	0.351662009954453	0.8510502576828	0.147357881069183	57.9764709472656	4928
True	False	False	False	False	-2241.3671875	1316.23413085938	356.034576416016	0.178643614053726	0.685623526573181	0.0644272491335869	90.4984436035156	29050
True	False	False	False	False	-2244.00854492188	1634.78747558594	24.401123046875	0.622672140598297	0.926321446895599	0.374400079250336	62.5454559326172	1376
True	False	False	False	False	-2236.984375	1644.005859375	25.5102653503418	0.616235852241516	0.879984498023987	0.366031587123871	57.5217399597168	1323
True	False	False	False	False	-2224.04565429688	1920.6982421875	777.508483886719	0.146832555532455	0.576813578605652	0.0516954734921455	79.6205444335938	55814
True	False	False	False	False	-2210.24047851563	1927.77722167969	14.4188451766968	0.422790467739105	0.870981514453888	0.190848231315613	84.3076934814453	1096
True	False	False	False	False	-2193.49926757813	1931.41528320313	85.4039306640625	0.610880792140961	0.915535986423492	0.359264969825745	54.9220771789551	4229
True	False	False	False	False	-2184.25756835938	1340.16235351563	519.078430175781	0.314013451337814	0.832452595233917	0.126940563321114	82.3589706420898	38544
True	False	False	False	False	-2136.80883789063	610.111694335938	738.688537597656	0.289025276899338	0.772992551326752	0.114215277135372	142.608108520508	94977
True	False	False	False	False	-2153.40185546875	1354.62048339844	297.250030517578	0.468667536973953	0.921555161476135	0.223212748765945	67.414176940918	18067
True	False	False	False	False	-2109.26806640625	1664.66833496094	24.401123046875	0.830724716186523	0.955192744731903	1	36.1363639831543	795
True	False	False	False	False	-2080.85522460938	1424.58276367188	1641.53002929688	0.660666286945343	0.906446993350983	0.430089205503464	239.164184570313	353963
True	False	False	False	False	-1967.04602050781	1306.02221679688	1362.0263671875	0.499985545873642	0.898482918739319	0.247796446084976	215.679153442383	264854
True	False	False	False	False	-1962.30773925781	1281.52087402344	11.0914192199707	0.763594925403595	0.936281979084015	0.714360892772675	71.8000030517578	718
True	False	False	False	False	-1905.52307128906	904.784484863281	62.1119499206543	0.595203518867493	0.945234835147858	0.340391874313354	60.3571434020996	3380
True	False	False	False	False	-1972.41455078125	2051.98828125	12.2005615234375	0.768196105957031	0.939064502716064	0.742168962955475	29.6363639831543	326
True	False	False	False	False	-430.540985107422	-3572.53295898438	21.0736961364746	0.656467795372009	0.937866926193237	0.423319727182388	30.6842098236084	583
True	False	False	False	False	-875.840576171875	-3207.71362304688	1011.53747558594	0.444281876087189	0.865982890129089	0.205522492527962	191.308120727539	174473
True	False	False	False	False	-1847.99719238281	-3095.08837890625	86.513069152832	0.484671890735626	0.934095621109009	0.235493466258049	43.5769233703613	3399
True	False	False	False	False	-1876.94714355469	-3081.87768554688	33.2742576599121	0.577209532260895	0.956101536750793	0.320259779691696	38.7666664123535	1163
True	False	False	False	False	-1561.19396972656	-2996.12036132813	73.203369140625	0.845833301544189	0.964172780513763	1	43.9545440673828	2901
True	False	False	False	False	-1762.13671875	-2741.67211914063	542.370422363281	0.220725059509277	0.747649192810059	0.0822993889451027	83.7995910644531	40978
True	False	False	False	False	-1815.53161621094	-2731.71801757813	1572.76330566406	0.651838839054108	0.901509702205658	0.416054666042328	226.754577636719	321538
True	False	False	False	False	-1674.46997070313	-2962.24145507813	73.203369140625	0.832875907421112	0.95962381362915	1	43.0303039550781	2840
True	False	False	False	False	-1414.85705566406	-2672.8076171875	95.3862075805664	0.827333629131317	0.964746832847595	1	54.4418601989746	4682
True	False	False	False	False	-1333.57373046875	-3187.5576171875	55.4570960998535	0.842206358909607	0.95892596244812	1	39.5999984741211	1980
True	False	False	False	False	-709.448547363281	-2931.48754882813	1372.00854492188	0.347431391477585	0.814994871616364	0.144983068108559	199.645111083984	246961
True	False	False	False	False	-1051.19152832031	-2866.0185546875	56.5662384033203	0.823355436325073	0.957528114318848	1	45.529411315918	2322
True	False	False	False	False	-738.464782714844	-2819.34252929688	227.374099731445	0.830380141735077	0.95405125617981	1	188.258529663086	38593
True	False	False	False	False	-662.474365234375	-3423.7529296875	849.602722167969	0.71135401725769	0.932890832424164	0.530170500278473	225.300262451172	172580
True	False	False	False	False	-658.488037109375	-3303.31518554688	109.805053710938	0.673756539821625	0.951774656772614	0.452408254146576	57.0606079101563	5649
True	False	False	False	False	-627.017150878906	-3249.51708984375	788.599914550781	0.468312293291092	0.866971254348755	0.222946465015411	172.220809936523	122449
True	False	False	False	False	-461.791748046875	-2670.53295898438	215.173538208008	0.816940188407898	0.959756672382355	1	58.2680397033691	11304
True	False	False	False	False	-419.824249267578	-3574.45288085938	9.98227787017822	0.785398185253143	0.931883156299591	1	32	288
True	False	False	False	False	-8.4813232421875	-3579.28173828125	18.8554134368896	0.445441395044327	0.89703905582428	0.20633764564991	35.705883026123	607
True	False	False	False	False	8.29321098327637	-3576.423828125	174.135284423828	0.745143830776215	0.944853007793427	0.63079971075058	69.9235687255859	10978
True	False	False	False	False	26.209831237793	-3575.92651367188	144.188446044922	0.799139618873596	0.954983711242676	1	57.730770111084	7505
True	False	False	False	False	-270.610809326172	-3386.4423828125	405.945953369141	0.49714994430542	0.937200784683228	0.245475262403488	163.647537231445	59895
True	False	False	False	False	-371.339782714844	-2933.69677734375	463.621337890625	0.697672188282013	0.932868599891663	0.49901470541954	135.155502319336	56495
True	False	False	False	False	41.4283866882324	-2909.8125	448.093353271484	0.732440412044525	0.941629886627197	0.587718963623047	221.242568969727	89382
True	False	False	False	False	-282.051788330078	-2764.84594726563	275.067199707031	0.782398581504822	0.925347566604614	0.883594453334808	215.451614379883	53432
True	False	False	False	False	-272.2978515625	-2738.90649414063	45.4748191833496	0.703044712543488	0.947310328483582	0.51078599691391	72.9268264770508	2990
True	False	False	False	False	-277.347015380859	-2724.6552734375	73.203369140625	0.802794396877289	0.958397746086121	1	90.1060638427734	5947
True	False	False	False	False	-264.233245849609	-2701.55151367188	26.6194076538086	0.780536234378815	0.942926585674286	0.854119598865509	34.375	825
True	False	False	False	False	-257.501129150391	-2737.96362304688	163.043869018555	0.858571112155914	0.962684988975525	1	195.591842651367	28752
True	False	False	False	False	-255.727355957031	-2713.9345703125	33.2742576599121	0.786073088645935	0.948771238327026	1	36.3333320617676	1090
True	False	False	False	False	-929.419067382813	-2501.1962890625	22.1828384399414	0.431209653615952	0.851718783378601	0.196500986814499	43.3499984741211	867
True	False	False	False	False	-1055.52758789063	-2464.51245117188	1397.51879882813	0.568054854869843	0.887897908687592	0.310571849346161	134.546829223633	169529
True	False	False	False	False	-1371.07592773438	-2235.04296875	62.1119499206543	0.774550676345825	0.940485060214996	0.789673984050751	55.5357131958008	3110
True	False	False	False	False	-1152.8037109375	-2179.4365234375	556.789245605469	0.387206494808197	0.814543604850769	0.168200641870499	87.6254959106445	43988
True	False	False	False	False	-1380.01379394531	-1896.53820800781	505.768737792969	0.384207934141159	0.932509183883667	0.166377559304237	147.122802734375	67088
True	False	False	False	False	-1345.89379882813	-1989.80908203125	405.945953369141	0.79243940114975	0.957116603851318	1	228.161209106445	83507
True	False	False	False	False	-1278.56066894531	-1954.48095703125	59.8936653137207	0.83630096912384	0.960615336894989	1	53.462963104248	2887
True	False	False	False	False	-1327.1611328125	-1926.24255371094	69.8759460449219	0.713352918624878	0.948828041553497	0.535071432590485	65.1746063232422	4106
True	False	False	False	False	-1302.14074707031	-1919.77783203125	13.3097038269043	0.743378639221191	0.931919693946838	0.624296009540558	32	384
True	False	False	False	False	-1140.89477539063	-2209.25854492188	107.586769104004	0.596281111240387	0.950221836566925	0.341647148132324	54.3298950195313	5270
True	False	False	False	False	-949.773132324219	-2459.26171875	429.237945556641	0.457031279802322	0.837481081485748	0.214625120162964	151.085266113281	58470
True	False	False	False	False	-945.327941894531	-2493.6142578125	49.9113883972168	0.427152514457703	0.793489933013916	0.193761989474297	46.466667175293	2091
True	False	False	False	False	-354.633026123047	-2404.56494140625	141.970169067383	0.807637214660645	0.951566755771637	1	53.796875	6886
True	False	False	False	False	-858.115661621094	-2172.0078125	39.9291114807129	0.792017757892609	0.946688234806061	1	42.8888893127441	1544
True	False	False	False	False	-869.938903808594	-2160.52124023438	72.0942230224609	0.751398801803589	0.936355650424957	0.655545711517334	39.1846160888672	2547
True	False	False	False	False	-842.775451660156	-2215.2705078125	896.186706542969	0.672101497650146	0.934957444667816	0.449477463960648	213.618804931641	172604
True	False	False	False	False	-397.437805175781	-2144.16064453125	523.515014648438	0.397688895463943	0.92488694190979	0.174674034118652	117.406776428223	55416
True	False	False	False	False	-738.399108886719	-2102.744140625	22.1828384399414	0.806145071983337	0.95370626449585	1	47.6500015258789	953
True	False	False	False	False	-741.305419921875	-2081.41796875	16.6371288299561	0.714476346969604	0.930929720401764	0.53786963224411	49.9333343505859	749
True	False	False	False	False	-725.258605957031	-2072.19555664063	288.376892089844	0.557898044586182	0.904215633869171	0.300218760967255	105.265380859375	27369
True	False	False	False	False	-738.4580078125	-2030.22192382813	12.2005615234375	0.608575522899628	0.880693912506104	0.356404304504395	41.5454559326172	457
True	False	False	False	False	-699.954284667969	-2107.50219726563	1023.73803710938	0.467938870191574	0.804170906543732	0.222666814923286	188.988082885742	174436
True	False	False	False	False	-30.3848991394043	-2096.53857421875	156.389007568359	0.566195726394653	0.921325385570526	0.308646559715271	53.7304954528809	7576
True	False	False	False	False	-28.0328979492188	-2132.36645507813	486.913299560547	0.671052157878876	0.932051599025726	0.447636395692825	153.223236083984	67265
True	False	False	False	False	-11.3679170608521	-2102.31225585938	16.6371288299561	0.646814525127411	0.930587589740753	0.408391445875168	52.8666648864746	793
True	False	False	False	False	-2.66289710998535	-2089.16845703125	48.80224609375	0.632937669754028	0.952624559402466	0.38832101225853	49.5454559326172	2180
True	False	False	False	False	-189.607376098633	-2077.16943359375	86.513069152832	0.84085887670517	0.958222687244415	1	43.2179489135742	3371
True	False	False	False	False	-241.421752929688	-2031.95092773438	27.7285480499268	0.691563129425049	0.9330775141716	0.486269682645798	36.9599990844727	924
True	False	False	False	False	-211.64208984375	-2045.126953125	18.8554134368896	0.509066939353943	0.853903889656067	0.255368679761887	34.705883026123	590
True	False	False	False	False	-12.9573345184326	-2076.72924804688	124.223899841309	0.519668161869049	0.904197573661804	0.264487653970718	49.3303565979004	5525
True	False	False	False	False	-1889.60095214844	-1409.251953125	582.299499511719	0.470074594020844	0.82336437702179	0.2242701202631	135.165710449219	70962
True	False	False	False	False	-1598.41564941406	-1134.01770019531	134.206176757813	0.440240979194641	0.90619969367981	0.202701032161713	54.6694221496582	6615
True	False	False	False	False	-1661.06103515625	-450.010345458984	107.586769104004	0.596281111240387	0.880876004695892	0.341647148132324	43.6907234191895	4238
True	False	False	False	False	-1832.89819335938	-394.503051757813	14.4188451766968	0.805326879024506	0.942608833312988	1	32.9230766296387	428
True	False	False	False	False	-1833.30541992188	-359.607147216797	535.715576171875	0.634042859077454	0.944386899471283	0.389864414930344	231.078674316406	111611
True	False	False	False	False	-1813.05529785156	-386.829986572266	34.3833999633789	0.607939004898071	0.891307950019836	0.355619817972183	71.0322570800781	2202
True	False	False	False	False	-1676.77478027344	-435.916473388672	131.987884521484	0.695033729076385	0.928977608680725	0.493430703878403	44.2100830078125	5261
True	False	False	False	False	-1635.30871582031	-1123.54260253906	18.8554134368896	0.572700321674347	0.903636813163757	0.315444022417068	46.1176452636719	784
True	False	False	False	False	-1613.1572265625	-1119.30688476563	21.0736961364746	0.525587975978851	0.909777700901031	0.269718170166016	56.3684196472168	1071
True	False	False	False	False	-1511.26062011719	-639.221069335938	76.5307922363281	0.317188054323196	0.872157037258148	0.128602340817451	54.3623199462891	3751
True	False	False	False	False	-1533.93774414063	-263.184204101563	58.7845230102539	0.775075852870941	0.949190139770508	0.794298112392426	35.2452812194824	1868
True	False	False	False	False	-1499.03173828125	-629.690307617188	19.9645557403564	0.497925460338593	0.846384108066559	0.246108084917068	58.2222213745117	1048
True	False	False	False	False	-1464.09411621094	-837.571411132813	2425.693359375	0.0774434730410576	0.471597760915756	0.0259468518197536	194.937362670898	426328
True	False	False	False	False	-1456.91955566406	-856.600158691406	9.98227787017822	0.461363643407822	0.928345501422882	0.217790275812149	143.111114501953	1288
True	False	False	False	False	-1385.00317382813	-1852.2421875	961.626037597656	0.600378215312958	0.912864863872528	0.346474558115005	148.577850341797	128817
True	False	False	False	False	-1336.87390136719	-1889.71057128906	2706.30639648438	0.256050169467926	0.758865177631378	0.0983175486326218	222.665573120117	543304
True	False	False	False	False	-1169.73461914063	-1612.29321289063	2271.52270507813	0.311313599348068	0.839803457260132	0.125535517930984	206.3720703125	422650
True	False	False	False	False	-1248.75573730469	-1057.29638671875	43.256534576416	0.656920969486237	0.942204594612122	0.424041956663132	62.1282043457031	2423
True	False	False	False	False	-1278.86889648438	-935.274108886719	69.8759460449219	0.435684770345688	0.872771501541138	0.199555158615112	65.8412704467773	4148
True	False	False	False	False	-1242.77563476563	-953.459045410156	234.028945922852	0.588684916496277	0.93121349811554	0.332922041416168	64.6113739013672	13633
True	False	False	False	False	-1237.75939941406	-1069.22546386719	435.892791748047	0.473907232284546	0.932255804538727	0.227171614766121	98.9109420776367	38872
True	False	False	False	False	-1220.84313964844	-962.903198242188	47.6931037902832	0.497079223394394	0.884930431842804	0.24541762471199	49.0232543945313	2108
True	False	False	False	False	-973.172912597656	-1617.9326171875	2462.29516601563	0.42599031329155	0.863245248794556	0.19298255443573	220.651351928711	489846
True	False	False	False	False	-996.333862304688	-253.720993041992	602.264099121094	0.420427858829498	0.895875334739685	0.189283281564713	209.189682006836	113590
True	False	False	False	False	-1079.99816894531	-187.718627929688	1011.53747558594	0.130849808454514	0.531126797199249	0.0455298349261284	97.7620620727539	89159
True	False	False	False	False	-1140.88330078125	-153.176849365234	13.3097038269043	0.743378639221191	0.931919693946838	0.624296009540558	32.6666679382324	392
True	False	False	False	False	-1088.15856933594	-134.969589233398	1130.21569824219	0.282257467508316	0.887817084789276	0.11087255179882	100.791954040527	102707
True	False	False	False	False	-1080.03857421875	-55.9145812988281	1082.52258300781	0.591614365577698	0.903965771198273	0.336253106594086	228.802261352539	223311
True	False	False	False	False	-1078.26977539063	-32.5410957336426	66.5485153198242	0.391238927841187	0.918454051017761	0.170672208070755	55.5499992370605	3333
True	False	False	False	False	-1072.6328125	-242.689254760742	139.751892089844	0.408153593540192	0.931362628936768	0.181297808885574	43.0476188659668	5424
True	False	False	False	False	-1068.84484863281	-159.234466552734	22.1828384399414	0.634681344032288	0.948104023933411	0.390760332345963	45.0499992370605	901
True	False	False	False	False	-1063.82983398438	-99.2705230712891	455.857330322266	0.3614362180233	0.943009376525879	0.152927607297897	87.5109481811523	35967
True	False	False	False	False	-1052.73596191406	-113.511863708496	133.097030639648	0.486076176166534	0.942454814910889	0.236598432064056	90.0500030517578	10806
True	False	False	False	False	-1042.47106933594	-60.6958274841309	545.697814941406	0.444916099309921	0.93520575761795	0.205968052148819	84.7703247070313	41707
True	False	False	False	False	-984.1376953125	-627.689636230469	197.427261352539	0.89323753118515	0.977580964565277	1	183.308990478516	32629
True	False	False	False	False	-959.304138183594	7.22992420196533	500.223022460938	0.304315805435181	0.845180571079254	0.121928416192532	73.9844818115234	33367
True	False	False	False	False	-970.648803710938	45.1247100830078	22.1828384399414	0.55325049161911	0.898393452167511	0.295611768960953	50.0499992370605	1001
True	False	False	False	False	-948.568237304688	21.4129676818848	23.2919807434082	0.431572645902634	0.842918157577515	0.196747422218323	63.238094329834	1328
True	False	False	False	False	-946.139587402344	50.6778945922852	16.6371288299561	0.76893937587738	0.947792708873749	0.747088372707367	35.6666679382324	535
True	False	False	False	False	-905.104248046875	-1608.70166015625	1121.34252929688	0.498256772756577	0.875404357910156	0.246378913521767	211.470825195313	213797
True	False	False	False	False	-922.686340332031	-588.7197265625	12.2005615234375	0.768196105957031	0.939064502716064	0.742168962955475	88.636360168457	975
True	False	False	False	False	-883.955627441406	-580.727416992188	47.6931037902832	0.805555999279022	0.960126519203186	1	40.209300994873	1729
True	False	False	False	False	-922.363220214844	-577.472595214844	468.057891845703	0.270628303289413	0.913740456104279	0.105226747691631	154.345977783203	65134
True	False	False	False	False	-921.592712402344	-38.8684272766113	303.904907226563	0.414386719465256	0.815492033958435	0.185323029756546	76.4598541259766	20950
True	False	False	False	False	-900.273132324219	-30.6320781707764	148.625015258789	0.23955525457859	0.708943367004395	0.0907148197293282	64.6194000244141	8659
True	False	False	False	False	-878.95947265625	-569.135314941406	31.0559749603271	0.792491853237152	0.95398223400116	1	40.75	1141
True	False	False	False	False	-759.446716308594	-674.720153808594	86.513069152832	0.499810606241226	0.866600811481476	0.247652649879456	47.1538467407227	3678
True	False	False	False	False	-820.953735351563	-311.531677246094	1694.76892089844	0.464403748512268	0.85638165473938	0.220033928751945	173.101440429688	264499
True	False	False	False	False	-816.674926757813	-279.911529541016	65.4393768310547	0.60625684261322	0.940658330917358	0.353557705879211	61.6101684570313	3635
True	False	False	False	False	-781.55615234375	12.1819972991943	35.4925422668457	0.507745087146759	0.908613264560699	0.254253089427948	56.90625	1821
True	False	False	False	False	-781.236877441406	-622.879455566406	110.914192199707	0.64786285161972	0.93843287229538	0.409971982240677	84.879997253418	8488
True	False	False	False	False	-766.125671386719	-599.86962890625	950.53466796875	0.583264052867889	0.90629369020462	0.326865613460541	165.339553833008	141696
True	False	False	False	False	-779.1650390625	-316.172424316406	35.4925422668457	0.795358955860138	0.950105845928192	1	38.1875	1222
True	False	False	False	False	-761.052734375	-17.0006160736084	9.98227787017822	0.282743334770203	0.959129869937897	0.111111111938953	58.4444427490234	526
True	False	False	False	False	-760.2119140625	18.913745880127	63.2210922241211	0.62330162525177	0.947081565856934	0.375232875347137	54.4210510253906	3102
True	False	False	False	False	-750.831604003906	-5.17922639846802	668.812622070313	0.309510856866837	0.847503900527954	0.124601528048515	91.5820922851563	55224
True	False	False	False	False	-740.860412597656	-690.143798828125	44.3656768798828	0.634681344032288	0.899063110351563	0.390760332345963	67.4749984741211	2699
True	False	False	False	False	-710.412353515625	-778.460693359375	9.98227787017822	0.461363643407822	0.875434041023254	0.217790275812149	41.4444427490234	373
True	False	False	False	False	-731.1494140625	-699.605407714844	9.98227787017822	0.428685814142227	0.890982568264008	0.194793805480003	68	612
True	False	False	False	False	-724.467346191406	-613.71240234375	990.463745117188	0.474516957998276	0.918682277202606	0.227636128664017	143.744674682617	128364
True	False	False	False	False	-717.533325195313	-713.776489257813	188.554138183594	0.372397601604462	0.911953032016754	0.159316629171371	52.6647071838379	8953
True	False	False	False	False	-592.068298339844	-981.694458007813	87.6222152709961	0.511811673641205	0.935596883296967	0.257699996232986	62.3544311523438	4926
True	False	False	False	False	-605.402954101563	-945.284790039063	25.5102653503418	0.34436884522438	0.897494435310364	0.143277183175087	42.0434799194336	967
True	False	False	False	False	-654.482421875	-842.86474609375	33.2742576599121	0.616532325744629	0.921129167079926	0.366411358118057	37.7666664123535	1133
True	False	False	False	False	-665.547485351563	-649.034790039063	9.98227787017822	0.754574596881866	0.933233201503754	0.669301986694336	35.3333320617676	318
True	False	False	False	False	-650.383483886719	-616.408508300781	540.152099609375	0.437841832637787	0.866235077381134	0.201039895415306	202.975357055664	98849
True	False	False	False	False	-632.235473632813	-25.8584022521973	722.051391601563	0.26126030087471	0.854409635066986	0.100765869021416	98.9447021484375	64413
True	False	False	False	False	-623.861938476563	-751.421569824219	23.2919807434082	0.628847420215607	0.937802910804749	0.382685959339142	67.523811340332	1418
True	False	False	False	False	-620.25	-658.382995605469	1054.7939453125	0.553390324115753	0.936606585979462	0.295749247074127	124.657203674316	118549
True	False	False	False	False	-623.82470703125	-404.243530273438	97.6044921875	0.527206480503082	0.933340489864349	0.271166175603867	59.0568199157715	5197
True	False	False	False	False	-621.846313476563	-427.901153564453	56.5662384033203	0.705394387245178	0.950586557388306	0.516114771366119	45.0980377197266	2300
True	False	False	False	False	-615.0263671875	-932.67822265625	24.401123046875	0.715491533279419	0.935181617736816	0.54042637348175	32.8181800842285	722
True	False	False	False	False	-600.922485351563	-747.106323242188	67.6576614379883	0.52690178155899	0.947323083877563	0.270893007516861	64.2786865234375	3921
True	False	False	False	False	-607.251037597656	-627.611755371094	17.7462711334229	0.53901207447052	0.891136825084686	0.28197169303894	65.875	1054
True	False	False	False	False	-592.106811523438	-619.9326171875	22.1828384399414	0.755204319953918	0.946847438812256	0.672140836715698	35.7000007629395	714
True	False	False	False	False	-606.784606933594	-422.068054199219	66.5485153198242	0.729813098907471	0.953661262989044	0.579738736152649	57.283332824707	3437
True	False	False	False	False	-592.0234375	-409.526123046875	51.0205307006836	0.700421154499054	0.942854642868042	0.504968225955963	64.4130401611328	2963
True	False	False	False	False	-606.656799316406	-49.0474700927734	44.3656768798828	0.784437417984009	0.949666619300842	0.932413876056671	45.8499984741211	1834
True	False	False	False	False	-599.842468261719	-393.805328369141	217.391815185547	0.278849303722382	0.835397720336914	0.109205260872841	62.0714302062988	12166
True	False	False	False	False	-578.1640625	-970.355163574219	346.052276611328	0.675522148609161	0.918826222419739	0.455572187900543	104.163459777832	32499
True	False	False	False	False	-576.552978515625	-1338.82690429688	291.704345703125	0.799753546714783	0.96159440279007	1	185.384033203125	48756
True	False	False	False	False	-556.28466796875	-947.364562988281	9.98227787017822	0.388088703155518	0.855061411857605	0.168739393353462	47.7777786254883	430
True	False	False	False	False	-454.921661376953	-482.448699951172	28.8376903533936	0.735885262489319	0.939532041549683	0.598617315292358	31.730770111084	825
True	False	False	False	False	-543.334533691406	-425.099243164063	63.2210922241211	0.658918976783752	0.913934230804443	0.427250385284424	44.2280693054199	2521
True	False	False	False	False	-568.991088867188	-411.000732421875	46.5839614868164	0.437624424695969	0.920857489109039	0.200889870524406	42.9047622680664	1802
True	False	False	False	False	-483.375061035156	2.31081247329712	435.892791748047	0.795949757099152	0.954990446567535	1	233.526718139648	91776
True	False	False	False	False	-470.257049560547	-435.44970703125	115.350761413574	0.62971693277359	0.899109244346619	0.383873820304871	97.4807662963867	10138
True	False	False	False	False	-401.114654541016	-404.166931152344	1446.32104492188	0.77620667219162	0.94930100440979	0.804760336875916	229.470855712891	299230
True	False	False	False	False	-389.150848388672	-374.8955078125	9.98227787017822	0.557533979415894	0.921230614185333	0.29985499382019	150.555557250977	1355
True	False	False	False	False	-372.970458984375	-369.374084472656	1498.45080566406	0.360884606838226	0.756317973136902	0.152610123157501	150.8837890625	203844
True	False	False	False	False	-295.162384033203	-615.591613769531	124.223899841309	0.838463246822357	0.965823113918304	1	74.3214263916016	8324
True	False	False	False	False	-257.697814941406	-596.306213378906	53.2388153076172	0.80851811170578	0.953352153301239	1	36.8333320617676	1768
True	False	False	False	False	-259.948303222656	-59.5264434814453	550.134399414063	0.834446728229523	0.97748202085495	1	210.282257080078	104300
True	False	False	False	False	-246.277450561523	-553.746398925781	268.412353515625	0.777841806411743	0.934453964233398	0.821349143981934	214.983474731445	52026
True	False	False	False	False	-239.993103027344	-513.791015625	83.1856460571289	0.444600284099579	0.83684116601944	0.205746084451675	57.2400016784668	4293
True	False	False	False	False	-236.672637939453	-490.915618896484	87.6222152709961	0.440816193819046	0.894301772117615	0.203100845217705	53.5949363708496	4234
True	False	False	False	False	-176.99397277832	-1711.74853515625	82.0765075683594	0.797737896442413	0.949983477592468	1	73.4864883422852	5438
True	False	False	False	False	-192.766311645508	-1704.86328125	74.3125076293945	0.679005980491638	0.889573514461517	0.461932063102722	98.8507461547852	6623
True	False	False	False	False	-7.02857971191406	-1645.53759765625	578.972106933594	0.307207614183426	0.785886883735657	0.123413026332855	78.8678131103516	41169
True	False	False	False	False	-50.4730949401855	-1242.98193359375	190.772415161133	0.851411759853363	0.966165840625763	1	204.116271972656	35108
True	False	False	False	False	-36.4220123291016	-1177.462890625	46.5839614868164	0.310732305049896	0.916933834552765	0.125233992934227	53.0952377319336	2230
True	False	False	False	False	-21.9883918762207	-1199.87170410156	545.697814941406	0.257025867700577	0.697759091854095	0.098774291574955	70.2560958862305	34566
True	False	False	False	False	-1896.84155273438	925.398254394531	103.150199890137	0.487329423427582	0.925052404403687	0.237588375806808	73.5053787231445	6836
True	False	False	False	False	-1895.65747070313	1208.21228027344	23.2919807434082	0.772283971309662	0.947545111179352	0.771135985851288	52	1092
True	False	False	False	False	-1871.91174316406	1257.27648925781	97.6044921875	0.728147208690643	0.945131063461304	0.574816465377808	46.3522720336914	4079
True	False	False	False	False	-1867.375	856.81298828125	1164.59899902344	0.169830605387688	0.678857266902924	0.0608363039791584	148.521911621094	155948
True	False	False	False	False	-1865.91455078125	893.348083496094	751.998229980469	0.202465578913689	0.705838084220886	0.0743921250104904	166.672561645508	113004
True	False	False	False	False	-1864.88220214844	937.244384765625	932.788391113281	0.850111305713654	0.956713199615479	1	238.114151000977	200254
True	False	False	False	False	-1851.5966796875	1304.86865234375	15.5279874801636	0.603693544864655	0.885753393173218	0.350445985794067	44.2857131958008	620
True	False	False	False	False	-1839.84216308594	1828.23828125	79.8582229614258	0.803513050079346	0.952956557273865	1	152.625	10989
True	False	False	False	False	-1839.69006347656	921.637878417969	137.533599853516	0.481797128915787	0.910040557384491	0.233245626091957	81.620964050293	10121
True	False	False	False	False	-1819.73864746094	1276.67651367188	198.536407470703	0.337003886699677	0.922761797904968	0.139219403266907	77.0782089233398	13797
True	False	False	False	False	-1838.06823730469	1770.88781738281	1540.59814453125	0.454053938388824	0.91141402721405	0.212471485137939	226.472274780273	314570
True	False	False	False	False	-1824.6005859375	1316.14758300781	932.788391113281	0.490328997373581	0.919741094112396	0.239972800016403	186.086807250977	156499
True	False	False	False	False	-1823.69616699219	1720.45129394531	43.256534576416	0.817455768585205	0.954181313514709	1	48.7435913085938	1901
True	False	False	False	False	-1679.17919921875	1077.2509765625	127.551322937012	0.558448672294617	0.939927697181702	0.300769835710526	235.173919677734	27045
True	False	False	False	False	-1704.65942382813	1095.95104980469	3435.0126953125	0.106026351451874	0.579809367656708	0.0362396836280823	207.934127807617	643972
True	False	False	False	False	-1804.6865234375	1305.83447265625	130.878753662109	0.355024456977844	0.878921926021576	0.149260714650154	88	10384
True	False	False	False	False	-1701.88122558594	1150.51965332031	32.1651153564453	0.670478940010071	0.936113715171814	0.446636199951172	85.7586212158203	2487
True	False	False	False	False	-1651.4345703125	131.608779907227	33.2742576599121	0.745649039745331	0.94053065776825	0.63269704580307	33.3333320617676	1000
True	False	False	False	False	-1666.61450195313	1111.05041503906	1312.11486816406	0.128897994756699	0.692514479160309	0.0447869785130024	194.228225708008	229772
True	False	False	False	False	-1648.48400878906	2001.37133789063	57.6753807067871	0.875894665718079	0.970073580741882	1	137.461532592773	7148
True	False	False	False	False	-1625.66821289063	965.508728027344	39.9291114807129	0.739838838577271	0.95463091135025	0.6118004322052	35.2777786254883	1270
True	False	False	False	False	-1506.93493652344	151.137359619141	67.6576614379883	0.741976678371429	0.938302516937256	0.619263112545013	41.1475410461426	2510
True	False	False	False	False	-1497.39001464844	1476.12145996094	35.4925422668457	0.573258697986603	0.915852427482605	0.316035687923431	45.03125	1441
True	False	False	False	False	-1491.13012695313	1482.92126464844	9.98227787017822	0.461363643407822	0.88112998008728	0.217790275812149	41.4444427490234	373
True	False	False	False	False	-1441.40075683594	1389.00329589844	369.344268798828	0.241479858756065	0.889131963253021	0.0915905311703682	56.1681671142578	18704
True	False	False	False	False	-1430.16784667969	1568.19958496094	26.6194076538086	0.528011858463287	0.906748116016388	0.271889626979828	66.4166641235352	1594
True	False	False	False	False	-1408.56677246094	1603.64685058594	156.389007568359	0.639742016792297	0.936227142810822	0.397970765829086	83.6737594604492	11798
True	False	False	False	False	-1398.29992675781	1581.82495117188	19.9645557403564	0.471643835306168	0.877241969108582	0.225454315543175	46.2222213745117	832
True	False	False	False	False	-1393.56945800781	1622.29272460938	443.656768798828	0.585329532623291	0.920387089252472	0.329157084226608	96.8050003051758	38722
True	False	False	False	False	-1363.68151855469	1634.69848632813	472.494476318359	0.538120746612549	0.901202976703644	0.281140446662903	92.6079788208008	39451
True	False	False	False	False	-1343.01623535156	1358.44018554688	34.3833999633789	0.770503997802734	0.943335175514221	0.757918477058411	41.9032249450684	1299
True	False	False	False	False	-1302.94946289063	1354.67333984375	704.305114746094	0.26305964589119	0.930312693119049	0.101616784930229	80.9511795043945	51404
True	False	False	False	False	-1259.08459472656	652.633911132813	271.739776611328	0.554306149482727	0.959402620792389	0.296651244163513	68.4897994995117	16780
True	False	False	False	False	-1300.25952148438	662.652282714844	328.306030273438	0.296619206666946	0.889952957630157	0.118017569184303	64.405403137207	19064
True	False	False	False	False	-1250.30639648438	737.210266113281	46.5839614868164	0.786822140216827	0.948370218276978	1	50.1428565979004	2106
True	False	False	False	False	-1277.17749023438	749.564880371094	453.639068603516	0.423028707504272	0.905681729316711	0.191006541252136	79.0415649414063	32328
True	False	False	False	False	-1290.828125	779.216369628906	363.798553466797	0.468060463666916	0.918706059455872	0.22275784611702	72.6707305908203	23836
True	False	False	False	False	-1261.68420410156	793.461669921875	26.6194076538086	0.718682765960693	0.949588060379028	0.54864364862442	41.2083320617676	989
True	False	False	False	False	-1279.19104003906	796.5556640625	15.5279874801636	0.717676758766174	0.928345501422882	0.546022891998291	49.9285697937012	699
True	False	False	False	False	-1255.56896972656	1814.70825195313	3314.1162109375	0.318668454885483	0.72906631231308	0.129380866885185	236.344039916992	706196
True	False	False	False	False	-1266.78955078125	1856.28796386719	151.952453613281	0.38898754119873	0.885722994804382	0.169289454817772	138.4306640625	18965
True	False	False	False	False	-1243.48071289063	74.9467010498047	656.612060546875	0.718699157238007	0.955285787582397	0.548686504364014	232.640197753906	137723
True	False	False	False	False	-1240.88073730469	1399.48095703125	496.895599365234	0.355270266532898	0.914737582206726	0.149400368332863	85.8549118041992	38463
True	False	False	False	False	-1190.84375	1244.27478027344	158.607299804688	0.500145196914673	0.821784257888794	0.247927740216255	68.5244750976563	9799
True	False	False	False	False	-1233.66015625	1842.08227539063	55.4570960998535	0.595396935939789	0.947523057460785	0.340616762638092	86.2600021362305	4313
True	False	False	False	False	-1215.54235839844	1776.84313964844	124.223899841309	0.366834104061127	0.857985556125641	0.156054571270943	88.1517868041992	9873
True	False	False	False	False	-1215.15222167969	1792.88989257813	16.6371288299561	0.714476346969604	0.949675559997559	0.53786963224411	108.733329772949	1631
True	False	False	False	False	-1155.50476074219	125.941696166992	432.565368652344	0.863070785999298	0.959502279758453	1	228.330764770508	89049
True	False	False	False	False	-1091.76806640625	186.540725708008	1011.53747558594	0.486783057451248	0.904112339019775	0.237156346440315	214.989028930664	196070
True	False	False	False	False	-578.264831542969	1852.59814453125	35.4925422668457	0.507745087146759	0.893610060214996	0.254253089427948	107.375	3436
True	False	False	False	False	-543.671020507813	1842.15209960938	2498.89672851563	0.214215904474258	0.877055764198303	0.0794527903199196	228.251220703125	514250
True	False	False	False	False	-562.992797851563	1853.10302734375	642.193176269531	0.329897463321686	0.897390246391296	0.135362431406975	139.205520629883	80600
True	False	False	False	False	-551.037902832031	1901.47229003906	1285.49548339844	0.178980425000191	0.864053785800934	0.0645654872059822	125.553924560547	145517
True	False	False	False	False	-534.337646484375	1176.73120117188	141.970169067383	0.523028314113617	0.885043203830719	0.267444014549255	54.1875	6936
True	False	False	False	False	-506.415008544922	1962.49963378906	25.5102653503418	0.688737690448761	0.937802910804749	0.480586379766464	42.4347839355469	976
True	False	False	False	False	-302.162048339844	253.11994934082	44.3656768798828	0.784437417984009	0.949666619300842	0.932413876056671	32.875	1315
True	False	False	False	False	-115.510162353516	1402.81420898438	1863.35852050781	0.32075297832489	0.834397614002228	0.130481034517288	153.303573608398	257550
True	False	False	False	False	-143.155334472656	1477.52612304688	318.32373046875	0.310696870088577	0.886177957057953	0.125215619802475	69.1777038574219	19854
True	False	False	False	False	-141.389068603516	1523.78845214844	299.468322753906	0.369380861520767	0.871269822120667	0.157542839646339	97.9481506347656	26446
True	False	False	False	False	-167.214508056641	1580.81604003906	67.6576614379883	0.433691173791885	0.874068677425385	0.198190256953239	73.3770523071289	4476
True	False	False	False	False	-155.917526245117	1588.6552734375	23.2919807434082	0.45277014374733	0.845412731170654	0.211548179388046	78.8095245361328	1655
True	False	False	False	False	-149.906509399414	1570.65783691406	74.3125076293945	0.204378053545952	0.700916707515717	0.0752090737223625	79.8059692382813	5347
True	False	False	False	False	-148.52082824707	1581.02917480469	11.0914192199707	0.476317554712296	0.900355517864227	0.229012608528137	88.3000030517578	883
True	False	False	False	False	-134.782012939453	1621.25378417969	1157.94421386719	0.598747670650482	0.92228889465332	0.344542860984802	107.213600158691	111931
True	False	False	False	False	-119.3515625	1523.99963378906	533.497253417969	0.525437653064728	0.917111933231354	0.269584089517593	119.27027130127	57369
True	False	False	False	False	-97.5878829956055	1465.39855957031	1051.46655273438	0.403037816286087	0.854232311248779	0.178039059042931	120.186706542969	113937
True	False	False	False	False	-66.1624069213867	1531.94738769531	1256.65783691406	0.275038510560989	0.812471508979797	0.107353501021862	101.129745483398	114580
True	False	False	False	False	-59.4989051818848	507.389770507813	316.10546875	0.516696810722351	0.930457532405853	0.261900335550308	219.768417358398	62634
True	False	False	False	False	-26.9486904144287	485.947906494141	336.070007324219	0.606179118156433	0.924404799938202	0.353462845087051	225.363037109375	68285
True	False	False	False	False	-43.6134338378906	522.679443359375	170.807861328125	0.656723499298096	0.952677369117737	0.423726975917816	84.1948089599609	12966
True	False	False	False	False	-58.3605766296387	548.105224609375	54.3479537963867	0.777484655380249	0.957894325256348	0.817557096481323	43.7346954345703	2143
True	False	False	False	False	-56.6639289855957	535.218505859375	11.0914192199707	0.619482219219208	0.931919693946838	0.37021940946579	58.5999984741211	586
True	False	False	False	False	-14.4470930099487	518.478881835938	428.128784179688	0.407113254070282	0.834139823913574	0.18063186109066	76.290153503418	29448
True	False	False	False	False	-1650.6328125	2300.81030273438	326.087738037109	0.70905202627182	0.945867538452148	0.524645686149597	178.095245361328	52360
True	False	False	False	False	-1633.11547851563	2119.61279296875	21.0736961364746	0.765837788581848	0.936461865901947	0.727394282817841	62.2105255126953	1182
True	False	False	False	False	-1607.53295898438	2119.83129882813	41.0382537841797	0.62323272228241	0.924023032188416	0.375141590833664	125.27027130127	4635
True	False	False	False	False	-1627.32788085938	2138.24560546875	485.804168701172	0.722944557666779	0.924266397953033	0.56007444858551	79.2146148681641	34696
True	False	False	False	False	-1606.29077148438	2097.77856445313	333.851715087891	0.392038553953171	0.910711348056793	0.171165063977242	77.8704299926758	23439
True	False	False	False	False	-1587.1357421875	2114.67333984375	435.892791748047	0.720877051353455	0.920011520385742	0.554460942745209	235.564880371094	92577
True	False	False	False	False	-1161.43469238281	2134.15209960938	15.5279874801636	0.774550676345825	0.945763468742371	0.789673984050751	39	546
True	False	False	False	False	-1160.90222167969	2119.29345703125	52.1296730041504	0.625520169734955	0.949380576610565	0.378189235925674	60.8085098266602	2858
True	False	False	False	False	-1121.73303222656	2172.81884765625	360.471130371094	0.703668892383575	0.935853362083435	0.512190401554108	218.836929321289	71122
True	False	False	False	False	-1099.58715820313	2258.04052734375	164.153015136719	0.479418516159058	0.88481217622757	0.231399893760681	72.1486511230469	10678
True	False	False	False	False	-1120.26733398438	2270.56274414063	328.306030273438	0.442361444234848	0.955939710140228	0.204177871346474	78.4628372192383	23225
True	False	False	False	False	-1022.64715576172	2560.5390625	615.573791503906	0.472139984369278	0.831145584583282	0.225829809904099	161.659454345703	89721
True	False	False	False	False	-1008.11981201172	2595.09130859375	44.3656768798828	0.749354422092438	0.942492067813873	0.647141218185425	54.2999992370605	2172
True	False	False	False	False	-985.990112304688	2437.16479492188	271.739776611328	0.474781572818756	0.884586989879608	0.227837964892387	78.4775543212891	19227
True	False	False	False	False	-977.013122558594	2401.85546875	75.4216537475586	0.666771829128265	0.931001007556915	0.44025981426239	72.6323547363281	4939
True	False	False	False	False	-979.01220703125	2542.63012695313	361.580261230469	0.445993185043335	0.759676158428192	0.206726431846619	163.064422607422	53159
True	False	False	False	False	-978.825744628906	2557.8681640625	27.7285480499268	0.359623700380325	0.814272522926331	0.151885852217674	101.160003662109	2529
True	False	False	False	False	-970.38720703125	2396.10400390625	11.0914192199707	0.55325049161911	0.870592355728149	0.295611768960953	69.5	695
True	False	False	False	False	-951.194152832031	2542.68725585938	77.6399383544922	0.623650372028351	0.958662450313568	0.375695377588272	69.6285705566406	4874
True	False	False	False	False	-929.130432128906	2568.41088867188	860.694152832031	0.430708140134811	0.849893391132355	0.196160867810249	206.206192016602	160016
True	False	False	False	False	-908.515441894531	2534.681640625	23.2919807434082	0.725569725036621	0.94915634393692	0.567398190498352	75.3333358764648	1582
True	False	False	False	False	-888.5791015625	2543.10009765625	874.003845214844	0.409843772649765	0.825540125370026	0.182383269071579	204.215728759766	160922
True	False	False	False	False	-862.489074707031	2472.681640625	758.653076171875	0.556987166404724	0.873736917972565	0.299309551715851	198.299713134766	135637
True	False	False	False	False	-825.256286621094	2445.06274414063	19.9645557403564	0.776177406311035	0.952117681503296	0.804480254650116	94.2222213745117	1696
True	False	False	False	False	-836.182861328125	2460.36938476563	310.559753417969	0.582831203937531	0.924619257450104	0.326387852430344	216.642852783203	60660
True	False	False	False	False	-831.656311035156	2485.21337890625	70.9850845336914	0.552815020084381	0.949661195278168	0.295184105634689	51.28125	3282
True	False	False	False	False	-653.417114257813	2422.57934570313	52.1296730041504	0.593108594417572	0.945978283882141	0.337968349456787	55.6170196533203	2614
True	False	False	False	False	-576.036193847656	2425.61303710938	9.98227787017822	0.606388568878174	0.928999543190002	0.353718668222427	39.5555572509766	356
True	False	False	False	False	-553.116882324219	2406.4931640625	248.447799682617	0.245614230632782	0.82039749622345	0.093481719493866	60.0803565979004	13458
True	False	False	False	False	-518.896667480469	2279.65795898438	45.4748191833496	0.678500771522522	0.9482381939888	0.460999995470047	57.5121955871582	2358
True	False	False	False	False	-529.833923339844	2387.09106445313	77.6399383544922	0.465812921524048	0.883722484111786	0.221080347895622	55.3285713195801	3873
True	False	False	False	False	-504.083038330078	2309.79638671875	936.115783691406	0.245563328266144	0.877696931362152	0.093458354473114	100.389808654785	84729
True	False	False	False	False	-493.087158203125	2367.48071289063	856.257568359375	0.25361505150795	0.716365158557892	0.0971810892224312	110.83031463623	85561
True	False	False	False	False	793.107727050781	-3258.45263671875	108.695907592773	0.685513734817505	0.95470005273819	0.474253714084625	118.918365478516	11654
True	False	False	False	False	776.736328125	-3242.5234375	764.198791503906	0.251398861408234	0.683619976043701	0.0961511060595512	180.902755737305	124642
True	False	False	False	False	405.764526367188	-2987.83813476563	117.569046020508	0.793545544147491	0.941916942596436	1	85.5849075317383	9072
True	False	False	False	False	461.301696777344	-2993.33813476563	128.660461425781	0.834326982498169	0.960724711418152	1	187.844833374023	21790
True	False	False	False	False	511.411560058594	-2960.61401367188	56.5662384033203	0.745827674865723	0.928274095058441	0.633371949195862	49.3529396057129	2517
True	False	False	False	False	494.530578613281	-2954.34545898438	57.6753807067871	0.760451793670654	0.951341331005096	0.697474420070648	48.269229888916	2510
True	False	False	False	False	514.210815429688	-2915.10302734375	16.6371288299561	0.646814525127411	0.916445434093475	0.408391445875168	42.3333320617676	635
True	False	False	False	False	546.969665527344	-2796.951171875	55.4570960998535	0.566153109073639	0.948828041553497	0.308602601289749	41.7400016784668	2087
True	False	False	False	False	818.916076660156	-3256.94580078125	1394.19140625	0.308420181274414	0.731820285320282	0.124038062989712	157.600631713867	198104
True	False	False	False	False	955.463806152344	-3200.75024414063	186.335845947266	0.823659300804138	0.96077162027359	1	202.70832824707	34055
True	False	False	False	False	1243.93542480469	-3067.81616210938	147.515884399414	0.848385870456696	0.96301281452179	1	64.8195495605469	8621
True	False	False	False	False	1314.30151367188	-2801.09643554688	109.805053710938	0.819165587425232	0.95396763086319	1	179.151519775391	17736
True	False	False	False	False	1574.369140625	-3070.03784179688	45.4748191833496	0.72121262550354	0.952329814434052	0.555363178253174	42.7073173522949	1751
True	False	False	False	False	1601.76989746094	-3052.00854492188	534.6064453125	0.244362443685532	0.630326330661774	0.0929076597094536	187.778015136719	90509
True	False	False	False	False	844.42138671875	-2748.04956054688	115.350761413574	0.778573036193848	0.954038023948669	0.82945716381073	48.586540222168	5053
True	False	False	False	False	854.784362792969	-2761.53100585938	105.36848449707	0.795948684215546	0.955307483673096	1	48.0105247497559	4561
True	False	False	False	False	128.323852539063	-2657.900390625	398.181945800781	0.886035978794098	0.969342589378357	1	232.640670776367	83518
True	False	False	False	False	134.199081420898	-2689.49682617188	28.8376903533936	0.735885262489319	0.946757137775421	0.598617315292358	30.384614944458	790
True	False	False	False	False	1908.27844238281	-2593.72485351563	33.2742576599121	0.660014808177948	0.937679588794708	0.429027110338211	49.4000015258789	1482
True	False	False	False	False	1753.93054199219	-2590.54614257813	714.287414550781	0.332438081502914	0.783265352249146	0.136734858155251	107.267082214355	69080
True	False	False	False	False	1172.08630371094	-2565.75561523438	77.6399383544922	0.792614340782166	0.950720965862274	1	55.3428573608398	3874
True	False	False	False	False	1151.81518554688	-2550.56762695313	95.3862075805664	0.67066764831543	0.953740179538727	0.44696506857872	94.3255844116211	8112
True	False	False	False	False	1261.74621582031	-2569.6494140625	33.2742576599121	0.803785860538483	0.955226957798004	1	38.0666656494141	1142
True	False	False	False	False	1847.03784179688	-2563.40673828125	12.2005615234375	0.608575522899628	0.935661971569061	0.356404304504395	43.3636360168457	477
True	False	False	False	False	1719.14892578125	-2557.73193359375	147.515884399414	0.749781250953674	0.950994849205017	0.648868799209595	77.9248123168945	10364
True	False	False	False	False	1748.21923828125	-2545.59375	451.420776367188	0.43862709403038	0.879781246185303	0.201582461595535	92.9655990600586	37837
True	False	False	False	False	1859.54382324219	-2540.31225585938	98.7136306762695	0.39496722817421	0.860061049461365	0.172978028655052	53.5168533325195	4763
True	False	False	False	False	660.390747070313	-2500.46020507813	2750.67211914063	0.375974327325821	0.826254665851593	0.161435231566429	223.379440307617	553981
True	False	False	False	False	1098.00964355469	-2492.43530273438	669.921752929688	0.605263531208038	0.899957776069641	0.352347552776337	68.35595703125	41287
True	False	False	False	False	1096.13842773438	-2466.20092773438	18.8554134368896	0.733056426048279	0.943199634552002	0.589630365371704	40.470588684082	688
True	False	False	False	False	1127.23010253906	-2488.94970703125	38.8199691772461	0.627001702785492	0.94376403093338	0.380182027816772	38.9142875671387	1362
True	False	False	False	False	1219.78271484375	-2484.12548828125	379.326538085938	0.864024877548218	0.963771104812622	1	219.58772277832	75099
True	False	False	False	False	1941.97338867188	-2445.34399414063	400.400238037109	0.848655521869659	0.958805561065674	1	240.318557739258	86755
True	False	False	False	False	1943.00524902344	-2407.3994140625	1193.43676757813	0.692024111747742	0.91855788230896	0.487209171056747	238.26301574707	256371
True	False	False	False	False	1964.11755371094	-2455.96875	190.772415161133	0.362148731946945	0.783383250236511	0.153338253498077	106.715118408203	18355
True	False	False	False	False	1994.76965332031	-2435.65942382813	1442.99365234375	0.386297583580017	0.83454704284668	0.16764672100544	183.875473022461	239222
True	False	False	False	False	347.625122070313	-2379.48095703125	31.0559749603271	0.695939123630524	0.943335175514221	0.495332807302475	36.7142868041992	1028
True	False	False	False	False	289.292694091797	-2329.3916015625	1440.775390625	0.551618695259094	0.900930106639862	0.294012814760208	169.163208007813	219743
True	False	False	False	False	323.067657470703	-2331.49584960938	52.1296730041504	0.650069355964661	0.952678680419922	0.413330078125	74.638298034668	3508
True	False	False	False	False	577.63671875	-2258.35278320313	41.0382537841797	0.775534987449646	0.94174599647522	0.798458695411682	42.5405387878418	1574
True	False	False	False	False	780.623107910156	-2397.27099609375	80.9673614501953	0.856437861919403	0.965720891952515	1	148.08219909668	10810
True	False	False	False	False	1978.43676757813	-2401.61840820313	708.74169921875	0.250065803527832	0.730149626731873	0.095533512532711	225.057907104492	143812
True	False	False	False	False	808.020263671875	-2398.0771484375	43.256534576416	0.779702305793762	0.952736556529999	0.843046307563782	86.3846130371094	3369
True	False	False	False	False	1232.66430664063	-2240.4638671875	35.4925422668457	0.718531548976898	0.952576816082001	0.548247933387756	57.1875	1830
True	False	False	False	False	1229.84619140625	-2222.31958007813	220.719253540039	0.394692480564117	0.864996373653412	0.172807425260544	60.9648246765137	12132
True	False	False	False	False	1238.63354492188	-2229.46044921875	48.80224609375	0.698149502277374	0.949315667152405	0.500038266181946	73.3409118652344	3227
True	False	False	False	False	1243.61047363281	-2255.71020507813	37.7108268737793	0.572700321674347	0.932013332843781	0.315444022417068	41	1394
True	False	False	False	False	1986.71264648438	-2220.830078125	61.0028076171875	0.654936611652374	0.95415073633194	0.420894086360931	48.7818183898926	2683
True	False	False	False	False	2014.51159667969	-2209.26733398438	46.5839614868164	0.695049583911896	0.938136696815491	0.49346387386322	53.023811340332	2227
True	False	False	False	False	1988.50134277344	-2205.6142578125	19.9645557403564	0.316629946231842	0.793595433235168	0.128309413790703	45.3888893127441	817
True	False	False	False	False	2014.04711914063	-2190.71875	41.0382537841797	0.662830352783203	0.951893091201782	0.433648645877838	39.4324340820313	1459
True	False	False	False	False	1737.47802734375	-2145.05517578125	437.001922607422	0.765435755252838	0.952539384365082	0.72499030828476	234.715728759766	92478
True	False	False	False	False	1746.20336914063	-2112.5966796875	296.140899658203	0.791388511657715	0.949341356754303	1	226.550567626953	60489
True	False	False	False	False	335.629058837891	-2092.27514648438	16.6371288299561	0.646814525127411	0.894671499729156	0.408391445875168	57.0666656494141	856
True	False	False	False	False	321.853210449219	-2087.38891601563	235.138092041016	0.35866978764534	0.906107604503632	0.1513392329216	61.7547187805176	13092
True	False	False	False	False	303.565795898438	-2081.67993164063	26.6194076538086	0.761617660522461	0.943622469902039	0.703567922115326	34.0416679382324	817
True	False	False	False	False	1569.72912597656	-2080.14575195313	259.539215087891	0.321757227182388	0.933965802192688	0.131012693047523	54.0769233703613	12654
True	False	False	False	False	1451.96899414063	-2074.08764648438	1009.31915283203	0.250115662813187	0.753950417041779	0.0955565944314003	105.518684387207	96022
True	False	False	False	False	321.320953369141	-2052.21044921875	174.135284423828	0.834347784519196	0.963109135627747	1	213.292999267578	33487
True	False	False	False	False	317.407562255859	-2028.55139160156	291.704345703125	0.624117255210876	0.940802097320557	0.376315921545029	74.9657821655273	19716
True	False	False	False	False	180.921798706055	-2014.25024414063	36.6016845703125	0.779091417789459	0.955238163471222	0.835518538951874	87.6969680786133	2894
True	False	False	False	False	175.010330200195	-2003.54077148438	26.6194076538086	0.718682765960693	0.919657945632935	0.54864364862442	37.6666679382324	904
True	False	False	False	False	202.259002685547	-1970.24816894531	38.8199691772461	0.78589391708374	0.956346571445465	1	46.2571411132813	1619
True	False	False	False	False	264.338439941406	-2017.16467285156	26.6194076538086	0.761617660522461	0.943622469902039	0.703567922115326	46.5833320617676	1118
True	False	False	False	False	338.504241943359	-2048.88598632813	12.2005615234375	0.681430399417877	0.942608833312988	0.46645313501358	65.5454559326172	721
True	False	False	False	False	346.283386230469	-2065.43676757813	208.518692016602	0.362136542797089	0.923404097557068	0.153331220149994	60.0531921386719	11290
True	False	False	False	False	1383.80712890625	-2068.93188476563	454.748199462891	0.825287938117981	0.9575075507164	1	214.795120239258	88066
True	False	False	False	False	630.448486328125	-2021.59716796875	103.150199890137	0.839374899864197	0.965853691101074	1	94.2042999267578	8761
True	False	False	False	False	357.088195800781	-1992.90649414063	114.241622924805	0.762033998966217	0.942229330539703	0.705790936946869	112.495147705078	11587
True	False	False	False	False	589.188903808594	-2005.88464355469	78.7490768432617	0.832973837852478	0.965720891952515	1	40.1971817016602	2854
True	False	False	False	False	649.203857421875	-1998.09619140625	24.401123046875	0.830724716186523	0.955192744731903	1	31.5909099578857	695
True	False	False	False	False	1552.95300292969	-1953.0234375	167.480438232422	0.450918704271317	0.905174374580383	0.210222214460373	53.4503326416016	8071
True	False	False	False	False	630.686096191406	-1951.44677734375	79.8582229614258	0.776177406311035	0.950069665908813	0.804480254650116	54.4305572509766	3919
True	False	False	False	False	742.978332519531	-1946.88122558594	66.5485153198242	0.343218058347702	0.806267023086548	0.142639026045799	53.033332824707	3182
True	False	False	False	False	749.645263671875	-1940.01489257813	16.6371288299561	0.476011037826538	0.869385719299316	0.228777781128883	46	690
True	False	False	False	False	1555.12451171875	-1919.56066894531	24.401123046875	0.715491533279419	0.942926585674286	0.54042637348175	32.4545440673828	714
True	False	False	False	False	1561.9619140625	-1963.55126953125	18.8554134368896	0.445441395044327	0.850493133068085	0.20633764564991	47.764705657959	812
True	False	False	False	False	1568.60095214844	-1922.75695800781	32.1651153564453	0.557969212532043	0.894759714603424	0.300289928913116	38.4482765197754	1115
True	False	False	False	False	1588.15490722656	-2068.31201171875	259.539215087891	0.7247154712677	0.957497358322144	0.564990103244781	67.6538467407227	15831
True	False	False	False	False	1758.05285644531	-1967.33862304688	13.3097038269043	0.743378639221191	0.942608833312988	0.624296009540558	33.5	402
True	False	False	False	False	1714.57165527344	-1909.93090820313	1198.982421875	0.63706648349762	0.905708372592926	0.394134074449539	237.162811279297	256373
True	False	False	False	False	1743.26281738281	-1938.89135742188	388.199676513672	0.836141049861908	0.960932075977325	1	236.271423339844	82695
True	False	False	False	False	159.854415893555	-1247.52734375	742.015991210938	0.695003151893616	0.913810312747955	0.493366718292236	220.289978027344	147374
True	False	False	False	False	132.084243774414	-1142.59729003906	63.2210922241211	0.35965096950531	0.879886329174042	0.151901483535767	52.3508758544922	2984
True	False	False	False	False	143.202896118164	-1127.8203125	54.3479537963867	0.54683530330658	0.942003548145294	0.289380013942719	43.3469390869141	2124
True	False	False	False	False	167.009704589844	-1125.22424316406	29.9468326568604	0.454791456460953	0.917448282241821	0.21300333738327	45.8888893127441	1239
True	False	False	False	False	156.378631591797	-734.778625488281	11.0914192199707	0.763594925403595	0.936281979084015	0.714360892772675	27.8999996185303	279
True	False	False	False	False	161.376235961914	-355.580993652344	1398.62805175781	0.731777191162109	0.946752548217773	0.585678458213806	242.705001831055	306051
True	False	False	False	False	197.097961425781	-1264.52416992188	55.4570960998535	0.731203615665436	0.943996608257294	0.583928167819977	33.9000015258789	1695
True	False	False	False	False	197.230346679688	-1114.74938964844	52.1296730041504	0.660663068294525	0.937892973423004	0.430083870887756	41.0638313293457	1930
True	False	False	False	False	220.839614868164	-1797.1826171875	685.44970703125	0.866527438163757	0.959434866905212	1	239.951461791992	148290
True	False	False	False	False	332.400634765625	-1840.078125	18.8554134368896	0.733056426048279	0.943199634552002	0.589630365371704	49.0588226318359	834
True	False	False	False	False	284.620513916016	-1800.44506835938	392.636260986328	0.865352749824524	0.959195792675018	1	231.135589599609	81822
True	False	False	False	False	277.980102539063	-1372.89904785156	189.663269042969	0.819298386573792	0.960257709026337	1	172.298248291016	29463
True	False	False	False	False	304.650970458984	-1784.62426757813	38.8199691772461	0.826309084892273	0.957971453666687	1	40.1714286804199	1406
True	False	False	False	False	323.211547851563	-1813.25317382813	956.080383300781	0.581286609172821	0.899767994880676	0.324690043926239	210.396759033203	181362
True	False	False	False	False	388.147308349609	-591.704772949219	1088.06823730469	0.601197719573975	0.921724677085876	0.347450792789459	161.471969604492	158404
True	False	False	False	False	403.271087646484	59.699535369873	686.558837890625	0.472052305936813	0.903694152832031	0.225763410329819	219.741516113281	136020
True	False	False	False	False	437.522399902344	-553.001892089844	1039.26599121094	0.454849123954773	0.940104365348816	0.213044971227646	125.889007568359	117958
True	False	False	False	False	506.524749755859	56.5423965454102	39.9291114807129	0.849917888641357	0.964570224285126	1	30.8611106872559	1111
True	False	False	False	False	579.097839355469	-1037.57678222656	123.114753723145	0.379485070705414	0.861900925636292	0.163531348109245	42.8288307189941	4754
True	False	False	False	False	693.615600585938	-1118.4033203125	84.2947845458984	0.741048753261566	0.948273122310638	0.615993499755859	35.8815803527832	2727
True	False	False	False	False	631.765502929688	-757.517639160156	2046.36694335938	0.214805528521538	0.628642916679382	0.0797093585133553	142.258529663086	262467
True	False	False	False	False	734.954833984375	-377.849090576172	312.778015136719	0.680111169815063	0.931425094604492	0.463983058929443	202.861709594727	57207
True	False	False	False	False	798.078125	-1765.1494140625	53.2388153076172	0.774922788143158	0.946614563465118	0.792935788631439	101.833335876465	4888
True	False	False	False	False	758.116149902344	-1743.25854492188	280.612915039063	0.804345548152924	0.962195813655853	1	218	55154
True	False	False	False	False	836.915649414063	-1713.3935546875	122.005615234375	0.78206604719162	0.962451338768005	0.877696514129639	79.1818161010742	8710
True	False	False	False	False	881.766540527344	-1710.80505371094	19.9645557403564	0.776177406311035	0.952117681503296	0.804480254650116	32.2222213745117	580
True	False	False	False	False	962.182861328125	-1450.25891113281	97.6044921875	0.706740736961365	0.946018040180206	0.51922070980072	160.420455932617	14117
True	False	False	False	False	979.287475585938	-1445.42419433594	3121.12548828125	0.0664018988609314	0.474975049495697	0.0220800712704659	114.361404418945	321813
True	False	False	False	False	1012.115234375	-1125.16809082031	39.9291114807129	0.754574596881866	0.95160585641861	0.669301986694336	77.3333358764648	2784
True	False	False	False	False	1024.71496582031	-1117.51879882813	358.252838134766	0.574107587337494	0.927210867404938	0.316937655210495	163.674926757813	52867
True	False	False	False	False	923.508178710938	-306.519500732422	28.8376903533936	0.509884297847748	0.9033362865448	0.256060808897018	151.846160888672	3948
True	False	False	False	False	904.75146484375	-234.311279296875	1437.44799804688	0.445316046476364	0.841153502464294	0.20624940097332	151.584869384766	196454
True	False	False	False	False	913.649536132813	-210.691864013672	17.7462711334229	0.739838838577271	0.941181302070618	0.6118004322052	74.125	1186
True	False	False	False	False	934.520080566406	51.2539138793945	2498.89672851563	0.793473958969116	0.951016008853912	1	246.714599609375	555848
True	False	False	False	False	935.58837890625	-288.242584228516	1215.61962890625	0.666212677955627	0.88075578212738	0.439311653375626	204.682479858398	224332
True	False	False	False	False	1006.27276611328	-289.856658935547	36.6016845703125	0.546110391616821	0.926980435848236	0.288684874773026	63.5151519775391	2096
True	False	False	False	False	949.821838378906	-187.303787231445	11.0914192199707	0.512626230716705	0.918621897697449	0.258395850658417	110	1100
True	False	False	False	False	956.063903808594	-205.647171020508	780.8359375	0.235488772392273	0.685237765312195	0.0888742133975029	120.191764831543	84615
True	False	False	False	False	1007.07171630859	-778.231079101563	932.788391113281	0.668433427810669	0.930623352527618	0.443098366260529	182.398330688477	153397
True	False	False	False	False	1017.77099609375	-261.886596679688	905.059814453125	0.231838583946228	0.797435760498047	0.0872330665588379	98.0931396484375	80044
True	False	False	False	False	1034.09765625	-1405.15466308594	1041.48425292969	0.1672423183918	0.608650505542755	0.0597911439836025	117.388710021973	110228
True	False	False	False	False	1044.767578125	-1372.04187011719	42.1473922729492	0.680744707584381	0.944750249385834	0.465166300535202	44.2105255126953	1680
True	False	False	False	False	1047.72961425781	-1128.60510253906	415.92822265625	0.552833080291748	0.927607834339142	0.29520183801651	201.797332763672	75674
True	False	False	False	False	1078.75891113281	-675.972351074219	37.7108268737793	0.712653756141663	0.945388197898865	0.533345997333527	66.1764678955078	2250
True	False	False	False	False	1086.08996582031	-1802.87463378906	28.8376903533936	0.778573036193848	0.945234656333923	0.82945716381073	30.3461532592773	789
True	False	False	False	False	1356.75427246094	-1508.25317382813	1548.36218261719	0.321024477481842	0.881317555904388	0.130624666810036	193.174072265625	269671
True	False	False	False	False	1089.10095214844	-693.355346679688	55.4570960998535	0.807211220264435	0.954331636428833	1	42.7799987792969	2139
True	False	False	False	False	1169.24633789063	-629.762512207031	2053.02172851563	0.386312663555145	0.778328776359558	0.167655885219574	101.616966247559	188093
True	False	False	False	False	1244.69555664063	-1462.98388671875	209.627822875977	0.556044459342957	0.904430687427521	0.298371821641922	68.9100494384766	13024
True	False	False	False	False	1280.82946777344	-1433.873046875	498.004730224609	0.538871288299561	0.860686540603638	0.281840205192566	96.5434265136719	43348
True	False	False	False	False	1270.28869628906	-631.153564453125	61.0028076171875	0.522075295448303	0.923743486404419	0.266602218151093	60.490909576416	3327
True	False	False	False	False	1278.11083984375	-1374.79321289063	874.003845214844	0.263973891735077	0.732393145561218	0.102050192654133	142.238571166992	112084
True	False	False	False	False	1293.50610351563	-1406.90417480469	11.0914192199707	0.69836014509201	0.927715241909027	0.500491261482239	56.0999984741211	561
True	False	False	False	False	1302.38037109375	-645.926940917969	289.486053466797	0.510125994682312	0.886384606361389	0.256265819072723	124.007659912109	32366
True	False	False	False	False	1285.90649414063	-641.157165527344	241.792938232422	0.58336991071701	0.923207521438599	0.32698255777359	113.678901672363	24782
True	False	False	False	False	1318.67614746094	-630.547302246094	88.7313537597656	0.282080620527267	0.898304760456085	0.110785767436028	64.75	5180
True	False	False	False	False	1327.69738769531	-671.777221679688	36.6016845703125	0.726016283035278	0.946688234806061	0.568666875362396	53.7272720336914	1773
True	False	False	False	False	1329.93359375	-660.51220703125	22.1828384399414	0.634681344032288	0.928321480751038	0.390760332345963	57.3499984741211	1147
True	False	False	False	False	1562.5322265625	-274.299072265625	32.1651153564453	0.684656083583832	0.94477391242981	0.472595363855362	34.1379318237305	990
True	False	False	False	False	1646.9033203125	-1790.00524902344	159.716445922852	0.218460634350777	0.756210267543793	0.0813055485486984	55.8611106872559	8044
True	False	False	False	False	1648.84399414063	-1744.22106933594	109.805053710938	0.485370665788651	0.91051858663559	0.236042723059654	44.141414642334	4370
True	False	False	False	False	1598.05920410156	-543.903686523438	41.0382537841797	0.814018249511719	0.953058242797852	1	36.0540542602539	1334
True	False	False	False	False	1646.26452636719	-317.203094482422	25.5102653503418	0.688737690448761	0.934724569320679	0.480586379766464	34.3043479919434	789
True	False	False	False	False	1650.11059570313	-95.7970581054688	52.1296730041504	0.71564769744873	0.948154032230377	0.54082202911377	36.4680862426758	1714
True	False	False	False	False	1661.03820800781	-1777.22766113281	11.0914192199707	0.55325049161911	0.915458858013153	0.295611768960953	64.5	645
True	False	False	False	False	1663.39489746094	-1743.14428710938	45.4748191833496	0.72121262550354	0.924671590328217	0.555363178253174	42.8048782348633	1755
True	False	False	False	False	1674.39270019531	-1798.50158691406	175.244430541992	0.568205416202545	0.920787692070007	0.310728371143341	54	8532
True	False	False	False	False	1697.93579101563	-484.561157226563	43.256534576416	0.730620563030243	0.954248368740082	0.582162261009216	32.1538467407227	1254
True	False	False	False	False	1838.41748046875	-1458.31921386719	24.401123046875	0.431440591812134	0.850076198577881	0.196657732129097	42.8636360168457	943
True	False	False	False	False	1747.66748046875	-1285.17175292969	804.1279296875	0.1943539083004	0.841223776340485	0.0709555372595787	87.746208190918	63616
True	False	False	False	False	1772.18286132813	-1306.11474609375	154.17073059082	0.697528183460236	0.935177147388458	0.498706638813019	59.1870498657227	8227
True	False	False	False	False	1784.94311523438	-430.364654541016	12.2005615234375	0.741141617298126	0.94014710187912	0.616318583488464	63.1818199157715	695
True	False	False	False	False	1794.26525878906	-1271.69848632813	158.607299804688	0.420710891485214	0.883666694164276	0.189470261335373	73.9860153198242	10580
True	False	False	False	False	1823.37329101563	-1228.80041503906	577.862976074219	0.21354915201664	0.637396514415741	0.0791629627346992	70.3493270874023	36652
True	False	False	False	False	1876.57543945313	-748.352172851563	14.4188451766968	0.560572564601898	0.882059454917908	0.302906334400177	47.3846168518066	616
True	False	False	False	False	1827.03918457031	-436.431823730469	1196.76416015625	0.202073380351067	0.698305308818817	0.0742249116301537	138.791473388672	149756
True	False	False	False	False	1798.22705078125	-80.0973205566406	462.512176513672	0.787022411823273	0.93061226606369	1	232.954437255859	97142
True	False	False	False	False	1876.44665527344	-417.920959472656	281.722045898438	0.415963679552078	0.813431560993195	0.186351120471954	81.4291305541992	20683
True	False	False	False	False	1902.74487304688	-441.642333984375	816.328491210938	0.518645644187927	0.863240420818329	0.263594478368759	212.607330322266	156479
True	False	False	False	False	1919.39343261719	-759.956481933594	410.382507324219	0.76063871383667	0.957057356834412	0.698438704013824	230.856750488281	85417
True	False	False	False	False	1926.43872070313	-475.089874267578	90.9496383666992	0.778366804122925	0.954880356788635	0.827120900154114	65.9756088256836	5410
True	False	False	False	False	1927.64538574219	-440.304107666016	21.0736961364746	0.640076875686646	0.906901895999908	0.398454904556274	75.315788269043	1431
True	False	False	False	False	1980.69555664063	-810.260864257813	34.3833999633789	0.716718852519989	0.932288467884064	0.543553650379181	29.5806446075439	917
True	False	False	False	False	60.7575759887695	333.75244140625	577.862976074219	0.199099183082581	0.70579981803894	0.0729603618383408	55.9021110534668	29125
True	False	False	False	False	372.409271240234	85.3803176879883	42.1473922729492	0.725415170192719	0.959749400615692	0.56696081161499	60.1052627563477	2284
True	False	False	False	False	364.759033203125	2017.82629394531	127.551322937012	0.521775364875793	0.896979570388794	0.266337871551514	61.8434791564941	7112
True	False	False	False	False	375.801208496094	67.8535690307617	149.734161376953	0.509582877159119	0.946707487106323	0.255805313587189	100.511108398438	13569
True	False	False	False	False	412.116455078125	76.4638214111328	199.645553588867	0.347590982913971	0.933367073535919	0.145072281360626	124.344444274902	22382
True	False	False	False	False	387.234741210938	2019.5517578125	458.075622558594	0.655029594898224	0.904962003231049	0.421040683984756	74.2300262451172	30657
True	False	False	False	False	393.936767578125	93.9665451049805	110.914192199707	0.748627901077271	0.949420511722565	0.644232213497162	74.4199981689453	7442
True	False	False	False	False	411.936279296875	1881.52673339844	437.001922607422	0.629741013050079	0.887633383274078	0.383906811475754	88.7055816650391	34950
True	False	False	False	False	442.03662109375	1863.51843261719	425.910522460938	0.505120992660522	0.843045890331268	0.25205209851265	109.2890625	41967
True	False	False	False	False	444.495147705078	1838.09448242188	11.0914192199707	0.476317554712296	0.890982568264008	0.229012608528137	62.7000007629395	627
True	False	False	False	False	796.996032714844	503.302337646484	816.328491210938	0.710630476474762	0.931243419647217	0.528420507907867	211.595108032227	155734
True	False	False	False	False	759.646606445313	538.3154296875	13.3097038269043	0.743378639221191	0.931919693946838	0.624296009540558	32.9166679382324	395
True	False	False	False	False	950.264770507813	1982.01037597656	1813.44702148438	0.264069497585297	0.880648016929626	0.102095566689968	207.33088684082	338986
True	False	False	False	False	970.80712890625	123.893501281738	2025.29321289063	0.59482216835022	0.927251756191254	0.339949071407318	238.676345825195	435823
True	False	False	False	False	986.368774414063	466.241668701172	736.470275878906	0.278031289577484	0.884126603603363	0.108806654810905	85.0421676635742	56468
True	False	False	False	False	989.96337890625	162.861709594727	57.6753807067871	0.363741964101791	0.88583505153656	0.154258787631989	53.75	2795
True	False	False	False	False	1014.94110107422	150.09635925293	195.208984375	0.508639216423035	0.897370994091034	0.255007147789001	55.6306800842285	9791
True	False	False	False	False	1036.45788574219	440.162109375	1160.16247558594	0.203794315457344	0.739510297775269	0.0749594420194626	106.126197814941	111008
True	False	False	False	False	1063.80407714844	668.825378417969	277.285491943359	0.809828579425812	0.959329128265381	1	200.800003051758	50200
True	False	False	False	False	1104.52001953125	419.198150634766	153.061584472656	0.471792280673981	0.906631648540497	0.22556659579277	72.4710159301758	10001
True	False	False	False	False	1093.31018066406	1960.62451171875	31.0559749603271	0.647358953952789	0.942643821239471	0.409211099147797	66.2857131958008	1856
True	False	False	False	False	1094.63098144531	633.61181640625	61.0028076171875	0.654936611652374	0.945581912994385	0.420894086360931	37.509090423584	2063
True	False	False	False	False	1125.1689453125	1981.791015625	1509.54223632813	0.518140852451324	0.887325048446655	0.263154596090317	212.433502197266	289122
True	False	False	False	False	1177.54516601563	248.525970458984	1327.64294433594	0.462367475032806	0.93994015455246	0.218529060482979	226	270522
True	False	False	False	False	1182.42053222656	443.368316650391	1903.28759765625	0.516809642314911	0.838789939880371	0.26199808716774	223.050704956055	382755
True	False	False	False	False	1169.63098144531	1991.52648925781	37.7108268737793	0.712653756141663	0.957823514938354	0.533345997333527	54.264705657959	1845
True	False	False	False	False	1219.96545410156	733.242065429688	480.258453369141	0.357345879077911	0.88425600528717	0.15058246254921	76.5196304321289	33133
True	False	False	False	False	1220.91467285156	327.96240234375	2221.611328125	0.179203152656555	0.897890567779541	0.0646569430828094	177.062408447266	354656
True	False	False	False	False	1370.2919921875	678.255432128906	263.975769042969	0.63240373134613	0.927863240242004	0.38757848739624	205.470581054688	48902
True	False	False	False	False	1484.20007324219	1101.4326171875	48.80224609375	0.710345864295959	0.942094027996063	0.527735590934753	125.204544067383	5509
True	False	False	False	False	1467.76806640625	1118.24597167969	1446.32104492188	0.429450929164886	0.846691429615021	0.195310205221176	217.763031005859	283963
True	False	False	False	False	1517.67370605469	1140.498046875	1954.30810546875	0.252975910902023	0.932129979133606	0.0968836396932602	206.053909301758	363067
True	False	False	False	False	1543.07177734375	1602.3837890625	13.3097038269043	0.743378639221191	0.931919693946838	0.624296009540558	51.3333320617676	616
True	False	False	False	False	1547.61511230469	467.529998779297	23.2919807434082	0.628847420215607	0.912226259708405	0.382685959339142	36.7142868041992	771
True	False	False	False	False	1585.83898925781	1194.54479980469	123.114753723145	0.604362308979034	0.910245180130005	0.351254343986511	97.225227355957	10792
True	False	False	False	False	1579.83569335938	1771.72302246094	256.211791992188	0.879333078861237	0.969875156879425	1	224.917755126953	51956
True	False	False	False	False	1646.73999023438	515.964477539063	667.703430175781	0.171433135867119	0.71475088596344	0.0614855475723743	91.6644515991211	55182
True	False	False	False	False	1612.22253417969	1193.18713378906	796.363891601563	0.684488117694855	0.899025917053223	0.472271859645844	136.321731567383	97879
True	False	False	False	False	1617.04516601563	1833.45080566406	217.391815185547	0.843352317810059	0.96845531463623	1	226.760208129883	44445
True	False	False	False	False	1626.07360839844	1164.759765625	39.9291114807129	0.849917888641357	0.964570224285126	1	55.0277786254883	1981
True	False	False	False	False	1641.54309082031	1264.14794921875	27.7285480499268	0.766682505607605	0.944578170776367	0.732549428939819	63.560001373291	1589
True	False	False	False	False	1636.34765625	1815.28991699219	513.53271484375	0.522765278816223	0.950130224227905	0.267211407423019	157.438446044922	72894
True	False	False	False	False	1642.63073730469	1843.50341796875	11.0914192199707	0.619482219219208	0.921230614185333	0.37021940946579	66.1999969482422	662
True	False	False	False	False	1652.54187011719	1236.78210449219	926.133544921875	0.549987018108368	0.880232751369476	0.292423486709595	141.518569946289	118168
True	False	False	False	False	1696.62756347656	528.512451171875	59.8936653137207	0.789699912071228	0.940954327583313	1	39.7777786254883	2148
True	False	False	False	False	1725.69348144531	610.124328613281	363.798553466797	0.300824016332626	0.745966494083405	0.120146907866001	109.75609588623	36000
True	False	False	False	False	1684.01525878906	1420.45874023438	18.8554134368896	0.625182271003723	0.935897946357727	0.377736806869507	38.8235282897949	660
True	False	False	False	False	1726.14111328125	630.344482421875	39.9291114807129	0.548155725002289	0.911822557449341	0.290650874376297	77	2772
True	False	False	False	False	1732.68823242188	593.243957519531	36.6016845703125	0.546110391616821	0.855760753154755	0.288684874773026	99.2727279663086	3276
True	False	False	False	False	1737.11657714844	196.991317749023	106.477630615234	0.575134336948395	0.888256907463074	0.318032741546631	42.65625	4095
True	False	False	False	False	1743.28491210938	600.671508789063	151.952453613281	0.527794778347015	0.850362062454224	0.271694421768188	107.153282165527	14680
True	False	False	False	False	1748.20446777344	583.93310546875	45.4748191833496	0.58978283405304	0.908259451389313	0.33416560292244	68.4390258789063	2806
True	False	False	False	False	1777.87817382813	1490.5888671875	1478.48620605469	0.320680558681488	0.830236613750458	0.13044273853302	197.357833862305	263078
True	False	False	False	False	1749.9794921875	1955.64831542969	216.282684326172	0.796800911426544	0.961023926734924	1	97.4102554321289	18995
True	False	False	False	False	1776.77795410156	1706.43615722656	18.8554134368896	0.641923666000366	0.93504536151886	0.401141285896301	54.705883026123	930
True	False	False	False	False	1786.68139648438	1723.35876464844	32.1651153564453	0.720794081687927	0.943335175514221	0.554238379001617	77.7931060791016	2256
True	False	False	False	False	1843.34802246094	1271.06787109375	164.153015136719	0.794427216053009	0.952181398868561	1	197.810806274414	29276
True	False	False	False	False	1799.24438476563	1471.42150878906	45.4748191833496	0.768088281154633	0.954248368740082	0.741466164588928	65.8292694091797	2699
True	False	False	False	False	1833.43969726563	1477.46447753906	138.64274597168	0.312747836112976	0.939952552318573	0.126280978322029	119.319999694824	14915
True	False	False	False	False	1796.85852050781	1507.96228027344	12.2005615234375	0.443379789590836	0.896142840385437	0.204890042543411	127.545455932617	1403
True	False	False	False	False	1803.67785644531	1512.41491699219	18.8554134368896	0.625182271003723	0.947545111179352	0.377736806869507	82.1176452636719	1396
True	False	False	False	False	1817.02416992188	1712.88891601563	1017.08319091797	0.736860454082489	0.939282476902008	0.601798713207245	239.768814086914	219868
True	False	False	False	False	1807.58056640625	1735.48913574219	86.513069152832	0.593835353851318	0.958039999008179	0.338806599378586	145.974365234375	11386
True	False	False	False	False	1820.24816894531	1576.44702148438	2017.52917480469	0.605681598186493	0.911740481853485	0.352856248617172	239.240798950195	435179
True	False	False	False	False	1849.61364746094	1748.30432128906	1308.78747558594	0.382656067609787	0.896245002746582	0.165438964962959	211.081359863281	249076
True	False	False	False	False	1823.271484375	1836.31359863281	153.061584472656	0.552163183689117	0.93744832277298	0.294545263051987	63.7681159973145	8800
True	False	False	False	False	1828.85070800781	1806.64990234375	69.8759460449219	0.558293223381042	0.966858506202698	0.300614148378372	81.3650817871094	5126
True	False	False	False	False	1854.40014648438	1446.15881347656	68.7667999267578	0.794570684432983	0.953269481658936	1	74.870964050293	4642
True	False	False	False	False	1860.48266601563	1484.45080566406	1462.95825195313	0.41857236623764	0.902389049530029	0.188060626387596	218.286575317383	287920
True	False	False	False	False	1868.80322265625	1254.52746582031	141.970169067383	0.786845147609711	0.943973124027252	1	137.375	17584
True	False	False	False	False	1872.27319335938	1701.0869140625	143.079315185547	0.716774523258209	0.953772962093353	0.543696463108063	83.7984466552734	10810
True	False	False	False	False	1873.0419921875	1807.51257324219	1563.89013671875	0.430842995643616	0.928847014904022	0.196252286434174	216.149642944336	304771
True	False	False	False	False	1902.09631347656	1634.13146972656	39.9291114807129	0.849917888641357	0.964570224285126	1	82.5555572509766	2972
True	False	False	False	False	1879.72717285156	1649.55212402344	1441.88452148438	0.412959933280945	0.897208333015442	0.184396252036095	196.617691040039	255603
True	False	False	False	False	1914.83666992188	1178.453125	268.412353515625	0.522582948207855	0.900824427604675	0.267050296068192	180.681823730469	43725
True	False	False	False	False	1906.3818359375	1659.94763183594	63.2210922241211	0.730492413043976	0.949587345123291	0.581776022911072	85.8421020507813	4893
True	False	False	False	False	1923.05187988281	1778.92065429688	26.6194076538086	0.67927873134613	0.93653929233551	0.462436705827713	45.2916679382324	1087
True	False	False	False	False	1969.92468261719	1897.54370117188	1570.54504394531	0.182053551077843	0.571902453899384	0.06583022326231	149.692092895508	211964
True	False	False	False	False	2015.63354492188	1828.67736816406	82.0765075683594	0.771052539348602	0.954543590545654	0.761882483959198	50.7432441711426	3755
True	False	False	False	False	379.781311035156	2050.23413085938	627.774353027344	0.324168056249619	0.897669196128845	0.132293447852135	71.5954055786133	40523
True	False	False	False	False	517.443420410156	2393.61669921875	815.219360351563	0.398586869239807	0.937308669090271	0.175235971808434	186.03401184082	136735
True	False	False	False	False	490.795501708984	2435.45092773438	446.984191894531	0.771638929843903	0.933126926422119	0.766224920749664	221.744415283203	89363
True	False	False	False	False	534.560791015625	2403.1376953125	24.401123046875	0.658792555332184	0.930371165275574	0.427046239376068	103.136360168457	2269
True	False	False	False	False	913.512634277344	2079.60546875	38.8199691772461	0.78589391708374	0.956346571445465	1	51.8285713195801	1814
True	False	False	False	False	914.838928222656	2090.88305664063	18.8554134368896	0.809739828109741	0.949675559997559	1	43.5882339477539	741
True	False	False	False	False	929.778198242188	2051.10498046875	74.3125076293945	0.516237199306488	0.928173542022705	0.261502325534821	56.7611923217773	3803
True	False	False	False	False	933.722900390625	2110.67797851563	9.98227787017822	0.687235474586487	0.9244145154953	0.47761595249176	41.6666679382324	375
True	False	False	False	False	947.337890625	2122.30712890625	65.4393768310547	0.614758133888245	0.908288657665253	0.364147037267685	132.423721313477	7813
True	False	False	False	False	1098.90002441406	2052.59448242188	12.2005615234375	0.741141617298126	0.94014710187912	0.616318583488464	40.6363639831543	447
True	False	False	False	False	1131.84631347656	2062.43798828125	29.9468326568604	0.565930902957916	0.890205919742584	0.308373481035233	62.037036895752	1675
True	False	False	False	False	1621.47192382813	2120.80517578125	3258.65893554688	0.201555490493774	0.683900535106659	0.0740042626857758	198.578964233398	583425
True	False	False	False	False	1638.17578125	2169.47021484375	466.948760986328	0.570171892642975	0.954908013343811	0.312781155109406	128.021377563477	53897
True	False	False	False	False	1653.38061523438	2089.5224609375	11.0914192199707	0.673765122890472	0.928999543190002	0.452423572540283	42.9000015258789	429
True	False	False	False	False	1669.69750976563	2156.91796875	591.172668457031	0.559662878513336	0.925825536251068	0.301989167928696	132.373352050781	70555
True	False	False	False	False	2096.9228515625	-1907.81396484375	633.320068359375	0.289114058017731	0.833933055400848	0.114259406924248	96.7758331298828	55259
True	False	False	False	False	2127.58569335938	-1924.59362792969	1179.01794433594	0.300339788198471	0.716429710388184	0.119900800287724	136.916275024414	145542
True	False	False	False	False	2324.87255859375	-1582.42724609375	141.970169067383	0.633608758449554	0.96012270450592	0.389257103204727	97.203125	12442
True	False	False	False	False	2307.57250976563	-1575.31213378906	36.6016845703125	0.691693365573883	0.932952880859375	0.486534744501114	34.1818199157715	1128
True	False	False	False	False	2605.15942382813	-1420.95300292969	648.848022460938	0.681759476661682	0.952530026435852	0.467072993516922	202.998291015625	118754
True	False	False	False	False	2619.80981445313	-1444.58874511719	519.078430175781	0.246025189757347	0.769873440265656	0.0936704650521278	100.831199645996	47189
True	False	False	False	False	2659.54345703125	-1423.53625488281	37.7108268737793	0.748016774654388	0.944049656391144	0.64181524515152	40.5588226318359	1379
True	False	False	False	False	2637.39501953125	-1332.87243652344	773.071960449219	0.171169400215149	0.609230220317841	0.0613785907626152	83.4677200317383	58177
True	False	False	False	False	2658.40625	-1350.08508300781	44.3656768798828	0.784437417984009	0.955680787563324	0.932413876056671	48.5499992370605	1942
True	False	False	False	False	2636.35327148438	-1271.798828125	597.827514648438	0.342093259096146	0.82836127281189	0.142016753554344	94.4248580932617	50895
True	False	False	False	False	2661.75366210938	-1252.58520507813	707.632568359375	0.490241408348083	0.832977414131165	0.239902883768082	118.426330566406	75556
True	False	False	False	False	2334.65283203125	-1180.80786132813	200.754699707031	0.813708543777466	0.967700600624084	1	102.276245117188	18512
True	False	False	False	False	2063.12890625	-1089.53430175781	140.861022949219	0.45517298579216	0.859205901622772	0.213278889656067	51.6377944946289	6558
True	False	False	False	False	2093.2197265625	-1088.60363769531	130.878753662109	0.356131255626678	0.818865954875946	0.149890080094337	56.4491539001465	6661
True	False	False	False	False	2107.17895507813	-1136.16577148438	1414.15600585938	0.340137243270874	0.87019270658493	0.140938118100166	124.119216918945	158252
True	False	False	False	False	2458.30639648438	-1047.09191894531	1065.88537597656	0.542827129364014	0.896070420742035	0.285558789968491	186.342346191406	179075
True	False	False	False	False	2366.27319335938	-949.120849609375	415.92822265625	0.780577480792999	0.959912002086639	0.854694962501526	210.154663085938	78808
True	False	False	False	False	2387.51196289063	-1002.68255615234	888.422668457031	0.621168911457062	0.921294808387756	0.372421681880951	196.235961914063	157185
True	False	False	False	False	2733.68017578125	-661.137573242188	996.009460449219	0.635109961032867	0.936955273151398	0.3913634121418	219.270599365234	196905
True	False	False	False	False	2646.4267578125	-614.171875	94.2770690917969	0.734207451343536	0.921535074710846	0.593244731426239	141.235290527344	12005
True	False	False	False	False	2650.6572265625	-623.548034667969	9.98227787017822	0.687235474586487	0.9244145154953	0.47761595249176	76.4444427490234	688
True	False	False	False	False	3051.666015625	-473.125	521.296691894531	0.294573456048965	0.953452050685883	0.116987809538841	91.7829818725586	43138
True	False	False	False	False	2702.76879882813	-306.086059570313	1489.57763671875	0.582824289798737	0.895757436752319	0.326380223035812	140.073715209961	188119
True	False	False	False	False	2780.9091796875	-258.009246826172	227.374099731445	0.743318259716034	0.958112299442291	0.624076902866364	223.936584472656	45907
True	False	False	False	False	2800.69555664063	-259.418548583984	749.779968261719	0.302638500928879	0.750921308994293	0.121071144938469	124.106506347656	83896
True	False	False	False	False	2834.74951171875	-217.175247192383	73.203369140625	0.281452924013138	0.698950529098511	0.11047800630331	40.5909080505371	2679
True	False	False	False	False	3051.93481445313	-319.1787109375	489.131591796875	0.260043114423752	0.917532324790955	0.100191824138165	78.625846862793	34674
True	False	False	False	False	2080.82763671875	1791.33020019531	682.122314453125	0.485828936100006	0.911077320575714	0.236403539776802	206.219512939453	126825
True	False	False	False	False	2074.58374023438	1828.09692382813	374.889984130859	0.6991868019104	0.932919144630432	0.502277314662933	108.59171295166	36704
True	False	False	False	False	2190.54516601563	1080.32971191406	238.465515136719	0.264045864343643	0.772042334079742	0.10208435356617	80.2511596679688	17254
True	False	False	False	False	2178.41137695313	1169.30773925781	390.41796875	0.381063759326935	0.82416182756424	0.164479345083237	88.176139831543	31038
True	False	False	False	False	2163.890625	1696.06665039063	37.7108268737793	0.625182271003723	0.908924281597137	0.377736806869507	72.470588684082	2464
True	False	False	False	False	2132.24072265625	1811.189453125	363.798553466797	0.397412598133087	0.904541909694672	0.174501359462738	83.4756088256836	27380
True	False	False	False	False	2115.47778320313	1826.82275390625	13.3097038269043	0.685805439949036	0.934609174728394	0.474820286035538	57.4166679382324	689
True	False	False	False	False	2131.7177734375	1841.34692382813	37.7108268737793	0.698736667633057	0.952080726623535	0.501303195953369	56.3823547363281	1917
True	False	False	False	False	2149.6533203125	1713.36791992188	236.24723815918	0.810813665390015	0.957535862922668	1	76.8450698852539	16368
True	False	False	False	False	2163.53100585938	1794.88659667969	225.155807495117	0.483066558837891	0.770195305347443	0.234235882759094	91.2660064697266	18527
True	False	False	False	False	2171.23217773438	1196.69311523438	93.1679229736328	0.343237340450287	0.893332064151764	0.142649695277214	64.7976226806641	5443
True	False	False	False	False	2193.46142578125	1661.18933105469	950.53466796875	0.461546123027802	0.933602392673492	0.217924445867538	154.257873535156	132199
True	False	False	False	False	2182.9560546875	1787.70703125	218.500961303711	0.559347033500671	0.907354176044464	0.301671504974365	79.6649780273438	15694
True	False	False	False	False	2273.01171875	1094.71630859375	989.354614257813	0.586676955223083	0.920286059379578	0.330662578344345	227.979827880859	203358
True	False	False	False	False	2303.16259765625	1112.24157714844	485.804168701172	0.303946316242218	0.926897346973419	0.121739327907562	92.7488555908203	40624
True	False	False	False	False	2277.8203125	1250.23937988281	1632.65698242188	0.546816289424896	0.919527411460876	0.289361745119095	226.129760742188	332863
True	False	False	False	False	2305.4267578125	1048.28820800781	163.043869018555	0.337874233722687	0.799887597560883	0.139695703983307	67.4353713989258	9913
True	False	False	False	False	2345.44750976563	1224.96484375	1202.30981445313	0.325562715530396	0.929269313812256	0.133037209510803	207.51383972168	224945
True	False	False	False	False	2453.83129882813	1024.06555175781	541.261291503906	0.237432524561882	0.699184477329254	0.0897523835301399	81.1311492919922	39592
True	False	False	False	False	2549.80859375	1378.66247558594	350.488861083984	0.229007199406624	0.952347815036774	0.0859671756625175	114.528480529785	36191
True	False	False	False	False	2666.30810546875	309.762115478516	34.3833999633789	0.754140198230743	0.943940103054047	0.667366206645966	38.322582244873	1188
True	False	False	False	False	2733.18823242188	631.549987792969	93.1679229736328	0.716425657272339	0.930720567703247	0.542802810668945	54.3928565979004	4569
True	False	False	False	False	2694.65649414063	933.294189453125	1305.46008300781	0.279090404510498	0.669616997241974	0.109322860836983	169.010192871094	198925
True	False	False	False	False	2775.029296875	964.817993164063	209.627822875977	0.155977755784988	0.927736520767212	0.0552914030849934	47.4656066894531	8971
True	False	False	False	False	2755.96801757813	1004.578125	79.8582229614258	0.338521867990494	0.951024949550629	0.140050664544106	46.6805572509766	3361
