# Supplementary material for: Gene Delivery Mediated by Backbone-Degradable RAFT Copolymers
Source: Biomacromolecules. 2026 Feb 12;27(3):1846–56. doi: 10.1021/acs.biomac.5c01662 (PMC12977016; doi:10.1021/acs.biomac.5c01662)
Supplement: Supplementary file 2 [file bm5c01662_si_002.zip › Celigo Raw Data/Object (Cell)-Level Data/GFP/7-15-2024-2-35-06-PM_object_F6.csv]

Plate ID	PM_2024_07_15_PPP41-45_NP_5_10_20_PEIpro_200ngwell_U2OS_6k_Plate2
Plate Name
Plate Description
Scan ID	7/15/2024 2:35:06 PM
Scan Description
Scan Result ID	7/15/2024 2:35:06 PM
Scan Result Description
Software Version	5.1.0.0
Experiment Name
Application Name	Target 1
Plate Type	96-Well BD Falcon™ 353072 Plate
Acquisition Start/End Times	7/15/2024 2:35:06 PM - 7/15/2024 2:36:15 PM
Analysis Start Time	7/15/2024 2:35:06 PM
User ID	Local Administrator
Scan Area Object-Level Data CSV Report
Row	F
Column	6
Total	Class 1	Class 2	Class 3	Class 4	X Position (µm)	Y Position (µm)	Target 1: Area (µm²)	Target 1: Form Factor	Target 1: Smoothness	Target 1: Aspect Ratio	Target 1: Mean Intensity	Target 1: Integrated Intensity
True	False	False	False	False	-2374.998046875	-2026.64086914063	573.426391601563	0.743191361427307	0.952266216278076	0.623617053031921	192.773696899414	99664
True	False	False	False	False	-2398.38134765625	-2010.49084472656	26.6194076538086	0.718682765960693	0.960098087787628	0.54864364862442	54.1666679382324	1300
True	False	False	False	False	-2337.396484375	-2025.59521484375	482.476745605469	0.71634167432785	0.948188066482544	0.542588233947754	81.2827606201172	35358
True	False	False	False	False	-1990.79370117188	-2685.8349609375	1620.45642089844	0.535299777984619	0.895044565200806	0.278526663780212	232.515396118164	339705
True	False	False	False	False	-1972.91809082031	-2648.26953125	11.0914192199707	0.619482219219208	0.884443521499634	0.37021940946579	139.800003051758	1398
True	False	False	False	False	-1934.76574707031	-2646.75170898438	1569.43591308594	0.419157534837723	0.901133298873901	0.1884456127882	228.804946899414	323759
True	False	False	False	False	-1921.54431152344	-2744.634765625	25.5102653503418	0.472674816846848	0.882576465606689	0.226235166192055	51.9130439758301	1194
True	False	False	False	False	-2940.484375	-1634.77514648438	28.8376903533936	0.487080365419388	0.945935428142548	0.237391352653503	55.461540222168	1442
True	False	False	False	False	-2923.48071289063	-1628.11376953125	61.0028076171875	0.252831071615219	0.872849881649017	0.0968162640929222	60.2000007629395	3311
True	False	False	False	False	-2934.45654296875	-951.949462890625	148.625015258789	0.510089337825775	0.913204073905945	0.256234705448151	99.1119384765625	13281
True	False	False	False	False	-3309.00952148438	-845.026062011719	90.9496383666992	0.247481048107147	0.881821751594543	0.0943401977419853	41.0243911743164	3364
True	False	False	False	False	-3305.45263671875	-880.076782226563	237.356369018555	0.434986352920532	0.943170309066772	0.199076175689697	108.925231933594	23310
True	False	False	False	False	-2958.84350585938	-228.131530761719	76.5307922363281	0.83928507566452	0.960359692573547	1	65.5072479248047	4520
True	False	False	False	False	-3126.69580078125	-206.375244140625	29.9468326568604	0.80851811170578	0.952666342258453	1	40.7037048339844	1099
True	False	False	False	False	-2923.98413085938	-965.42578125	37.7108268737793	0.54890364408493	0.938792049884796	0.291373401880264	76.9411773681641	2616
True	False	False	False	False	-2920.95727539063	-949.170349121094	23.2919807434082	0.725569725036621	0.933190703392029	0.567398190498352	123.761901855469	2599
True	False	False	False	False	-2912.74267578125	-922.774658203125	957.189514160156	0.176661729812622	0.60127180814743	0.0636153295636177	140.443801879883	121203
True	False	False	False	False	-2908.408203125	-697.172607421875	19.9645557403564	0.725530564785004	0.945084035396576	0.56728732585907	63.5555572509766	1144
True	False	False	False	False	-2902.91088867188	-1634.41564941406	12.2005615234375	0.443379789590836	0.915646016597748	0.204890042543411	53.2727279663086	586
True	False	False	False	False	-2562.1806640625	-1445.4658203125	580.081237792969	0.56364119052887	0.931398212909698	0.306023597717285	93.4397735595703	48869
True	False	False	False	False	-2592.76611328125	-1397.39245605469	256.211791992188	0.639849424362183	0.911189377307892	0.398126006126404	77.8657989501953	17987
True	False	False	False	False	-2902.45947265625	-713.411193847656	241.792938232422	0.79975163936615	0.947390735149384	1	194.509170532227	42403
True	False	False	False	False	-2841.6904296875	-637.192687988281	191.881561279297	0.802701711654663	0.940068364143372	1	189.959533691406	32863
True	False	False	False	False	-2632.126953125	-1211.20935058594	27.7285480499268	0.748627901077271	0.937802910804749	0.644232213497162	49.8800010681152	1247
True	False	False	False	False	-2605.23413085938	-1182.84387207031	122.005615234375	0.720566987991333	0.942164063453674	0.553630292415619	143.454544067383	15780
True	False	False	False	False	-2575.10473632813	-1407.8046875	115.350761413574	0.509884297847748	0.936714947223663	0.256060808897018	66.1538467407227	6880
True	False	False	False	False	-2550.8681640625	-1176.03173828125	14.4188451766968	0.719225645065308	0.935661971569061	0.550069808959961	48.6153831481934	632
True	False	False	False	False	-2440.56665039063	-1658.33850097656	89.8404998779297	0.873199582099915	0.971599817276001	1	70.1234588623047	5680
True	False	False	False	False	-2101.48950195313	-1374.33349609375	391.527099609375	0.835384368896484	0.948858499526978	1	222.878189086914	78676
True	False	False	False	False	-2111.68188476563	-1357.3076171875	58.7845230102539	0.775075852870941	0.951341331005096	0.794298112392426	82.0377349853516	4348
True	False	False	False	False	-2282.72241210938	-304.469635009766	14.4188451766968	0.805326879024506	0.942608833312988	1	43	559
True	False	False	False	False	-2085.25	-1361.765625	44.3656768798828	0.749354422092438	0.940057277679443	0.647141218185425	71.5250015258789	2861
True	False	False	False	False	-1938.85131835938	-924.861450195313	641.084045410156	0.468837141990662	0.860859274864197	0.22333998978138	101.186851501465	58486
True	False	False	False	False	-1910.81408691406	-941.841003417969	816.328491210938	0.577345967292786	0.930540263652802	0.320406854152679	106.91576385498	78690
True	False	False	False	False	-2666.09106445313	743.988342285156	951.643798828125	0.588138043880463	0.913440823554993	0.332304745912552	139.181823730469	119418
True	False	False	False	False	-2674.34326171875	1391.09375	408.164245605469	0.507076978683472	0.860880851745605	0.253690987825394	147.682067871094	54347
True	False	False	False	False	-2665.82739257813	1418.00756835938	316.10546875	0.730032563209534	0.948854386806488	0.580394923686981	133.18244934082	37957
True	False	False	False	False	-2607.22216796875	311.859741210938	12.2005615234375	0.563888907432556	0.89093142747879	0.306276768445969	79.8181838989258	878
True	False	False	False	False	-2611.72412109375	330.124725341797	12.2005615234375	0.608575522899628	0.935661971569061	0.356404304504395	76.5454559326172	842
True	False	False	False	False	-2613.19873046875	1597.41564941406	1013.75573730469	0.409188747406006	0.897408902645111	0.181962072849274	152.917938232422	139767
True	False	False	False	False	-2612.05883789063	1629.65295410156	46.5839614868164	0.786822140216827	0.944926857948303	1	44.023811340332	1849
True	False	False	False	False	-2608.724609375	341.689117431641	16.6371288299561	0.665601134300232	0.951427280902863	0.438278526067734	56.9333343505859	854
True	False	False	False	False	-2604.67016601563	321.759948730469	31.0559749603271	0.695939123630524	0.933759927749634	0.495332807302475	76.8928604125977	2153
True	False	False	False	False	-2598.56689453125	281.676605224609	24.401123046875	0.715491533279419	0.942926585674286	0.54042637348175	51.3181800842285	1129
True	False	False	False	False	-2597.44604492188	295.778442382813	41.0382537841797	0.62323272228241	0.883501708507538	0.375141590833664	70.3513488769531	2603
True	False	False	False	False	-2589.41748046875	373.564849853516	184.117568969727	0.375570684671402	0.926445126533508	0.161195293068886	68.656623840332	11397
True	False	False	False	False	-2587.23046875	302.757019042969	14.4188451766968	0.619212806224823	0.917674422264099	0.369869381189346	57.769229888916	751
True	False	False	False	False	-2578.05639648438	399.731567382813	368.235137939453	0.163415640592575	0.77998423576355	0.058253675699234	69.1265029907227	22950
True	False	False	False	False	-2582.23510742188	1325.55383300781	204.082122802734	0.436644792556763	0.903199791908264	0.200214922428131	63.1956520080566	11628
True	False	False	False	False	-2576.8203125	1545.76733398438	59.8936653137207	0.624239027500153	0.914763450622559	0.376477956771851	125.703704833984	6788
True	False	False	False	False	-2578.86865234375	1564.84362792969	55.4570960998535	0.503840684890747	0.9334357380867	0.250984787940979	88.2799987792969	4414
True	False	False	False	False	-2509.13159179688	419.555541992188	26.6194076538086	0.62885844707489	0.910942673683167	0.382700979709625	54.875	1317
True	False	False	False	False	-2516.1728515625	927.6982421875	35.4925422668457	0.704015791416168	0.935041010379791	0.512974381446838	48.5625	1554
True	False	False	False	False	-2563.46411132813	1507.46203613281	693.213745117188	0.3567895591259	0.790939450263977	0.150265112519264	121.948799133301	76218
True	False	False	False	False	-2561.41674804688	1549.50354003906	614.464660644531	0.444455087184906	0.819273054599762	0.205644100904465	183.449462890625	101631
True	False	False	False	False	-2545.33422851563	1461.17907714844	1047.03002929688	0.39390105009079	0.871405303478241	0.17231659591198	108.139831542969	102084
True	False	False	False	False	-2514.23071289063	437.977600097656	52.1296730041504	0.343665719032288	0.755717217922211	0.142887085676193	66.1489334106445	3109
True	False	False	False	False	-2512.09155273438	469.433441162109	102.041061401367	0.518645644187927	0.916480839252472	0.263594478368759	68.0434799194336	6260
True	False	False	False	False	-2505.80102539063	343.924530029297	170.807861328125	0.714543700218201	0.912950217723846	0.538038432598114	106.162338256836	16349
True	False	False	False	False	-2498.50537109375	458.326385498047	28.8376903533936	0.63250470161438	0.884437441825867	0.387718707323074	58.9230766296387	1532
True	False	False	False	False	-2439.3505859375	355.531524658203	547.916137695313	0.863887190818787	0.970602035522461	1	219.388656616211	108378
True	False	False	False	False	-2417.2646484375	1215.66882324219	2478.93212890625	0.722687840461731	0.92584216594696	0.559370160102844	224.232666015625	501160
True	False	False	False	False	-2211.7451171875	1177.76159667969	303.904907226563	0.213297098875046	0.890997171401978	0.0790534839034081	72.7700729370117	19939
True	False	False	False	False	-2280.9482421875	1831.775390625	269.521484375	0.80851811170578	0.946346819400787	1	211.065841674805	51289
True	False	False	False	False	-2274.94555664063	1182.44018554688	13.3097038269043	0.359341382980347	0.861335575580597	0.151723966002464	68.8333358764648	826
True	False	False	False	False	-2258.26293945313	1183.70825195313	48.80224609375	0.491035759449005	0.880486726760864	0.240537732839584	82.386360168457	3625
True	False	False	False	False	-2271.47998046875	1206.69262695313	373.780822753906	0.207521051168442	0.824455916881561	0.0765572935342789	76.4985198974609	25780
True	False	False	False	False	-2246.27880859375	1197.408203125	28.8376903533936	0.681263327598572	0.962674856185913	0.466138988733292	87.7307662963867	2281
True	False	False	False	False	-2249.78833007813	1696.11499023438	88.7313537597656	0.806145071983337	0.953511893749237	1	50.0374984741211	4003
True	False	False	False	False	-2263.2294921875	1844.88879394531	220.719253540039	0.813145577907562	0.959415793418884	1	96.0653228759766	19117
True	False	False	False	False	-2247.80932617188	1796.74597167969	363.798553466797	0.544406712055206	0.8982754945755	0.287058234214783	128.408538818359	42118
True	False	False	False	False	-2231.20922851563	1201.84912109375	74.3125076293945	0.493283182382584	0.955684244632721	0.242342069745064	78.0895538330078	5232
True	False	False	False	False	-2221.84497070313	1266.60363769531	95.3862075805664	0.594744265079498	0.952253043651581	0.339858740568161	92.0465087890625	7916
True	False	False	False	False	-2202.93676757813	1291.291015625	1170.14477539063	0.271949350833893	0.787515878677368	0.105861976742744	190.416107177734	200889
True	False	False	False	False	-2228.15234375	1731.89367675781	54.3479537963867	0.791067004203796	0.954331636428833	1	46.0612258911133	2257
True	False	False	False	False	-2051.47265625	290.040191650391	651.066345214844	0.440554618835449	0.929090440273285	0.202918961644173	187.843276977539	110264
True	False	False	False	False	-2083.35327148438	388.62158203125	42.1473922729492	0.698733150959015	0.945438027381897	0.501295566558838	80.2631607055664	3050
True	False	False	False	False	-2065.11645507813	335.006286621094	11.0914192199707	0.512626230716705	0.908898293972015	0.258395850658417	78	780
True	False	False	False	False	-2059.654296875	367.450103759766	920.587829589844	0.648593902587891	0.941380500793457	0.41107976436615	233.289154052734	193630
True	False	False	False	False	-1909.39733886719	365.555694580078	238.465515136719	0.751966595649719	0.930118262767792	0.657939970493317	213.958145141602	46001
True	False	False	False	False	-2126.71899414063	2095.2919921875	11.0914192199707	0.476317554712296	0.890982568264008	0.229012608528137	47.5	475
True	False	False	False	False	-2066.63452148438	2115.33422851563	986.027160644531	0.734869778156281	0.92645537853241	0.595350563526154	223.554550170898	198740
True	False	False	False	False	-1181.22534179688	-3276.7939453125	920.587829589844	0.177496537566185	0.876590728759766	0.0639570131897926	179.042175292969	148605
True	False	False	False	False	-688.026672363281	-3154.79907226563	779.726806640625	0.635723650455475	0.92588210105896	0.39222925901413	193.48078918457	136017
True	False	False	False	False	-886.570251464844	-2719.26147460938	742.015991210938	0.763815104961395	0.92570424079895	0.715601027011871	215.781768798828	144358
True	False	False	False	False	-965.248413085938	-2706.44653320313	64.3302307128906	0.429106503725052	0.886384665966034	0.195077627897263	60.4137916564941	3504
True	False	False	False	False	-1897.23352050781	-2674.5400390625	55.4570960998535	0.774352729320526	0.953056991100311	0.787966012954712	128.720001220703	6436
True	False	False	False	False	-1391.19104003906	-2134.3994140625	17.7462711334229	0.64491605758667	0.93289041519165	0.405553311109543	51.9375	831
True	False	False	False	False	-1419.47985839844	-2133.39477539063	113.132476806641	0.310170561075211	0.885131239891052	0.124942936003208	54.5196075439453	5561
True	False	False	False	False	-1848.31066894531	-1951.73876953125	2258.212890625	0.20120657980442	0.719786822795868	0.0738557279109955	237.117385864258	482771
True	False	False	False	False	-1554.49926757813	-1989.75268554688	148.625015258789	0.845495223999023	0.971449732780457	1	195.171646118164	26153
True	False	False	False	False	-1848.12976074219	-1964.24719238281	1631.5478515625	0.533021509647369	0.934598028659821	0.276434123516083	243.171997070313	357706
True	False	False	False	False	-1332.72180175781	-1965.60571289063	321.651153564453	0.850571870803833	0.970267772674561	1	230.382751464844	66811
True	False	False	False	False	-1758.72277832031	-1904.29138183594	996.009460449219	0.637428522109985	0.923995137214661	0.394649922847748	230.749450683594	207213
True	False	False	False	False	-1237.4228515625	-2583.177734375	1354.26232910156	0.753377377986908	0.950745642185211	0.664009690284729	216.669128417969	264553
True	False	False	False	False	-1174.35388183594	-2272.25366210938	1105.81457519531	0.676129579544067	0.927709579467773	0.45666977763176	216.092269897461	215444
True	False	False	False	False	-975.852600097656	-2703.71533203125	93.1679229736328	0.674616158008575	0.939809560775757	0.453943878412247	70.0714263916016	5886
True	False	False	False	False	-950.201538085938	-2719.0703125	11.0914192199707	0.673765122890472	0.91785192489624	0.452423572540283	52.5	525
True	False	False	False	False	-931.437194824219	-2698.13061523438	96.4953460693359	0.643659770488739	0.95800256729126	0.403692007064819	57.9080467224121	5038
True	False	False	False	False	-643.183044433594	-3173.49291992188	627.774353027344	0.706643164157867	0.920007884502411	0.518994212150574	199.853363037109	113117
True	False	False	False	False	-612.026245117188	-3096.34301757813	357.143707275391	0.832950234413147	0.95934671163559	1	218.565216064453	70378
True	False	False	False	False	-494.767242431641	-2668.396484375	3960.74584960938	0.198482275009155	0.591649889945984	0.0726988390088081	216.887710571289	774506
True	False	False	False	False	-451.5556640625	-2714.32373046875	80.9673614501953	0.4912468791008	0.936425983905792	0.240706697106361	68.4246597290039	4995
True	False	False	False	False	-320.142517089844	-2030.10339355469	185.226699829102	0.866488993167877	0.971016585826874	1	214.544906616211	35829
True	False	False	False	False	44.3241004943848	-2321.62255859375	12.2005615234375	0.563888907432556	0.894881248474121	0.306276768445969	39.5454559326172	435
True	False	False	False	False	-1873.107421875	-92.0019149780273	27.7285480499268	0.513776957988739	0.933610796928406	0.259381890296936	43.0400009155273	1076
True	False	False	False	False	-1847.33227539063	-1892.33447265625	1558.34448242188	0.453844219446182	0.866147339344025	0.212320432066917	241.802139282227	339732
True	False	False	False	False	-1786.70031738281	-1846.99108886719	372.671691894531	0.869165480136871	0.961488723754883	1	231.550598144531	77801
True	False	False	False	False	-1599.205078125	-1754.4853515625	18.8554134368896	0.431803435087204	0.910710632801056	0.196904212236404	50.470588684082	858
True	False	False	False	False	-1602.20202636719	-1719.23803710938	35.4925422668457	0.599483549594879	0.954248368740082	0.345412909984589	55.25	1768
True	False	False	False	False	-1377.78466796875	-581.790771484375	59.8936653137207	0.707465767860413	0.953944444656372	0.520909607410431	75.5	4077
True	False	False	False	False	-1292.31396484375	-569.04638671875	55.4570960998535	0.691563129425049	0.935296177864075	0.486269682645798	94.4199981689453	4721
True	False	False	False	False	-1367.265625	-567.20849609375	12.2005615234375	0.768196105957031	0.939064502716064	0.742168962955475	72.2727279663086	795
True	False	False	False	False	-1329.01281738281	-564.57958984375	1123.56079101563	0.311149507761002	0.917005360126495	0.125450372695923	160.415603637695	162501
True	False	False	False	False	-1325.04382324219	-519.787658691406	957.189514160156	0.367507874965668	0.830964148044586	0.156447485089302	129.482040405273	111743
True	False	False	False	False	-1429.25756835938	-509.460021972656	96.4953460693359	0.719872772693634	0.917678356170654	0.551781058311462	71.7931060791016	6246
True	False	False	False	False	-1405.75402832031	-489.610046386719	1226.7109375	0.258296281099319	0.804397940635681	0.0993702113628387	113.136528015137	125129
True	False	False	False	False	-1379.97338867188	-332.602569580078	174.135284423828	0.528258621692657	0.893192946910858	0.272111713886261	91.4649658203125	14360
True	False	False	False	False	-1391.28833007813	-320.805206298828	19.9645557403564	0.661957681179047	0.931073546409607	0.432207375764847	79.1111145019531	1424
True	False	False	False	False	-1370.54187011719	-350.353851318359	9.98227787017822	0.557533979415894	0.910541534423828	0.29985499382019	58	522
True	False	False	False	False	-1345.57421875	-322.860961914063	452.529907226563	0.291110783815384	0.691406309604645	0.115253999829292	84.6789245605469	34549
True	False	False	False	False	-1327.35473632813	-285.000274658203	712.069152832031	0.781582355499268	0.952119827270508	0.869678795337677	211.609039306641	135853
True	False	False	False	False	-1263.10620117188	-553.037719726563	1076.97680664063	0.427969187498093	0.826681137084961	0.194311067461967	174.546859741211	169485
True	False	False	False	False	-1151.0810546875	-168.702011108398	37.7108268737793	0.666771829128265	0.941161274909973	0.44025981426239	78.2941207885742	2662
True	False	False	False	False	-1223.46997070313	-124.955177307129	642.193176269531	0.414006799459457	0.853823363780975	0.18507593870163	138.696029663086	80305
True	False	False	False	False	-1192.77856445313	-124.185325622559	503.550445556641	0.413953870534897	0.792821764945984	0.185041531920433	153.806167602539	69828
True	False	False	False	False	-1137.30517578125	-192.9599609375	921.696960449219	0.514488875865936	0.887298703193665	0.259993761777878	192.477737426758	159949
True	False	False	False	False	-1118.78833007813	-168.747421264648	194.099838256836	0.46830153465271	0.927938640117645	0.222938403487206	97.8971405029297	17132
True	False	False	False	False	-933.809387207031	-469.453491210938	1893.30529785156	0.423960268497467	0.915327191352844	0.191626518964767	197.806671142578	337656
True	False	False	False	False	-919.779052734375	-1280.09790039063	112.023338317871	0.400642603635788	0.740236282348633	0.176526963710785	76.9504928588867	7772
True	False	False	False	False	-889.650146484375	-1274.45812988281	22.1828384399414	0.392218708992004	0.861072659492493	0.171276226639748	72.6500015258789	1453
True	False	False	False	False	-224.374588012695	-1867.46313476563	748.670837402344	0.313965231180191	0.907293677330017	0.126915395259857	82.1629638671875	55460
True	False	False	False	False	-239.268783569336	-1820.2470703125	681.01318359375	0.246972188353539	0.875139057636261	0.0941059067845345	86.3550491333008	53022
True	False	False	False	False	-171.072357177734	-1796.40979003906	31.0559749603271	0.549106180667877	0.936178982257843	0.291569441556931	82.9285736083984	2322
True	False	False	False	False	-35.3603973388672	-1826.638671875	48.80224609375	0.824289858341217	0.962561309337616	1	42.6136360168457	1875
True	False	False	False	False	-149.053268432617	-1792.32385253906	765.307922363281	0.273770868778229	0.922378122806549	0.106740422546864	87.805793762207	60586
True	False	False	False	False	-191.550262451172	-1782.10656738281	623.337768554688	0.394841492176056	0.917251586914063	0.172899946570396	98.5622787475586	55392
True	False	False	False	False	-158.504898071289	-1785.22399902344	12.2005615234375	0.508639216423035	0.872458815574646	0.255007147789001	78.5454559326172	864
True	False	False	False	False	-1865.76220703125	1915.53442382813	1090.28649902344	0.336205005645752	0.909864187240601	0.138782978057861	215.456771850586	211794
True	False	False	False	False	-1842.28955078125	384.084228515625	185.226699829102	0.807769536972046	0.943569362163544	1	163.754486083984	27347
True	False	False	False	False	-1817.25170898438	944.098083496094	349.379699707031	0.828714072704315	0.967435359954834	1	167.044448852539	52619
True	False	False	False	False	-1809.91064453125	991.861083984375	750.889099121094	0.28945517539978	0.855429470539093	0.114429049193859	84.7237777709961	57358
True	False	False	False	False	-1765.56115722656	971.761474609375	517.969299316406	0.576293587684631	0.942088186740875	0.319274544715881	98.0149917602539	45773
True	False	False	False	False	-1727.57739257813	978.735107421875	722.051391601563	0.4266696870327	0.855667769908905	0.19343788921833	97.4055328369141	63411
True	False	False	False	False	-1735.0888671875	1269.09619140625	149.734161376953	0.306259483098984	0.871059060096741	0.122925341129303	76.6370391845703	10346
True	False	False	False	False	-1766.10949707031	1321.82092285156	68.7667999267578	0.417223364114761	0.912272989749908	0.187175258994102	53.7419357299805	3332
True	False	False	False	False	-1763.22583007813	1291.21936035156	285.049468994141	0.25268092751503	0.769865274429321	0.0967464596033096	72.2957229614258	18580
True	False	False	False	False	-1740.99279785156	1293.92333984375	63.2210922241211	0.605832159519196	0.950422048568726	0.353039652109146	68.5087738037109	3905
True	False	False	False	False	-1747.61743164063	1934.57653808594	21.0736961364746	0.656467795372009	0.933190703392029	0.423319727182388	42.0526313781738	799
True	False	False	False	False	-1745.63842773438	1311.369140625	11.0914192199707	0.69836014509201	0.927715241909027	0.500491261482239	51.2999992370605	513
True	False	False	False	False	-1704.42004394531	1484.29968261719	143.079315185547	0.772836744785309	0.952805697917938	0.775464057922363	71.1550369262695	9179
True	False	False	False	False	-1686.64855957031	1250.69165039063	178.571853637695	0.807928323745728	0.946824312210083	1	109.416145324707	17616
True	False	False	False	False	-1529.59912109375	294.527526855469	119.787330627441	0.230279669165611	0.877048492431641	0.0865353271365166	46.6388893127441	5037
True	False	False	False	False	-1519.96496582031	1437.40356445313	109.805053710938	0.544512212276459	0.94631826877594	0.287158668041229	60.5959587097168	5999
True	False	False	False	False	-1465.69921875	1336.98583984375	4839.1865234375	0.22723376750946	0.737819969654083	0.0851774215698242	221.857437133789	967964
True	False	False	False	False	-1459.88537597656	1856.677734375	28.8376903533936	0.778573036193848	0.945234656333923	0.82945716381073	42.1153831481934	1095
True	False	False	False	False	-1426.26843261719	1837.05126953125	90.9496383666992	0.631812691688538	0.952456653118134	0.386759072542191	62.6219520568848	5135
True	False	False	False	False	-1380.59899902344	1834.42309570313	1883.32299804688	0.194900915026665	0.625743269920349	0.0711858421564102	160.362777709961	272296
True	False	False	False	False	-1341.416015625	1642.2314453125	167.480438232422	0.83051860332489	0.965654790401459	1	99.3642349243164	15004
True	False	False	False	False	-1306.90478515625	1838.01110839844	255.102645874023	0.567655384540558	0.939994871616364	0.310156971216202	142.526092529297	32781
True	False	False	False	False	-1286.12463378906	1835.89904785156	68.7667999267578	0.765656411647797	0.960058152675629	0.726305961608887	179.645156860352	11138
True	False	False	False	False	-1273.38403320313	1838.58898925781	1104.70532226563	0.136876478791237	0.597888171672821	0.0478373020887375	148.560241699219	147966
True	False	False	False	False	-1308.3095703125	1910.15795898438	11.0914192199707	0.512626230716705	0.871406376361847	0.258395850658417	58.0999984741211	581
True	False	False	False	False	-1239.89514160156	944.496520996094	63.2210922241211	0.645414531230927	0.941456198692322	0.406295597553253	61.403507232666	3500
True	False	False	False	False	-1247.22204589844	1496.97961425781	118.678184509277	0.834435343742371	0.956881999969482	1	91.3271026611328	9772
True	False	False	False	False	-1213.40710449219	1842.24011230469	765.307922363281	0.268692016601563	0.879462361335754	0.104298435151577	101.605796813965	70108
True	False	False	False	False	-1209.21276855469	1806.130859375	1145.74365234375	0.354202121496201	0.696136891841888	0.148794084787369	201.159729003906	207798
True	False	False	False	False	-1046.36889648438	727.547119140625	2397.96484375	0.302549481391907	0.88500988483429	0.12102572619915	184.729873657227	399386
True	False	False	False	False	-1090.16967773438	1623.07067871094	1921.03381347656	0.164149656891823	0.737100720405579	0.0585478730499744	128.766738891602	223024
True	False	False	False	False	-1040.0771484375	699.255493164063	27.7285480499268	0.748627901077271	0.945234656333923	0.644232213497162	75.6399993896484	1891
True	False	False	False	False	-1030.13562011719	1857.33935546875	100.931915283203	0.467537045478821	0.90221756696701	0.222366228699684	59.4175834655762	5407
True	False	False	False	False	-933.641052246094	1919.88879394531	85.4039306640625	0.830078601837158	0.965293765068054	1	56.8571434020996	4378
True	False	False	False	False	-926.098876953125	1876.75012207031	692.104553222656	0.348394066095352	0.768840312957764	0.145521581172943	171.421478271484	106967
True	False	False	False	False	-873.371215820313	509.798706054688	1342.06176757813	0.268514156341553	0.756872713565826	0.104213334619999	167.385955810547	202537
True	False	False	False	False	-878.770385742188	1670.3271484375	22.1828384399414	0.755204319953918	0.946847438812256	0.672140836715698	47.9500007629395	959
True	False	False	False	False	-876.473510742188	1645.98547363281	552.352661132813	0.826568722724915	0.957929074764252	1	220.526107788086	109822
True	False	False	False	False	-866.502807617188	484.278747558594	78.7490768432617	0.715453743934631	0.957822978496552	0.540330648422241	86.8591537475586	6167
True	False	False	False	False	-841.517333984375	488.159790039063	38.8199691772461	0.565047860145569	0.938897550106049	0.307464748620987	76.6571426391602	2683
True	False	False	False	False	-837.467163085938	501.8662109375	29.9468326568604	0.746888160705566	0.954506158828735	0.637421369552612	84.7777786254883	2289
True	False	False	False	False	-818.957336425781	1747.23034667969	541.261291503906	0.843707025051117	0.955695152282715	1	227.985656738281	111257
True	False	False	False	False	-565.888488769531	1575.59387207031	346.052276611328	0.782837390899658	0.925129950046539	0.891967415809631	187.551284790039	58516
True	False	False	False	False	-533.848266601563	1667.01867675781	79.8582229614258	0.352996855974197	0.912338256835938	0.148111641407013	83.3472213745117	6001
True	False	False	False	False	-535.948059082031	1682.50134277344	74.3125076293945	0.578728199005127	0.927288889884949	0.321901470422745	102.492538452148	6867
True	False	False	False	False	-526.360534667969	1689.20922851563	337.179138183594	0.146138340234756	0.787488520145416	0.0514245554804802	80.7039489746094	24534
True	False	False	False	False	-521.548889160156	1635.31372070313	39.9291114807129	0.407630234956741	0.905592560768127	0.180962592363358	77.5555572509766	2792
True	False	False	False	False	-405.577423095703	359.486389160156	1332.07946777344	0.426709413528442	0.833844840526581	0.193464547395706	152.009155273438	182563
True	False	False	False	False	-436.829254150391	1687.22509765625	1031.501953125	0.325165450572968	0.770664036273956	0.132825136184692	96.7032241821289	89934
True	False	False	False	False	-470.728576660156	1987.01818847656	122.005615234375	0.823490679264069	0.959930598735809	1	57.3090896606445	6304
True	False	False	False	False	-384.793884277344	417.855133056641	1175.6904296875	0.345650196075439	0.812905967235565	0.143989592790604	143.265090942383	151861
True	False	False	False	False	-357.333435058594	432.337280273438	23.2919807434082	0.772283971309662	0.947545111179352	0.771135985851288	62.9047622680664	1321
True	False	False	False	False	-306.063781738281	1345.33117675781	63.2210922241211	0.387920409440994	0.924550235271454	0.168636545538902	58.2105255126953	3318
True	False	False	False	False	-278.077789306641	1362.53466796875	174.135284423828	0.404476553201675	0.950667977333069	0.178951501846313	72.5286636352539	11387
True	False	False	False	False	-257.758666992188	1388.99279785156	23.2919807434082	0.725569725036621	0.933190703392029	0.567398190498352	50.3333320617676	1057
True	False	False	False	False	-270.314086914063	1417.53344726563	42.1473922729492	0.505739748477936	0.917561829090118	0.2525694668293	42.8421058654785	1628
True	False	False	False	False	-180.013061523438	1344.51000976563	366.016845703125	0.263724029064178	0.873218894004822	0.101931683719158	70.0606079101563	23120
True	False	False	False	False	-1731.83117675781	2229.595703125	28.8376903533936	0.778573036193848	0.945234656333923	0.82945716381073	37.6923065185547	980
True	False	False	False	False	-1485.70629882813	2699.09301757813	168.589569091797	0.780941009521484	0.9444260597229	0.859888970851898	54.5460510253906	8291
True	False	False	False	False	-1401.09753417969	2390.29541015625	703.195983886719	0.31532609462738	0.695672690868378	0.127626404166222	99.8201904296875	63286
True	False	False	False	False	-1100.35314941406	2083.58349609375	584.517822265625	0.291952282190323	0.715904116630554	0.115674287080765	96.2922210693359	50746
True	False	False	False	False	-1040.12915039063	2037.51892089844	510.205291748047	0.228088617324829	0.809066951274872	0.0855578109622002	90.6326065063477	41691
True	False	False	False	False	-1068.47143554688	2052.90405273438	346.052276611328	0.315380185842514	0.755292654037476	0.127654686570168	103.580131530762	32317
True	False	False	False	False	-1065.33605957031	2081.59033203125	177.462707519531	0.71274322271347	0.930998742580414	0.533566176891327	91.5	14640
True	False	False	False	False	-943.540100097656	2320.99926757813	46.5839614868164	0.639514982700348	0.911720097064972	0.397643029689789	50.8571434020996	2136
True	False	False	False	False	-619.293640136719	2196.53271484375	1835.6298828125	0.732416689395905	0.946333110332489	0.587645530700684	240.42658996582	397906
True	False	False	False	False	-498.062744140625	2066.89794921875	1053.68481445313	0.304745346307755	0.771447241306305	0.122148402035236	115.187370300293	109428
True	False	False	False	False	-446.046600341797	2051.81274414063	907.278137207031	0.313435405492783	0.733955442905426	0.126639112830162	131.607574462891	107655
True	False	False	False	False	-365.417602539063	2553.50244140625	2087.40502929688	0.799188911914825	0.950824320316315	1	243.318283081055	457925
True	False	False	False	False	115.093170166016	-3135.51904296875	16.6371288299561	0.646814525127411	0.934281527996063	0.408391445875168	43.2666664123535	649
True	False	False	False	False	107.04076385498	-3114.79174804688	127.551322937012	0.577091634273529	0.924731314182281	0.320132791996002	61.0608711242676	7022
True	False	False	False	False	125.72437286377	-3127.16064453125	16.6371288299561	0.604608774185181	0.936461865901947	0.351552903652191	49.3333320617676	740
True	False	False	False	False	170.722549438477	-3161.53564453125	1862.24926757813	0.503766655921936	0.839984834194183	0.250923216342926	195.213226318359	327763
True	False	False	False	False	123.585578918457	-2955.16918945313	1403.06457519531	0.299695253372192	0.787278056144714	0.119573593139648	179.784194946289	227427
True	False	False	False	False	136.190658569336	-2878.8994140625	1712.51513671875	0.460169792175293	0.816724598407745	0.21691432595253	239.963729858398	370504
True	False	False	False	False	167.017578125	-2935.1845703125	23.2919807434082	0.772283971309662	0.947545111179352	0.771135985851288	48.3333320617676	1015
True	False	False	False	False	280.733520507813	-2784.208984375	36.6016845703125	0.691693365573883	0.954181313514709	0.486534744501114	63.4848480224609	2095
True	False	False	False	False	309.606781005859	-2775.60034179688	592.281799316406	0.292763382196426	0.857941389083862	0.116080045700073	104.674156188965	55896
True	False	False	False	False	264.084869384766	-2749.3076171875	94.2770690917969	0.364382922649384	0.950883448123932	0.154630035161972	80.7411727905273	6863
True	False	False	False	False	280.079498291016	-2755.17602539063	343.834014892578	0.48789969086647	0.932881057262421	0.238040074706078	122.645164489746	38020
True	False	False	False	False	340.324523925781	-2722.40551757813	770.853637695313	0.346102595329285	0.830277502536774	0.14424155652523	118.073379516602	82061
True	False	False	False	False	1065.03088378906	-3092.60766601563	791.927368164063	0.516977906227112	0.916036665439606	0.262144029140472	224.15966796875	160050
True	False	False	False	False	1266.28369140625	-2856.01879882813	1253.33044433594	0.391834378242493	0.776224970817566	0.171039134263992	204.433624267578	231010
True	False	False	False	False	293.128143310547	-2709.26806640625	902.841552734375	0.316331148147583	0.813308000564575	0.128152742981911	118.829238891602	96727
True	False	False	False	False	114.789428710938	-2637.53881835938	87.6222152709961	0.82315069437027	0.958927392959595	1	72.1645584106445	5701
True	False	False	False	False	117.029609680176	-2650.56567382813	108.695907592773	0.78705221414566	0.947612226009369	1	70.9897994995117	6957
True	False	False	False	False	145.252044677734	-2600.1328125	51.0205307006836	0.612211227416992	0.900510668754578	0.360930055379868	53.3260879516602	2453
True	False	False	False	False	719.909729003906	-2561.482421875	18.8554134368896	0.497218459844589	0.859857678413391	0.245531126856804	58.3529396057129	992
True	False	False	False	False	553.026062011719	-2235.63916015625	1502.88732910156	0.528831601142883	0.939310610294342	0.272628039121628	222.815490722656	301915
True	False	False	False	False	602.886291503906	-1911.70288085938	2460.07690429688	0.239528641104698	0.745269656181335	0.0907027348875999	218.272766113281	484129
True	False	False	False	False	721.553588867188	-2594.3701171875	45.4748191833496	0.381945163011551	0.915079832077026	0.165010094642639	60.0975608825684	2464
True	False	False	False	False	1803.0498046875	-2574.72290039063	155.279876708984	0.860611915588379	0.970424890518188	1	204.292861938477	28601
True	False	False	False	False	1701.78295898438	-2127.63037109375	722.051391601563	0.662122130393982	0.923926651477814	0.432478308677673	229.109069824219	149150
True	False	False	False	False	1672.78259277344	-1933.71911621094	22.1828384399414	0.598902344703674	0.871786117553711	0.344725489616394	72.0500030517578	1441
True	False	False	False	False	1674.58154296875	-1914.62902832031	171.917007446289	0.459420293569565	0.920077681541443	0.216365873813629	80.3741912841797	12458
True	False	False	False	False	979.351684570313	-1904.43115234375	2686.341796875	0.414927870035172	0.825854480266571	0.185675382614136	237.593719482422	575452
True	False	False	False	False	1685.22863769531	-2013.51647949219	455.857330322266	0.78695684671402	0.953189969062805	1	231.194641113281	95021
True	False	False	False	False	1784.4326171875	-2567.12622070313	113.132476806641	0.81917679309845	0.962346732616425	1	70.6960754394531	7211
True	False	False	False	False	1925.82446289063	-1904.32238769531	33.2742576599121	0.56201583147049	0.934179127216339	0.304367929697037	37.7666664123535	1133
True	False	False	False	False	403.052856445313	-1685.42468261719	103.150199890137	0.72525691986084	0.953740179538727	0.566513538360596	56.1612892150879	5223
True	False	False	False	False	417.708038330078	-1483.958984375	26.6194076538086	0.829222500324249	0.957139134407043	1	48.7916679382324	1171
True	False	False	False	False	338.65576171875	-1402.45483398438	43.256534576416	0.817455768585205	0.954181313514709	1	53.3589744567871	2081
True	False	False	False	False	341.668060302734	-1378.94873046875	24.401123046875	0.830724716186523	0.955192744731903	1	46.4545440673828	1022
True	False	False	False	False	349.799926757813	-1407.13586425781	115.350761413574	0.623062193393707	0.916655659675598	0.374915778636932	62.75	6526
True	False	False	False	False	420.999633789063	-1163.80493164063	64.3302307128906	0.815286338329315	0.952294647693634	1	48.2241363525391	2797
True	False	False	False	False	405.235595703125	-1096.90051269531	29.9468326568604	0.746888160705566	0.940220415592194	0.637421369552612	64.5925903320313	1744
True	False	False	False	False	451.492065429688	-1664.94689941406	636.6474609375	0.833761811256409	0.949715495109558	1	233.128921508789	133816
True	False	False	False	False	653.115051269531	-1269.2373046875	372.671691894531	0.829270482063293	0.961174428462982	1	207.907745361328	69857
True	False	False	False	False	633.97802734375	-1267.67248535156	32.1651153564453	0.820795118808746	0.95398223400116	1	123.275863647461	3575
True	False	False	False	False	637.120849609375	-1255.02868652344	28.8376903533936	0.601119041442871	0.926752507686615	0.347356885671616	67.8076934814453	1763
True	False	False	False	False	639.982116699219	-1203.10595703125	1311.00573730469	0.318462669849396	0.778189301490784	0.129272505640984	149.560913085938	176781
True	False	False	False	False	635.985229492188	62.2647399902344	15.5279874801636	0.549106180667877	0.899546325206757	0.291569441556931	54	756
True	False	False	False	False	641.310729980469	-1140.70300292969	1386.42749023438	0.498911678791046	0.873657763004303	0.246915027499199	155.662399291992	194578
True	False	False	False	False	669.774475097656	-1225.92724609375	740.906799316406	0.575137972831726	0.924459099769592	0.318036615848541	183.293411254883	122440
True	False	False	False	False	720.9169921875	-1719.67956542969	16.6371288299561	0.665601134300232	0.942380666732788	0.438278526067734	86.8000030517578	1302
True	False	False	False	False	774.650024414063	-1751.40563964844	17.7462711334229	0.428685814142227	0.938255786895752	0.194793805480003	99.625	1594
True	False	False	False	False	732.460632324219	-1730.60083007813	22.1828384399414	0.735508561134338	0.947545111179352	0.597400009632111	104.150001525879	2083
True	False	False	False	False	748.228088378906	-1730.15063476563	99.8227767944336	0.583076596260071	0.960699737071991	0.326658576726913	128.600006103516	11574
True	False	False	False	False	736.088134765625	-1704.03125	1033.72033691406	0.609586834907532	0.937664031982422	0.35765540599823	216.570816040039	201844
True	False	False	False	False	760.267517089844	-1698.86755371094	48.80224609375	0.608575522899628	0.900669276714325	0.356404304504395	123.681816101074	5442
True	False	False	False	False	765.423278808594	-1728.3857421875	94.2770690917969	0.441027343273163	0.938495814800262	0.203247755765915	152.858825683594	12993
True	False	False	False	False	769.119018554688	-914.897399902344	39.9291114807129	0.754574596881866	0.945388197898865	0.669301986694336	103.694442749023	3733
True	False	False	False	False	785.352111816406	-1716.93518066406	1685.89575195313	0.296379238367081	0.911715924739838	0.117896564304829	207.399337768555	315247
True	False	False	False	False	1649.80859375	-1401.2802734375	1362.0263671875	0.140455305576324	0.749732375144958	0.0492174737155437	98.8827362060547	121428
True	False	False	False	False	798.588134765625	-963.771362304688	492.459014892578	0.826077401638031	0.958829581737518	1	208.538284301758	92591
True	False	False	False	False	1477.14758300781	-613.232971191406	168.589569091797	0.397094309329987	0.880196332931519	0.174302577972412	63.9605255126953	9722
True	False	False	False	False	1468.47570800781	-595.088439941406	38.8199691772461	0.589544475078583	0.904885172843933	0.333895117044449	57.7142868041992	2020
True	False	False	False	False	1516.17761230469	-637.997741699219	305.014038085938	0.363543033599854	0.90154504776001	0.154143676161766	62.5018196105957	17188
True	False	False	False	False	1677.23364257813	-1366.52783203125	1366.462890625	0.312979012727737	0.861494958400726	0.126401335000992	119.479705810547	147199
True	False	False	False	False	1696.99694824219	-1887.53747558594	25.5102653503418	0.602656006813049	0.938939929008484	0.349196761846542	65.6521759033203	1510
True	False	False	False	False	1689.44055175781	-1878.31555175781	63.2210922241211	0.636114537715912	0.903581261634827	0.392782300710678	82.6315765380859	4710
True	False	False	False	False	1692.52819824219	-1834.10070800781	25.5102653503418	0.636238098144531	0.934303045272827	0.392957359552383	66.3478240966797	1526
True	False	False	False	False	1703.00512695313	-1878.79345703125	35.4925422668457	0.53901207447052	0.915139555931091	0.28197169303894	63.5	2032
True	False	False	False	False	1726.77136230469	-1836.59033203125	994.900329589844	0.156647533178329	0.544970452785492	0.0555567517876625	109.420288085938	98150
True	False	False	False	False	1716.30834960938	-1439.78698730469	63.2210922241211	0.548349022865295	0.95036518573761	0.290837466716766	74.9824523925781	4274
True	False	False	False	False	1799.4541015625	-1868.84497070313	2613.13842773438	0.0986552163958549	0.524411082267761	0.0335450954735279	130.553909301758	307585
True	False	False	False	False	1926.92395019531	-1876.66247558594	26.6194076538086	0.596519231796265	0.933759927749634	0.341925352811813	47.0833320617676	1130
True	False	False	False	False	1891.59326171875	-1865.69116210938	915.042114257813	0.343682944774628	0.73249363899231	0.142896637320518	144.711517333984	119387
True	False	False	False	False	1818.40014648438	-1221.43298339844	32.1651153564453	0.776993036270142	0.955226957798004	0.812498211860657	72.8275833129883	2112
True	False	False	False	False	1805.82702636719	-1217.34118652344	16.6371288299561	0.551631391048431	0.919426381587982	0.294025242328644	69.533332824707	1043
True	False	False	False	False	1849.30261230469	-1178.79699707031	803.018798828125	0.275200366973877	0.829001784324646	0.107431873679161	98.5552520751953	71354
True	False	False	False	False	1821.43835449219	-1055.09875488281	98.7136306762695	0.386412918567657	0.946645557880402	0.167716935276985	91.3932571411133	8134
True	False	False	False	False	1836.10034179688	-1163.30871582031	17.7462711334229	0.627549946308136	0.891040980815887	0.380923300981522	53.875	862
True	False	False	False	False	1896.6484375	-1125.78393554688	14.4188451766968	0.560572564601898	0.925363481044769	0.302906334400177	51	663
True	False	False	False	False	1841.70935058594	-1068.13098144531	63.2210922241211	0.34666121006012	0.896414339542389	0.144553050398827	70.0350875854492	3992
True	False	False	False	False	1836.44885253906	-807.163696289063	127.551322937012	0.397648811340332	0.940735459327698	0.174648955464363	82.1565246582031	9448
True	False	False	False	False	1840.89831542969	-1044.86865234375	61.0028076171875	0.411745339632034	0.862341582775116	0.183609843254089	70.2545471191406	3864
True	False	False	False	False	1876.55639648438	-1007.44592285156	353.816284179688	0.375993013381958	0.927279829978943	0.161446332931519	83.2695922851563	26563
True	False	False	False	False	1864.75061035156	-774.603515625	1161.27160644531	0.284642696380615	0.666141033172607	0.112045772373676	195.538681030273	204729
True	False	False	False	False	1857.87219238281	-747.090698242188	67.6576614379883	0.635597407817841	0.940243661403656	0.392050921916962	75.7540969848633	4621
True	False	False	False	False	1873.16772460938	-803.944030761719	12.2005615234375	0.741141617298126	0.94014710187912	0.616318583488464	78.363639831543	862
True	False	False	False	False	1878.18627929688	-794.740905761719	13.3097038269043	0.571581065654755	0.917674422264099	0.314262002706528	92.5833358764648	1111
True	False	False	False	False	1879.15783691406	-1099.46435546875	756.434814453125	0.508036136627197	0.91175502538681	0.254498332738876	97.9134902954102	66777
True	False	False	False	False	1909.61389160156	-1079.33923339844	529.060729980469	0.564873218536377	0.935227036476135	0.307285398244858	115.125785827637	54915
True	False	False	False	False	1882.39147949219	-1054.62963867188	437.001922607422	0.677328765392303	0.926507651805878	0.458850532770157	135.631973266602	53439
True	False	False	False	False	1912.97351074219	-1056.94067382813	43.256534576416	0.629624724388123	0.90138179063797	0.383747607469559	82.2051315307617	3206
True	False	False	False	False	1898.89868164063	-1029.85900878906	128.660461425781	0.514788746833801	0.935027062892914	0.260251879692078	70.4655151367188	8174
True	False	False	False	False	1885.65893554688	-714.886169433594	55.4570960998535	0.496987581253052	0.928756594657898	0.245342969894409	85.0400009155273	4252
True	False	False	False	False	1906.89831542969	-1001.91912841797	49.9113883972168	0.598902344703674	0.876532256603241	0.344725489616394	71.3111114501953	3209
True	False	False	False	False	1919.41918945313	-1000.29681396484	29.9468326568604	0.782097101211548	0.95344614982605	0.878232598304749	55.1851844787598	1490
True	False	False	False	False	1909.48889160156	-730.99755859375	1163.48986816406	0.464232683181763	0.815310060977936	0.219907179474831	199.47282409668	209247
True	False	False	False	False	1920.7041015625	-1035.43859863281	109.805053710938	0.563888907432556	0.90681928396225	0.306276768445969	86.3737411499023	8551
True	False	False	False	False	1920.91467285156	-1443.78454589844	11.0914192199707	0.619482219219208	0.916803061962128	0.37021940946579	37.5	375
True	False	False	False	False	1927.76843261719	-1410.76843261719	667.703430175781	0.786351203918457	0.963993668556213	1	236.12956237793	142150
True	False	False	False	False	1939.07153320313	-1043.8349609375	208.518692016602	0.718158006668091	0.947892248630524	0.54727303981781	71.1755294799805	13381
True	False	False	False	False	1933.2666015625	-1020.10693359375	15.5279874801636	0.740449011325836	0.946970880031586	0.613905251026154	58.7857131958008	823
True	False	False	False	False	1940.70043945313	-969.635925292969	542.370422363281	0.273538410663605	0.688479721546173	0.106628149747849	90.8609390258789	44431
True	False	False	False	False	1939.06713867188	-703.6904296875	59.8936653137207	0.562659978866577	0.935824751853943	0.305022865533829	87.3333358764648	4716
True	False	False	False	False	1942.03137207031	-744.459594726563	1641.53002929688	0.534073412418365	0.900722801685333	0.277398228645325	215.675674438477	319200
True	False	False	False	False	1975.27783203125	-751.220458984375	1902.17846679688	0.448547959327698	0.88567453622818	0.208533927798271	218.292129516602	374371
True	False	False	False	False	63.0430564880371	713.93896484375	566.771545410156	0.296946436166763	0.851713597774506	0.11818265914917	83.876708984375	42861
True	False	False	False	False	190.185791015625	563.577880859375	1379.77258300781	0.292971432209015	0.860134840011597	0.11618422716856	121.768486022949	151480
True	False	False	False	False	233.480270385742	618.961547851563	427.019653320313	0.507912516593933	0.938756883144379	0.254394143819809	81.3090896606445	31304
True	False	False	False	False	216.70573425293	688.074096679688	36.6016845703125	0.762958765029907	0.949173927307129	0.710821986198425	54.9090919494629	1812
True	False	False	False	False	137.998046875	705.037353515625	16.6371288299561	0.449176728725433	0.894343972206116	0.208980649709702	70.6666641235352	1060
True	False	False	False	False	154.533142089844	706.361999511719	115.350761413574	0.521891593933105	0.924765765666962	0.266440242528915	66.3173065185547	6897
True	False	False	False	False	140.218017578125	720.317443847656	167.480438232422	0.606351435184479	0.899841070175171	0.353673279285431	91.7019882202148	13847
True	False	False	False	False	228.722564697266	1550.89538574219	25.5102653503418	0.688737690448761	0.937802910804749	0.480586379766464	60.1304359436035	1383
True	False	False	False	False	162.158615112305	1578.70239257813	830.747314453125	0.328233063220978	0.786853611469269	0.134467199444771	149.92790222168	112296
True	False	False	False	False	194.822723388672	1591.05895996094	15.5279874801636	0.800106346607208	0.94487601518631	1	50.2142868041992	703
True	False	False	False	False	205.371734619141	1610.39245605469	105.36848449707	0.731978118419647	0.943355619907379	0.586294770240784	89.2631607055664	8480
True	False	False	False	False	241.738082885742	702.699523925781	271.739776611328	0.40987166762352	0.875447928905487	0.182401239871979	81.1836700439453	19890
True	False	False	False	False	244.243804931641	1511.54443359375	885.095275878906	0.352978736162186	0.944264829158783	0.148101404309273	199.215545654297	158974
True	False	False	False	False	250.33659362793	655.006591796875	473.603607177734	0.29568800330162	0.675989806652069	0.117548324167728	90.1569061279297	38497
True	False	False	False	False	263.326293945313	713.598388671875	212.955261230469	0.438423007726669	0.903763651847839	0.20144134759903	68.4791641235352	13148
True	False	False	False	False	275.03515625	1174.77258300781	359.361999511719	0.812946498394012	0.941743493080139	1	221.598770141602	71798
True	False	False	False	False	299.823120117188	608.535339355469	621.119506835938	0.744004368782043	0.939581573009491	0.626579701900482	208.74821472168	116899
True	False	False	False	False	341.108917236328	727.054565429688	51.0205307006836	0.580489277839661	0.952801048755646	0.323817849159241	60.152172088623	2767
True	False	False	False	False	361.469818115234	740.792175292969	242.902084350586	0.586045920848846	0.909314393997192	0.329956442117691	81.484016418457	17845
True	False	False	False	False	388.188720703125	747.440551757813	186.335845947266	0.510869145393372	0.91237610578537	0.256897181272507	63.8928565979004	10734
True	False	False	False	False	401.765167236328	1032.51416015625	136.424453735352	0.846625685691833	0.965141594409943	1	89.6178894042969	11023
True	False	False	False	False	463.426361083984	954.856018066406	181.899276733398	0.831022262573242	0.957862794399261	1	74.5670700073242	12229
True	False	False	False	False	490.309936523438	1962.78662109375	16.6371288299561	0.604608774185181	0.936461865901947	0.351552903652191	58.2000007629395	873
True	False	False	False	False	569.771179199219	1912.08544921875	104.259346008301	0.676092565059662	0.935754537582397	0.45660275220871	64.1170196533203	6027
True	False	False	False	False	576.348205566406	1950.44140625	38.8199691772461	0.347891300916672	0.849977791309357	0.145240217447281	60.4571418762207	2116
True	False	False	False	False	729.225463867188	980.558898925781	164.153015136719	0.742691874504089	0.939730226993561	0.621816456317902	65.8851318359375	9751
True	False	False	False	False	1044.33178710938	361.843536376953	106.477630615234	0.739683151245117	0.948686838150024	0.611266613006592	52.15625	5007
True	False	False	False	False	1095.05505371094	1761.91455078125	353.816284179688	0.557854294776917	0.908661127090454	0.300174981355667	90.8840103149414	28992
True	False	False	False	False	1031.771484375	1785.12292480469	200.754699707031	0.778810083866119	0.945234894752502	0.832194209098816	84.5745849609375	15308
True	False	False	False	False	1011.00347900391	1794.08312988281	242.902084350586	0.81012350320816	0.950751483440399	1	88.0456619262695	19282
True	False	False	False	False	1078.46655273438	1774.17321777344	97.6044921875	0.632937669754028	0.915964365005493	0.38832101225853	78.5795440673828	6915
True	False	False	False	False	1102.02014160156	416.776489257813	67.6576614379883	0.781755030155182	0.952435314655304	0.872471511363983	45.967212677002	2804
True	False	False	False	False	1457.83239746094	810.093322753906	27.7285480499268	0.748627901077271	0.937802910804749	0.644232213497162	64.5599975585938	1614
True	False	False	False	False	1426.61511230469	814.591796875	1828.97509765625	0.196920290589333	0.636341869831085	0.0720378682017326	188.698608398438	311164
True	False	False	False	False	1163.44091796875	1297.91479492188	24.401123046875	0.830724716186523	0.955192744731903	1	49.9090919494629	1098
True	False	False	False	False	1138.2255859375	1330.63488769531	47.6931037902832	0.770316362380981	0.955260276794434	0.756583452224731	54.1860466003418	2330
True	False	False	False	False	1103.39379882813	1793.85302734375	432.565368652344	0.509430170059204	0.879040241241455	0.255676031112671	91.5948715209961	35722
True	False	False	False	False	1143.42211914063	1688.0283203125	49.9113883972168	0.685194611549377	0.938464462757111	0.47363543510437	70.6888885498047	3181
True	False	False	False	False	1147.57690429688	1311.12939453125	41.0382537841797	0.725604593753815	0.928968548774719	0.567497134208679	76.1081085205078	2816
True	False	False	False	False	1159.94299316406	1345.85144042969	509.096160888672	0.830148339271545	0.958223164081573	1	226.33332824707	103887
True	False	False	False	False	1164.93041992188	1686.951171875	305.014038085938	0.556962311267853	0.862156510353088	0.299284785985947	89.7345428466797	24677
True	False	False	False	False	1187.08325195313	1472.48718261719	12.2005615234375	0.741141617298126	0.928999543190002	0.616318583488464	41.9090919494629	461
True	False	False	False	False	1190.13293457031	1709.83190917969	568.989807128906	0.491129994392395	0.81712943315506	0.240613132715225	85.5048751831055	43864
True	False	False	False	False	1204.75366210938	1259.69677734375	57.6753807067871	0.791780471801758	0.960947930812836	1	53.038459777832	2758
True	False	False	False	False	1227.45849609375	1397.29760742188	633.320068359375	0.704633057117462	0.953163325786591	0.514375627040863	226.430816650391	129292
True	False	False	False	False	1230.33337402344	1423.90026855469	16.6371288299561	0.793338239192963	0.946970880031586	1	56	840
True	False	False	False	False	1473.6123046875	798.387023925781	26.6194076538086	0.761617660522461	0.943622469902039	0.703567922115326	46.75	1122
True	False	False	False	False	1585.86889648438	1564.39514160156	140.861022949219	0.419241815805435	0.876212418079376	0.188501104712486	82.6614151000977	10498
True	False	False	False	False	1543.96704101563	1592.99060058594	417.037384033203	0.864222526550293	0.964591085910797	1	236.683517456055	88993
True	False	False	False	False	1585.56274414063	1606.43212890625	1224.49267578125	0.163084730505943	0.614318430423737	0.0581211522221565	121.368659973145	133991
True	False	False	False	False	1588.98828125	1988.55212402344	354.925415039063	0.146240726113319	0.892906248569489	0.0514644905924797	57.4156265258789	18373
True	False	False	False	False	1594.44067382813	2016.87268066406	37.7108268737793	0.422534465789795	0.849851310253143	0.190678209066391	58.029411315918	1973
True	False	False	False	False	1612.74389648438	1932.39526367188	26.6194076538086	0.780536234378815	0.950671494007111	0.854119598865509	41.0833320617676	986
True	False	False	False	False	1616.18542480469	1580.13525390625	196.318130493164	0.38466289639473	0.929513394832611	0.166653364896774	77.03955078125	13636
True	False	False	False	False	1793.15588378906	885.392517089844	693.213745117188	0.191513046622276	0.753445208072662	0.069762721657753	124.132797241211	77583
True	False	False	False	False	1800.80224609375	867.403869628906	99.8227767944336	0.441246062517166	0.915345370769501	0.203400015830994	86.533332824707	7788
True	False	False	False	False	1821.50769042969	900.372863769531	539.04296875	0.27452027797699	0.914788842201233	0.107102677226067	145.895065307617	70905
True	False	False	False	False	1829.25354003906	914.814025878906	53.2388153076172	0.701955497264862	0.951341331005096	0.508354067802429	89.5	4296
True	False	False	False	False	1843.29577636719	913.003723144531	54.3479537963867	0.68877637386322	0.950185596942902	0.480663388967514	87.0612258911133	4266
True	False	False	False	False	1857.91076660156	901.101257324219	17.7462711334229	0.552815020084381	0.90715092420578	0.295184105634689	76.8125	1229
True	False	False	False	False	1874.25122070313	912.489624023438	58.7845230102539	0.327256381511688	0.948647856712341	0.133943274617195	48.8679237365723	2590
True	False	False	False	False	1912.86901855469	1269.2265625	16.6371288299561	0.588328063488007	0.945828497409821	0.332519084215164	45.1333351135254	677
True	False	False	False	False	2010.23718261719	558.738952636719	44.3656768798828	0.673765122890472	0.945469677448273	0.452423572540283	47.125	1885
True	False	False	False	False	1985.37463378906	1201.90698242188	1352.04406738281	0.149002283811569	0.552030146121979	0.0525440573692322	128.853973388672	157073
True	False	False	False	False	1957.05395507813	1936.20874023438	17.7462711334229	0.820201992988586	0.947792708873749	1	39	624
True	False	False	False	False	2016.39294433594	1179.76940917969	323.869445800781	0.348790258169174	0.773074448108673	0.145743533968925	99.5137023925781	29058
True	False	False	False	False	113.072334289551	2575.04736328125	1275.51318359375	0.452785909175873	0.835844278335571	0.211559489369392	228.522613525391	262801
True	False	False	False	False	289.402557373047	2763.01611328125	2517.75219726563	0.196197688579559	0.636419773101807	0.0717326626181602	205.71321105957	466969
True	False	False	False	False	1159.96887207031	2269.25048828125	64.3302307128906	0.705485999584198	0.955623149871826	0.516324877738953	90.4482727050781	5246
True	False	False	False	False	1156.74426269531	2292.27294921875	550.134399414063	0.243399232625961	0.727283775806427	0.092466801404953	94.0060501098633	46627
True	False	False	False	False	1181.5087890625	2229.6591796875	82.0765075683594	0.547480702400208	0.918463945388794	0.290000468492508	87.1351318359375	6448
True	False	False	False	False	1441.82788085938	2087.42749023438	176.353576660156	0.492434859275818	0.924335539340973	0.241659566760063	69.2012557983398	11003
True	False	False	False	False	1360.33557128906	2185.53784179688	2030.8388671875	0.389542549848557	0.909829199314117	0.169629663228989	117.38011932373	214923
True	False	False	False	False	1360.72253417969	2273.3955078125	1634.87524414063	0.207695558667183	0.67097544670105	0.0766323581337929	148.146545410156	218368
True	False	False	False	False	1377.18823242188	2494.81030273438	1750.22595214844	0.246860563755035	0.756878137588501	0.0940545499324799	164.07096862793	258904
True	False	False	False	False	1425.84375	2107.86010742188	47.6931037902832	0.378196865320206	0.809994876384735	0.16276028752327	79.5813980102539	3422
True	False	False	False	False	1434.29919433594	2128.35595703125	11.0914192199707	0.512626230716705	0.838019967079163	0.258395850658417	63.5	635
True	False	False	False	False	1428.431640625	2163.82836914063	80.9673614501953	0.604031205177307	0.916060209274292	0.350853830575943	58.4794502258301	4269
True	False	False	False	False	1443.99243164063	2138.044921875	25.5102653503418	0.459824413061142	0.863333880901337	0.216661468148232	60.6956520080566	1396
True	False	False	False	False	1560.84106445313	2035.85668945313	97.6044921875	0.561338007450104	0.952722728252411	0.303680539131165	54.8863639831543	4830
True	False	False	False	False	1568.7763671875	2159.25170898438	575.644653320313	0.68953263759613	0.925015211105347	0.482172578573227	225.019271850586	116785
True	False	False	False	False	2258.17211914063	-2207.58154296875	207.409545898438	0.787462949752808	0.956437706947327	1	220.021392822266	41144
True	False	False	False	False	2239.14624023438	-2188.60083007813	35.4925422668457	0.795358955860138	0.950105845928192	1	40.46875	1295
True	False	False	False	False	2273.318359375	-2197.82983398438	34.3833999633789	0.731873750686646	0.955238163471222	0.585974395275116	58.1935501098633	1804
True	False	False	False	False	2333.40380859375	-2169.07861328125	134.206176757813	0.880481958389282	0.976666808128357	1	193.727279663086	23441
True	False	False	False	False	2334.26098632813	-1964.61206054688	25.5102653503418	0.688737690448761	0.934724569320679	0.480586379766464	35.652172088623	820
True	False	False	False	False	2366.45239257813	-2002.07592773438	585.626953125	0.288008093833923	0.77295184135437	0.113710135221481	81	42768
True	False	False	False	False	2211.64721679688	-1181.68664550781	48.80224609375	0.710345864295959	0.930095136165619	0.527735590934753	50.5909080505371	2226
True	False	False	False	False	2200.66748046875	-1144.16430664063	166.371292114258	0.358346164226532	0.858276844024658	0.151154041290283	62.2333335876465	9335
True	False	False	False	False	2170.33154296875	-1059.02038574219	36.6016845703125	0.618217408657074	0.939048767089844	0.368579924106598	63.424243927002	2093
True	False	False	False	False	2103.84155273438	-1030.67395019531	9.98227787017822	0.362765282392502	0.781323969364166	0.153694093227386	49	441
True	False	False	False	False	2076.28955078125	-1029.17492675781	120.896469116211	0.590997517108917	0.955645322799683	0.33554819226265	54.5688056945801	5948
True	False	False	False	False	2080.09716796875	-998.954833984375	41.0382537841797	0.760389924049377	0.948474228382111	0.697156250476837	49.4594612121582	1830
True	False	False	False	False	2110.96215820313	-995.386962890625	28.8376903533936	0.735885262489319	0.950989484786987	0.598617315292358	46.769229888916	1216
True	False	False	False	False	2099.4326171875	-981.220153808594	12.2005615234375	0.608575522899628	0.925560414791107	0.356404304504395	49.8181800842285	548
True	False	False	False	False	2161.07788085938	-1034.3642578125	130.878753662109	0.612249732017517	0.949082493782043	0.360978364944458	65.4406814575195	7722
True	False	False	False	False	2179.85815429688	-1066.50634765625	16.6371288299561	0.566403210163116	0.943390667438507	0.308860749006271	63.1333351135254	947
True	False	False	False	False	2197.142578125	-1040.20080566406	320.542022705078	0.220881626009941	0.789947986602783	0.0823682472109795	83.7577819824219	24206
True	False	False	False	False	2205.84912109375	-1168.57348632813	31.0559749603271	0.452038288116455	0.883581936359406	0.211023241281509	60.2142868041992	1686
True	False	False	False	False	2238.73852539063	-1141.93957519531	95.3862075805664	0.26924142241478	0.879037439823151	0.104561500251293	59.3953475952148	5108
True	False	False	False	False	2221.068359375	-1064.78149414063	48.80224609375	0.608575522899628	0.936300873756409	0.356404304504395	50.2045440673828	2209
True	False	False	False	False	2269.34301757813	-643.679016113281	38.8199691772461	0.733614146709442	0.954181313514709	0.591374695301056	63.228572845459	2213
True	False	False	False	False	2286.14794921875	-716.119262695313	165.262145996094	0.343404084444046	0.82102245092392	0.142742082476616	71	10579
True	False	False	False	False	2324.13134765625	-1823.92272949219	18.8554134368896	0.733056426048279	0.943199634552002	0.589630365371704	32.8235282897949	558
True	False	False	False	False	2324.56518554688	-1795.98474121094	23.2919807434082	0.792964518070221	0.955192744731903	1	63.238094329834	1328
True	False	False	False	False	2365.6982421875	-634.190490722656	173.026138305664	0.679845750331879	0.928228437900543	0.463489055633545	61.1666679382324	9542
True	False	False	False	False	2369.59228515625	-1304.84655761719	105.36848449707	0.810243308544159	0.953156709671021	1	122.621055603027	11649
True	False	False	False	False	2372.89721679688	-613.649475097656	170.807861328125	0.705213129520416	0.951017618179321	0.515699625015259	60.5519485473633	9325
True	False	False	False	False	2373.1416015625	-1247.38891601563	82.0765075683594	0.735541641712189	0.93053013086319	0.597506582736969	89.5	6623
True	False	False	False	False	2952.77099609375	-1017.79022216797	227.374099731445	0.517909646034241	0.920132100582123	0.262953370809555	104.809753417969	21486
True	False	False	False	False	2693.27514648438	-987.247863769531	699.868591308594	0.787794768810272	0.948556303977966	1	221.854202270508	139990
True	False	False	False	False	2731.3046875	-987.101257324219	623.337768554688	0.556335687637329	0.914058864116669	0.298661172389984	162.270462036133	91196
True	False	False	False	False	2398.42626953125	-859.37255859375	26.6194076538086	0.67927873134613	0.946757137775421	0.462436705827713	58	1392
True	False	False	False	False	2426.80834960938	-865.930541992188	515.7509765625	0.240785136818886	0.819461584091187	0.0912740901112556	68.1548385620117	31692
True	False	False	False	False	2758.47192382813	-989.792114257813	791.927368164063	0.499816119670868	0.873077392578125	0.247657179832458	146.901962280273	104888
True	False	False	False	False	2964.08959960938	-977.534729003906	302.795745849609	0.503710865974426	0.957391858100891	0.250876814126968	138.71061706543	37868
True	False	False	False	False	2042.83813476563	413.194244384766	191.881561279297	0.672184705734253	0.930662870407104	0.44962403178215	88.0057830810547	15225
True	False	False	False	False	2059.67626953125	423.998291015625	106.477630615234	0.671523630619049	0.924309551715851	0.448461979627609	80.8645858764648	7763
True	False	False	False	False	2053.95043945313	976.830505371094	42.1473922729492	0.656467795372009	0.896971464157104	0.423319727182388	69.3684234619141	2636
True	False	False	False	False	2429.0810546875	228.222198486328	25.5102653503418	0.602656006813049	0.901111304759979	0.349196761846542	41.6086959838867	957
True	False	False	False	False	2938.06494140625	531.365844726563	375.999114990234	0.870851933956146	0.961290955543518	1	222.221237182617	75333
True	False	False	False	False	2959.43603515625	541.661560058594	778.61767578125	0.306907296180725	0.930941760540009	0.123258456587791	203.918807983398	143151
True	False	False	False	False	3018.92065429688	226.716995239258	179.680999755859	0.794242918491364	0.959797859191895	1	67.6913604736328	10966
