# Supplementary material for: Gene Delivery Mediated by Backbone-Degradable RAFT Copolymers
Source: Biomacromolecules. 2026 Feb 12;27(3):1846–56. doi: 10.1021/acs.biomac.5c01662 (PMC12977016; doi:10.1021/acs.biomac.5c01662)
Supplement: Supplementary file 2 [file bm5c01662_si_002.zip › Celigo Raw Data/Object (Cell)-Level Data/GFP/7-15-2024-2-31-14-PM_object_B4.csv]

Plate ID	PM_2024_07_15_PPP41-45_NP_5_10_20_PEIpro_200ngwell_U2OS_6k_Plate2
Plate Name
Plate Description
Scan ID	7/15/2024 2:31:14 PM
Scan Description
Scan Result ID	7/15/2024 2:31:14 PM
Scan Result Description
Software Version	5.1.0.0
Experiment Name
Application Name	Target 1
Plate Type	96-Well BD Falcon™ 353072 Plate
Acquisition Start/End Times	7/15/2024 2:31:14 PM - 7/15/2024 2:32:22 PM
Analysis Start Time	7/15/2024 2:31:14 PM
User ID	Local Administrator
Scan Area Object-Level Data CSV Report
Row	B
Column	4
Total	Class 1	Class 2	Class 3	Class 4	X Position (µm)	Y Position (µm)	Target 1: Area (µm²)	Target 1: Form Factor	Target 1: Smoothness	Target 1: Aspect Ratio	Target 1: Mean Intensity	Target 1: Integrated Intensity
True	False	False	False	False	-2207.18701171875	-2463.72265625	51.0205307006836	0.774829864501953	0.947778403759003	0.792114913463593	34.7826080322266	1600
True	False	False	False	False	-3094.03637695313	-784.104248046875	9.98227787017822	0.687235474586487	0.936281979084015	0.47761595249176	61.2222213745117	551
True	False	False	False	False	-3070.2138671875	-776.07861328125	962.735229492188	0.523347973823547	0.936887562274933	0.267726957798004	179.05876159668	155423
True	False	False	False	False	-3164.48950195313	-719.222412109375	1155.72595214844	0.597600638866425	0.944482207298279	0.343192338943481	189.971206665039	197950
True	False	False	False	False	-47.6589202880859	-3515.58642578125	807.455322265625	0.311991691589355	0.93012797832489	0.125887706875801	100.298080444336	73017
True	False	False	False	False	-1148.8798828125	-2975.40405273438	83.1856460571289	0.770665466785431	0.93116968870163	0.759075462818146	39.7733345031738	2983
True	False	False	False	False	-1703.29272460938	-2073.39916992188	247.338653564453	0.545123338699341	0.896868705749512	0.287741243839264	54.1883392333984	12084
True	False	False	False	False	-1649.60595703125	-2203.92358398438	303.904907226563	0.786063194274902	0.930743277072906	1	199.791976928711	54743
True	False	False	False	False	-1627.92895507813	-2096.25903320313	27.7285480499268	0.655060887336731	0.89703905582428	0.421090096235275	28.0799999237061	702
True	False	False	False	False	-63.4754905700684	-3461.7841796875	761.980529785156	0.34483727812767	0.932190835475922	0.143537402153015	120.104804992676	82512
True	False	False	False	False	50.6203155517578	-3461.76293945313	1155.72595214844	0.393535822629929	0.915767848491669	0.172090396285057	194.232238769531	202390
