# Supplementary material for: Gene Delivery Mediated by Backbone-Degradable RAFT Copolymers
Source: Biomacromolecules. 2026 Feb 12;27(3):1846–56. doi: 10.1021/acs.biomac.5c01662 (PMC12977016; doi:10.1021/acs.biomac.5c01662)
Supplement: Supplementary file 2 [file bm5c01662_si_002.zip › Celigo Raw Data/Object (Cell)-Level Data/GFP/7-15-2024-2-48-54-PM_object_C9.csv]

Plate ID	PM_2024_07_15_PPP41-45_NP_5_10_20_PEIpro_200ngwell_U2OS_6k_Plate2
Plate Name
Plate Description
Scan ID	7/15/2024 2:48:54 PM
Scan Description
Scan Result ID	7/15/2024 2:48:54 PM
Scan Result Description
Software Version	5.1.0.0
Experiment Name
Application Name	Target 1
Plate Type	96-Well BD Falcon™ 353072 Plate
Acquisition Start/End Times	7/15/2024 2:48:54 PM - 7/15/2024 2:50:02 PM
Analysis Start Time	7/15/2024 2:48:54 PM
User ID	Local Administrator
Scan Area Object-Level Data CSV Report
Row	C
Column	9
Total	Class 1	Class 2	Class 3	Class 4	X Position (µm)	Y Position (µm)	Target 1: Area (µm²)	Target 1: Form Factor	Target 1: Smoothness	Target 1: Aspect Ratio	Target 1: Mean Intensity	Target 1: Integrated Intensity
True	False	False	False	False	-2139.91259765625	-2776.056640625	374.889984130859	0.44590762257576	0.919281959533691	0.206666111946106	75.3254470825195	25460
True	False	False	False	False	-2128.181640625	-2837.36987304688	175.244430541992	0.603558301925659	0.942562282085419	0.350282847881317	62.6645584106445	9901
True	False	False	False	False	-2109.60278320313	-2832.35278320313	64.3302307128906	0.802213251590729	0.947627902030945	1	57.7586212158203	3350
True	False	False	False	False	-2127.2412109375	-2789.55883789063	33.2742576599121	0.660014808177948	0.946688234806061	0.429027110338211	63.3666648864746	1901
True	False	False	False	False	-2109.6474609375	-2778.45849609375	297.250030517578	0.598523139953613	0.920809388160706	0.344277948141098	79.5223846435547	21312
True	False	False	False	False	-2119.56494140625	-2768.02319335938	15.5279874801636	0.717676758766174	0.938069105148315	0.546022891998291	68.0714263916016	953
True	False	False	False	False	-2462.21020507813	-1557.65698242188	1995.34631347656	0.122328475117683	0.616777539253235	0.042302418500185	174.091720581055	313191
True	False	False	False	False	-3313.36450195313	-586.180053710938	95.3862075805664	0.662632822990417	0.942708849906921	0.433321684598923	39.3023262023926	3380
True	False	False	False	False	-2367.80444335938	-1814.78857421875	153.061584472656	0.657533288002014	0.969261109828949	0.425021052360535	60.7391319274902	8382
True	False	False	False	False	-2303.19653320313	-1793.09582519531	1630.43872070313	0.165982306003571	0.625203430652618	0.0592838823795319	109.131294250488	160423
True	False	False	False	False	-2248.24926757813	-1782.80200195313	147.515884399414	0.506282687187195	0.925346255302429	0.253024280071259	74.6165390014648	9924
True	False	False	False	False	-2215.8759765625	-1746.26135253906	529.060729980469	0.211957678198814	0.85507595539093	0.0784724876284599	110.408805847168	52665
True	False	False	False	False	-2232.58740234375	-1733.17431640625	751.998229980469	0.177979096770287	0.82252436876297	0.0641547292470932	114.467552185059	77609
True	False	False	False	False	-2175.80688476563	899.403442382813	153.061584472656	0.486589044332504	0.914294242858887	0.237003102898598	75.1231918334961	10367
True	False	False	False	False	-2159.28833007813	918.270812988281	382.653961181641	0.724516630172729	0.943158626556396	0.564433157444	129.51594543457	44683
True	False	False	False	False	-2134.96435546875	1027.61364746094	36.6016845703125	0.629965841770172	0.945424139499664	0.384214818477631	48.7878799438477	1610
True	False	False	False	False	-2112.52783203125	990.652526855469	2419.03857421875	0.375657230615616	0.803164720535278	0.161246716976166	180.653366088867	394005
True	False	False	False	False	-2037.01538085938	975.782836914063	11.0914192199707	0.763594925403595	0.936281979084015	0.714360892772675	41	410
True	False	False	False	False	-2072.71704101563	1015.86999511719	11.0914192199707	0.619482219219208	0.927492141723633	0.37021940946579	58	580
True	False	False	False	False	-2052.82348632813	2014.40905761719	3500.45190429688	0.0814967155456543	0.496064215898514	0.0273812655359507	229.546585083008	724449
True	False	False	False	False	-2049.91796875	994.056335449219	38.8199691772461	0.754616916179657	0.959836065769196	0.669491648674011	43.5999984741211	1526
True	False	False	False	False	-2056.36108398438	2052.12768554688	65.4393768310547	0.756123721599579	0.943451881408691	0.676357209682465	110.37287902832	6512
True	False	False	False	False	-1028.27099609375	-2847.24145507813	1091.39562988281	0.625790059566498	0.92145711183548	0.378551155328751	218.923782348633	215421
True	False	False	False	False	-1046.13830566406	-2825.54565429688	28.8376903533936	0.778573036193848	0.960098087787628	0.82945716381073	68.038459777832	1769
True	False	False	False	False	-1006.55279541016	-2800.33618164063	918.369506835938	0.543465316295624	0.886876881122589	0.286163568496704	211.835754394531	175400
True	False	False	False	False	-238.337341308594	-2470.4921875	570.098937988281	0.785696625709534	0.926738262176514	1	236.515563964844	121569
True	False	False	False	False	-345.283874511719	-1983.90002441406	14.4188451766968	0.805326879024506	0.942608833312988	1	36.1538467407227	470
True	False	False	False	False	-378.612274169922	-1965.92541503906	98.7136306762695	0.792926847934723	0.946390628814697	1	45.8314590454102	4079
True	False	False	False	False	-319.763793945313	-2001.81774902344	35.4925422668457	0.838477969169617	0.962674856185913	1	43.96875	1407
True	False	False	False	False	-487.177886962891	-1067.451171875	16.6371288299561	0.551631391048431	0.935897946357727	0.294025242328644	45.8666648864746	688
True	False	False	False	False	-529.369384765625	-1062.75659179688	379.326538085938	0.399339735507965	0.776112377643585	0.175708025693893	89.3216400146484	30548
True	False	False	False	False	-557.490356445313	-1038.49182128906	78.7490768432617	0.323373526334763	0.852333545684814	0.131870672106743	61.4929580688477	4366
True	False	False	False	False	-621.98779296875	-141.713027954102	18.8554134368896	0.685223281383514	0.936461865901947	0.473690927028656	44.529411315918	757
True	False	False	False	False	-650.541809082031	-86.2439880371094	28.8376903533936	0.646229147911072	0.933759927749634	0.407513111829758	51.230770111084	1332
True	False	False	False	False	-627.618530273438	-107.87052154541	637.756591796875	0.293316632509232	0.732891380786896	0.116357177495956	144.335647583008	82993
True	False	False	False	False	-599.139221191406	-86.324333190918	41.0382537841797	0.492430806159973	0.932464897632599	0.241656303405762	72.1081085205078	2668
True	False	False	False	False	-626.475036621094	-32.7061996459961	1841.17565917969	0.624585926532745	0.902607440948486	0.376940280199051	226.579513549805	376122
True	False	False	False	False	-609.560485839844	-71.3839569091797	585.626953125	0.656023621559143	0.906535267829895	0.422613710165024	146.573867797852	77391
True	False	False	False	False	-513.845458984375	-1008.68402099609	13.3097038269043	0.483687043190002	0.861418306827545	0.234721258282661	46.1666679382324	554
True	False	False	False	False	-498.186096191406	-1062.47875976563	28.8376903533936	0.666414141654968	0.939609050750732	0.43965283036232	62.6923065185547	1630
True	False	False	False	False	-1698.478515625	661.55517578125	19.9645557403564	0.661957681179047	0.927662193775177	0.432207375764847	40.0555572509766	721
True	False	False	False	False	-1625.2802734375	746.198303222656	621.119506835938	0.823769569396973	0.952709794044495	1	80.7089309692383	45197
True	False	False	False	False	-1044.81176757813	514.550354003906	323.869445800781	0.691026151180267	0.95307731628418	0.485179722309113	198.924652099609	58086
True	False	False	False	False	-973.964477539063	575.279479980469	286.158630371094	0.546651542186737	0.900510549545288	0.289203643798828	70.6938018798828	18239
True	False	False	False	False	-1005.5947265625	598.130126953125	43.256534576416	0.570338845252991	0.939694166183472	0.312956184148788	45.8717956542969	1789
True	False	False	False	False	-1005.53405761719	634.106018066406	387.090545654297	0.212265446782112	0.780831754207611	0.0786058753728867	80.1060180664063	27957
True	False	False	False	False	-991.279602050781	660.42431640625	61.0028076171875	0.668995320796967	0.927887380123138	0.444065421819687	74.5090942382813	4098
True	False	False	False	False	-955.758239746094	594.83251953125	77.6399383544922	0.615669310092926	0.889182507991791	0.365307509899139	66.5857162475586	4661
True	False	False	False	False	-391.022674560547	1210.27075195313	82.0765075683594	0.711891770362854	0.935983538627625	0.531479299068451	82.7702713012695	6125
True	False	False	False	False	-358.655822753906	1182.32373046875	1071.43115234375	0.253580838441849	0.769371449947357	0.097165159881115	146.52587890625	141544
True	False	False	False	False	-346.648223876953	1217.7041015625	775.290222167969	0.193178817629814	0.713774859905243	0.0704614743590355	126.781112670898	88620
True	False	False	False	False	-314.643493652344	1204.93981933594	659.939453125	0.55486536026001	0.933754324913025	0.297203570604324	155.899154663086	92760
True	False	False	False	False	-307.743072509766	1170.29211425781	115.350761413574	0.63250470161438	0.913826584815979	0.387718707323074	75.1153869628906	7812
True	False	False	False	False	29.104471206665	1054.04528808594	718.723999023438	0.542924404144287	0.909948647022247	0.285650908946991	94.6712951660156	61347
True	False	False	False	False	-36.7401847839355	1062.26416015625	56.5662384033203	0.716889679431915	0.960369110107422	0.543992161750793	59.529411315918	3036
True	False	False	False	False	-35.0811462402344	1084.82312011719	148.625015258789	0.353559911251068	0.945085823535919	0.148430228233337	64.5895538330078	8655
True	False	False	False	False	-2.24471092224121	1093.11071777344	704.305114746094	0.367789179086685	0.829601049423218	0.156611710786819	97.0236206054688	61610
True	False	False	False	False	3.52078676223755	1056.06066894531	21.0736961364746	0.525587975978851	0.9330775141716	0.269718170166016	60.7368431091309	1154
True	False	False	False	False	26.4775161743164	1073.75500488281	37.7108268737793	0.679740428924561	0.952736556529999	0.46329328417778	62.5882339477539	2128
True	False	False	False	False	-1265.54650878906	2596.72583007813	148.625015258789	0.672437250614166	0.953681528568268	0.450069338083267	61.1865653991699	8199
True	False	False	False	False	-1276.35168457031	2625.44360351563	119.787330627441	0.776787161827087	0.964366912841797	0.810432493686676	79.6296310424805	8600
True	False	False	False	False	757.18310546875	-2131.57666015625	385.981384277344	0.853075683116913	0.957875967025757	1	214.270111083984	74566
True	False	False	False	False	717.608764648438	1238.43273925781	481.367614746094	0.457738727331161	0.851458430290222	0.21513943374157	186.958526611328	81140
True	False	False	False	False	704.399719238281	1275.05834960938	511.314422607422	0.369005769491196	0.71774286031723	0.157323122024536	165.50325012207	76297
True	False	False	False	False	739.235290527344	1252.30456542969	1241.1298828125	0.223745360970497	0.717617630958557	0.0836309343576431	203.469161987305	227682
True	False	False	False	False	764.423583984375	1248.07666015625	100.931915283203	0.721950054168701	0.952684998512268	0.557357847690582	85.5604400634766	7786
True	False	False	False	False	980.530212402344	2315.17578125	19.9645557403564	0.776177406311035	0.943199634552002	0.804480254650116	52.5555572509766	946
True	False	False	False	False	983.3359375	2357.64501953125	24.401123046875	0.779838144779205	0.948501110076904	0.844782948493958	90.4545440673828	1990
True	False	False	False	False	998.227111816406	2361.62841796875	45.4748191833496	0.50632119178772	0.934907078742981	0.253056555986404	47.0243911743164	1928
True	False	False	False	False	1014.86907958984	2373.72387695313	266.194061279297	0.870226263999939	0.965426743030548	1	226.904159545898	54457
True	False	False	False	False	2346.66821289063	-2249.0859375	740.906799316406	0.359285295009613	0.928882777690887	0.151691809296608	91.5374221801758	61147
True	False	False	False	False	2562.10424804688	-1088.37377929688	89.8404998779297	0.420273125171661	0.923559129238129	0.189181089401245	62.4074058532715	5055
True	False	False	False	False	2579.021484375	-1123.01293945313	47.6931037902832	0.515224516391754	0.936726689338684	0.260627448558807	55.4883728027344	2386
True	False	False	False	False	2597.21118164063	-1084.71435546875	41.0382537841797	0.474179297685623	0.938684105873108	0.227378770709038	49.1891899108887	1820
True	False	False	False	False	2780.43359375	-187.106674194336	27.7285480499268	0.766682505607605	0.944578170776367	0.732549428939819	42.5200004577637	1063
True	False	False	False	False	2821.1015625	-198.466598510742	643.302307128906	0.215222209692001	0.826265454292297	0.0798908323049545	122.581031799316	71097
True	False	False	False	False	2850.59765625	-169.015411376953	1325.42468261719	0.0999840423464775	0.568361878395081	0.0340287536382675	130.744766235352	156240
True	False	False	False	False	2896.48901367188	-135.565643310547	877.331298828125	0.198772296309471	0.615697741508484	0.0728217512369156	119.340072631836	94398
True	False	False	False	False	2087.41040039063	117.007377624512	46.5839614868164	0.752402067184448	0.957641243934631	0.659794867038727	40.8571434020996	1716
True	False	False	False	False	2131.76586914063	82.6174621582031	1062.55798339844	0.140523642301559	0.611019968986511	0.049243900924921	91.399787902832	87561
True	False	False	False	False	2036.12951660156	1431.53125	219.610107421875	0.819165587425232	0.95122104883194	1	219.459594726563	43453
True	False	False	False	False	2080.93798828125	1362.85473632813	73.203369140625	0.656023621559143	0.958110809326172	0.422613710165024	48.6666679382324	3212
True	False	False	False	False	2081.90380859375	1408.05224609375	1119.12426757813	0.42656022310257	0.860619187355042	0.193364471197128	122.737365722656	123842
