# Supplementary material for: Gene Delivery Mediated by Backbone-Degradable RAFT Copolymers
Source: Biomacromolecules. 2026 Feb 12;27(3):1846–56. doi: 10.1021/acs.biomac.5c01662 (PMC12977016; doi:10.1021/acs.biomac.5c01662)
Supplement: Supplementary file 2 [file bm5c01662_si_002.zip › Celigo Raw Data/Object (Cell)-Level Data/GFP/7-15-2024-2-33-04-PM_object_C5.csv]

Plate ID	PM_2024_07_15_PPP41-45_NP_5_10_20_PEIpro_200ngwell_U2OS_6k_Plate2
Plate Name
Plate Description
Scan ID	7/15/2024 2:33:04 PM
Scan Description
Scan Result ID	7/15/2024 2:33:04 PM
Scan Result Description
Software Version	5.1.0.0
Experiment Name
Application Name	Target 1
Plate Type	96-Well BD Falcon™ 353072 Plate
Acquisition Start/End Times	7/15/2024 2:33:04 PM - 7/15/2024 2:34:12 PM
Analysis Start Time	7/15/2024 2:33:04 PM
User ID	Local Administrator
Scan Area Object-Level Data CSV Report
Row	C
Column	5
Total	Class 1	Class 2	Class 3	Class 4	X Position (µm)	Y Position (µm)	Target 1: Area (µm²)	Target 1: Form Factor	Target 1: Smoothness	Target 1: Aspect Ratio	Target 1: Mean Intensity	Target 1: Integrated Intensity
True	False	False	False	False	-2417.7822265625	-2605.02954101563	1021.51971435547	0.247355565428734	0.909991323947906	0.094282403588295	149.623229980469	137803
True	False	False	False	False	-2462.38012695313	-2475.49975585938	1500.66906738281	0.41023650765419	0.903735876083374	0.182636141777039	208.979309082031	282749
True	False	False	False	False	-2687.4345703125	-2186.60107421875	653.284606933594	0.684545814990997	0.93555212020874	0.47238290309906	216.984725952148	127804
True	False	False	False	False	-2438.61743164063	-2294.208984375	1139.08874511719	0.722619891166687	0.951136648654938	0.559184193611145	221.875366210938	227866
True	False	False	False	False	-2426.92138671875	-2564.53369140625	654.393737792969	0.415137022733688	0.840025901794434	0.185811698436737	178.788131713867	105485
True	False	False	False	False	-2406.333984375	-2547.70483398438	34.3833999633789	0.770503997802734	0.943335175514221	0.757918477058411	118.677421569824	3679
True	False	False	False	False	-2413.546875	-2519.64624023438	1449.64855957031	0.286622792482376	0.816924929618835	0.11302375048399	205.369552612305	268418
True	False	False	False	False	-2066.07739257813	-2949.69775390625	288.376892089844	0.445919215679169	0.913289964199066	0.20667427778244	70.4807662963867	18325
True	False	False	False	False	-2045.66479492188	-2951.3583984375	14.4188451766968	0.560572564601898	0.934281527996063	0.302906334400177	55.230770111084	718
True	False	False	False	False	-2868.76953125	-1762.91003417969	13.3097038269043	0.769369602203369	0.941614151000977	0.75	36.6666679382324	440
True	False	False	False	False	-3366.185546875	-767.837890625	11.0914192199707	0.673765122890472	0.94014710187912	0.452423572540283	32.2000007629395	322
True	False	False	False	False	-3285.9619140625	-405.192718505859	819.655883789063	0.55255925655365	0.858604371547699	0.294933289289474	190.560211181641	140824
True	False	False	False	False	-3267.64282226563	-423.238525390625	9.98227787017822	0.557533979415894	0.921230614185333	0.29985499382019	70.4444427490234	634
True	False	False	False	False	-3199.46801757813	-965.801330566406	250.666076660156	0.843022346496582	0.965383291244507	1	186.823013305664	42222
True	False	False	False	False	-2867.185546875	-1801.6953125	97.6044921875	0.846573948860168	0.960534572601318	1	49.2045440673828	4330
True	False	False	False	False	-2812.697265625	1231.01220703125	36.6016845703125	0.580488204956055	0.915639042854309	0.32381671667099	66.6666641235352	2200
True	False	False	False	False	-2829.95922851563	1261.91162109375	99.8227767944336	0.490023493766785	0.907015025615692	0.239728972315788	89.966667175293	8097
True	False	False	False	False	-2825.92993164063	1280.90356445313	532.388122558594	0.664778649806976	0.924769520759583	0.436895430088043	113.231246948242	54351
True	False	False	False	False	-2788.00830078125	1251.57702636719	848.493591308594	0.255518436431885	0.656827688217163	0.0980689749121666	177.037902832031	135434
True	False	False	False	False	-2070.59692382813	1680.40258789063	21.0736961364746	0.765837788581848	0.945084035396576	0.727394282817841	38.3684196472168	729
True	False	False	False	False	-2151.203125	1845.91455078125	791.927368164063	0.272728532552719	0.948101997375488	0.106237389147282	114.991600036621	82104
True	False	False	False	False	-2148.53271484375	1878.33142089844	23.2919807434082	0.594368875026703	0.907441258430481	0.339423686265945	64.8095245361328	1361
True	False	False	False	False	-2192.30883789063	1896.80810546875	29.9468326568604	0.764188587665558	0.939532041549683	0.717723667621613	43.4074058532715	1172
True	False	False	False	False	-2159.2373046875	1888.81616210938	31.0559749603271	0.695939123630524	0.937726140022278	0.495332807302475	59.6428565979004	1670
True	False	False	False	False	-2138.83349609375	1864.50036621094	49.9113883972168	0.527941167354584	0.936681926250458	0.271826058626175	68.8888854980469	3100
True	False	False	False	False	-2101.15380859375	1791.36706542969	147.515884399414	0.597918450832367	0.895732998847961	0.343565821647644	99.1278228759766	13184
True	False	False	False	False	-2093.08349609375	1814.16625976563	536.82470703125	0.418395698070526	0.795167982578278	0.187944501638412	123.892562866211	59964
True	False	False	False	False	-701.201416015625	-3525.45190429688	135.315322875977	0.566067099571228	0.91755610704422	0.308513879776001	51.663932800293	6303
True	False	False	False	False	-1543.03002929688	-3280.26538085938	269.521484375	0.308455139398575	0.686173856258392	0.124056100845337	59.2222213745117	14391
True	False	False	False	False	-1448.45947265625	-3258.95678710938	684.340576171875	0.392952442169189	0.742081820964813	0.171729475259781	221.110214233398	136425
True	False	False	False	False	-1258.43310546875	-2985.783203125	204.082122802734	0.761244773864746	0.923575401306152	0.701598525047302	176.608688354492	32496
True	False	False	False	False	-1233.61901855469	-2964.50244140625	391.527099609375	0.843307971954346	0.961760997772217	1	217.232299804688	76683
True	False	False	False	False	-1103.37609863281	-3346.0810546875	648.848022460938	0.777218878269196	0.94529801607132	0.814799726009369	86.0717926025391	50352
True	False	False	False	False	-979.987548828125	-3120.05419921875	845.166137695313	0.279494553804398	0.73630279302597	0.109520092606544	192.095794677734	146377
True	False	False	False	False	-1060.39331054688	-3095.41528320313	597.827514648438	0.568481981754303	0.905518591403961	0.311016112565994	144.569580078125	77923
True	False	False	False	False	-1031.28930664063	-3080.5419921875	885.095275878906	0.211075186729431	0.609830856323242	0.0780904069542885	135.711776733398	108298
True	False	False	False	False	-804.259094238281	-2988.0625	89.8404998779297	0.843989968299866	0.958927392959595	1	173.802474975586	14078
True	False	False	False	False	-488.029632568359	-3547.2255859375	401.509399414063	0.297579616308212	0.763783097267151	0.118502400815487	67.3480682373047	24380
True	False	False	False	False	-197.792404174805	-3469.05029296875	361.580261230469	0.586186647415161	0.913300812244415	0.330113708972931	96.1165618896484	31334
True	False	False	False	False	-312.449462890625	-3168.88989257813	13.3097038269043	0.769369602203369	0.941614151000977	0.75	41.8333320617676	502
True	False	False	False	False	-305.298675537109	-3085.56689453125	84.2947845458984	0.755421161651611	0.93481183052063	0.673127472400665	48.5	3686
True	False	False	False	False	-264.639923095703	-3147.7783203125	665.485168457031	0.615614414215088	0.933856546878815	0.365237414836884	91.3716659545898	54823
True	False	False	False	False	-207.282012939453	-3447.81982421875	207.409545898438	0.787462949752808	0.95086395740509	1	199.689834594727	37342
True	False	False	False	False	-189.57763671875	-3449.22680664063	23.2919807434082	0.725569725036621	0.957139134407043	0.567398190498352	64.476188659668	1354
True	False	False	False	False	-142.902191162109	-3348.56274414063	902.841552734375	0.496470898389816	0.881305754184723	0.244922384619713	97.153564453125	79083
True	False	False	False	False	-114.128646850586	-3332.02197265625	151.952453613281	0.753516912460327	0.945138275623322	0.664619505405426	122.218978881836	16744
True	False	False	False	False	-1748.3408203125	-2671.79077148438	1581.63647460938	0.742069005966187	0.94961941242218	0.619591236114502	240.521743774414	342984
True	False	False	False	False	-1407.32739257813	-2441.83764648438	818.546752929688	0.82408595085144	0.960866570472717	1	221.245254516602	163279
True	False	False	False	False	-1781.09436035156	-2381.36401367188	1180.12707519531	0.41732069849968	0.856936633586884	0.187239035964012	231.329879760742	246135
True	False	False	False	False	-1595.7412109375	-2168.51342773438	104.259346008301	0.569167256355286	0.943102300167084	0.311730444431305	72.5212783813477	6817
True	False	False	False	False	-1700.78234863281	-2022.27502441406	485.804168701172	0.237082287669182	0.650208413600922	0.0895939320325851	87.4223709106445	38291
True	False	False	False	False	-1700.21960449219	-1997.38342285156	14.4188451766968	0.68755978345871	0.933003187179565	0.478254348039627	48.6923065185547	633
True	False	False	False	False	-1672.34033203125	-2019.97924804688	534.6064453125	0.319720178842545	0.797630190849304	0.129935368895531	89.043571472168	42919
True	False	False	False	False	-1617.23498535156	-2142.81884765625	292.8134765625	0.393318325281143	0.885245561599731	0.171955764293671	84.1704559326172	22221
True	False	False	False	False	-1588.19055175781	-2149.11596679688	236.24723815918	0.548748433589935	0.912706017494202	0.29122331738472	80.8356781005859	17218
True	False	False	False	False	-1468.40930175781	-2222.38354492188	143.079315185547	0.685546875	0.955013632774353	0.474318087100983	64.0387573242188	8261
True	False	False	False	False	-1427.64074707031	-2411.83471679688	600.045776367188	0.869447112083435	0.963800251483917	1	223.558227539063	120945
True	False	False	False	False	-1200.29711914063	-2400.60473632813	43.256534576416	0.744505047798157	0.939375698566437	0.628424048423767	73.461540222168	2865
True	False	False	False	False	-952.796508789063	-2229.56567382813	220.719253540039	0.864001929759979	0.963825523853302	1	203.331665039063	40463
True	False	False	False	False	-762.830383300781	-1973.01171875	99.8227767944336	0.838416218757629	0.961163997650146	1	53.0888900756836	4778
True	False	False	False	False	-753.623046875	-2497.90966796875	526.842407226563	0.810061097145081	0.954832553863525	1	214.705261230469	101985
True	False	False	False	False	-598.153198242188	-2459.36547851563	472.494476318359	0.63467276096344	0.903830647468567	0.390748202800751	216.93896484375	92416
True	False	False	False	False	-742.93212890625	-1959.72705078125	38.8199691772461	0.643570005893707	0.925395905971527	0.403559476137161	44.1142845153809	1544
True	False	False	False	False	-640.8330078125	-2445.88720703125	151.952453613281	0.735381960868835	0.924735248088837	0.596992313861847	144.875915527344	19848
True	False	False	False	False	-611.468444824219	-2412.58520507813	252.884368896484	0.788381993770599	0.945304095745087	1	209.008773803711	47654
True	False	False	False	False	-630.448364257813	-2140.38427734375	125.333038330078	0.536313712596893	0.911475300788879	0.279463201761246	67.7079620361328	7651
True	False	False	False	False	-611.62158203125	-2126.33129882813	202.97297668457	0.652741730213165	0.92988920211792	0.417455911636353	82.4426193237305	15087
True	False	False	False	False	-602.129699707031	-2255.1826171875	468.057891845703	0.375036239624023	0.79519122838974	0.160877928137779	84.0047378540039	35450
True	False	False	False	False	-587.51611328125	-2103.92846679688	178.571853637695	0.347289651632309	0.906932592391968	0.144903883337975	67.372673034668	10847
True	False	False	False	False	-571.483642578125	-2084.47802734375	16.6371288299561	0.476011037826538	0.914185225963593	0.228777781128883	53.2666664123535	799
True	False	False	False	False	-551.5029296875	-2932.73461914063	79.8582229614258	0.705993711948395	0.923225343227386	0.517492473125458	132.347229003906	9529
True	False	False	False	False	-504.435668945313	-2917.39135742188	28.8376903533936	0.646229147911072	0.906492054462433	0.407513111829758	66.9230804443359	1740
True	False	False	False	False	-258.831665039063	-2892.56787109375	14.4188451766968	0.805326879024506	0.942608833312988	1	43.8461532592773	570
True	False	False	False	False	-1806.62414550781	-1626.98974609375	408.164245605469	0.865111470222473	0.964189887046814	1	118.698371887207	43681
True	False	False	False	False	-1553.98303222656	-538.196472167969	1755.77172851563	0.384136527776718	0.950303614139557	0.166334301233292	195.922927856445	310146
True	False	False	False	False	-589.936950683594	-1569.53979492188	745.343383789063	0.753831684589386	0.942774474620819	0.666002094745636	226.773803710938	152392
True	False	False	False	False	-574.531799316406	-1518.23291015625	235.138092041016	0.578850090503693	0.933240711688995	0.322033643722534	83.0707550048828	17611
True	False	False	False	False	-561.255798339844	-1569.07604980469	75.4216537475586	0.663043618202209	0.950757324695587	0.434002012014389	77.2647094726563	5254
True	False	False	False	False	-563.164367675781	-1538.43762207031	93.1679229736328	0.782521784305573	0.946898400783539	0.885872364044189	173.678573608398	14589
True	False	False	False	False	-550.89697265625	-1593.72192382813	758.653076171875	0.731132090091705	0.938450217247009	0.583710730075836	227.327484130859	155492
True	False	False	False	False	-547.020874023438	-1516.66638183594	146.40673828125	0.56797194480896	0.898047864437103	0.310485690832138	76.3939361572266	10084
True	False	False	False	False	-543.194641113281	-1564.29797363281	24.401123046875	0.741141617298126	0.941912531852722	0.616318583488464	60.2272720336914	1325
True	False	False	False	False	-1754.99890136719	2132.25024414063	997.118591308594	0.436628639698029	0.852716028690338	0.200203821063042	223.844268798828	201236
True	False	False	False	False	-1358.12377929688	2246.22338867188	171.917007446289	0.585076630115509	0.943616271018982	0.328875422477722	85.432258605957	13242
True	False	False	False	False	-1352.79943847656	2278.71655273438	737.579406738281	0.560303211212158	0.912557721138	0.302634447813034	132.424057006836	88062
True	False	False	False	False	-1323.51977539063	2273.51245117188	69.8759460449219	0.739117622375488	0.947822213172913	0.609337687492371	53.1111106872559	3346
True	False	False	False	False	288.344848632813	-3523.16577148438	9.98227787017822	0.661957681179047	0.925817608833313	0.432207375764847	68.7777786254883	619
True	False	False	False	False	282.932647705078	-3519.03491210938	69.8759460449219	0.514855980873108	0.898669600486755	0.260309815406799	59.4285697937012	3744
True	False	False	False	False	290.284210205078	-3499.28393554688	43.256534576416	0.406365543603897	0.888937532901764	0.180154278874397	49.4102554321289	1927
True	False	False	False	False	300.143585205078	-3538.9384765625	231.810668945313	0.583104968070984	0.945887744426727	0.326689928770065	65.172248840332	13621
True	False	False	False	False	361.257720947266	-3537.23608398438	478.040191650391	0.344668388366699	0.954290807247162	0.143443554639816	61.9002304077148	26679
True	False	False	False	False	258.905517578125	-3413.62280273438	70.9850845336914	0.63614410161972	0.947039306163788	0.392824232578278	82.0625	5252
True	False	False	False	False	262.292510986328	-3428.11669921875	241.792938232422	0.567869782447815	0.91482549905777	0.310379564762115	78.555046081543	17125
True	False	False	False	False	1012.73309326172	-3230.37524414063	184.117568969727	0.287676572799683	0.806694984436035	0.113545708358288	64.1506042480469	10649
True	False	False	False	False	1024.97058105469	-3247.87109375	34.3833999633789	0.607939004898071	0.92652553319931	0.355619817972183	51.3548393249512	1592
True	False	False	False	False	1074.23107910156	-3247.9853515625	41.0382537841797	0.775534987449646	0.954181313514709	0.798458695411682	62.3513526916504	2307
True	False	False	False	False	1077.21374511719	-3221.13452148438	913.932983398438	0.264326483011246	0.911348283290863	0.102217547595501	79.3628616333008	65395
True	False	False	False	False	920.631286621094	-3040.91625976563	109.805053710938	0.819165587425232	0.956256031990051	1	73.2424240112305	7251
True	False	False	False	False	185.644149780273	-3006.90576171875	72.0942230224609	0.833017647266388	0.959310948848724	1	56.5076904296875	3673
True	False	False	False	False	695.482788085938	-3011.57788085938	19.9645557403564	0.725530564785004	0.936461865901947	0.56728732585907	40.7222213745117	733
True	False	False	False	False	915.380798339844	-2993.21997070313	11.0914192199707	0.598902344703674	0.943570137023926	0.344725489616394	56	560
True	False	False	False	False	918.398193359375	-2957.00219726563	140.861022949219	0.469797641038895	0.894235730171204	0.224061667919159	71.0236206054688	9020
True	False	False	False	False	936.387451171875	-2979.533203125	248.447799682617	0.549106180667877	0.892605364322662	0.291569441556931	85.8794631958008	19237
True	False	False	False	False	995.453308105469	-3202.669921875	22.1828384399414	0.524048745632172	0.885442197322845	0.268348306417465	53.2000007629395	1064
True	False	False	False	False	1033.39111328125	-3199.54956054688	28.8376903533936	0.646229147911072	0.930955410003662	0.407513111829758	60	1560
True	False	False	False	False	1015.07971191406	-3177.38256835938	100.931915283203	0.495468199253082	0.93385237455368	0.24410805106163	60.296703338623	5487
True	False	False	False	False	1040.49072265625	-3148.64013671875	908.387268066406	0.20916023850441	0.686965465545654	0.077263243496418	86.6349182128906	70954
True	False	False	False	False	1182.30712890625	-3276.60571289063	379.326538085938	0.614956498146057	0.890122592449188	0.364399254322052	194.324554443359	66459
True	False	False	False	False	1258.77526855469	-3121.90283203125	1536.16162109375	0.580882549285889	0.916374981403351	0.324247688055038	138.323471069336	191578
True	False	False	False	False	924.720458984375	-2936.93115234375	15.5279874801636	0.603693544864655	0.90358954668045	0.350445985794067	55.6428565979004	779
True	False	False	False	False	1647.14025878906	-2890.7548828125	409.273376464844	0.848133325576782	0.960119962692261	1	229.672088623047	84749
True	False	False	False	False	695.290893554688	-2814.29711914063	348.270568847656	0.840266764163971	0.95284628868103	1	201.350311279297	63224
True	False	False	False	False	943.446899414063	-2799.10400390625	64.3302307128906	0.557969212532043	0.925699055194855	0.300289928913116	68	3944
True	False	False	False	False	944.499450683594	-2781.11010742188	9.98227787017822	0.557533979415894	0.901479721069336	0.29985499382019	62.3333320617676	561
True	False	False	False	False	895.996154785156	-2732.98803710938	240.683807373047	0.212063878774643	0.834155917167664	0.0785185098648071	66.5898590087891	14450
True	False	False	False	False	688.787048339844	-2720.74365234375	35.4925422668457	0.48724952340126	0.907432377338409	0.237525150179863	49.25	1576
True	False	False	False	False	111.054954528809	-2439.7529296875	51.0205307006836	0.392328321933746	0.901206016540527	0.171343892812729	59.9565200805664	2758
True	False	False	False	False	135.561706542969	-2414.74829101563	199.645553588867	0.634681344032288	0.898952424526215	0.390760332345963	67.033332824707	12066
True	False	False	False	False	172.232025146484	-2406.28784179688	16.6371288299561	0.604608774185181	0.889543652534485	0.351552903652191	56.7999992370605	852
True	False	False	False	False	177.901443481445	-2205.20532226563	116.459907531738	0.853711485862732	0.963718354701996	1	79.7809524536133	8377
True	False	False	False	False	187.891967773438	-2390.82543945313	13.3097038269043	0.685805439949036	0.94487601518631	0.474820286035538	48.0833320617676	577
True	False	False	False	False	201.032287597656	-2205.1123046875	159.716445922852	0.811793208122253	0.94959682226181	1	165.798614501953	23875
True	False	False	False	False	675.743041992188	-2705.8125	107.586769104004	0.396357387304306	0.868883371353149	0.173842951655388	53.432991027832	5183
True	False	False	False	False	811.780944824219	-2690.78198242188	536.82470703125	0.470140755176544	0.878682613372803	0.224319934844971	125.646697998047	60813
True	False	False	False	False	681.611389160156	-1916.80773925781	634.42919921875	0.579240798950195	0.92237913608551	0.322457849979401	185.587417602539	106156
True	False	False	False	False	783.806823730469	-2663.37255859375	364.90771484375	0.479351758956909	0.944617927074432	0.231348276138306	84.9969635009766	27964
True	False	False	False	False	804.244140625	-2671.70751953125	28.8376903533936	0.735885262489319	0.946757137775421	0.598617315292358	100.423080444336	2611
True	False	False	False	False	808.651611328125	-2642.30737304688	986.027160644531	0.45748507976532	0.896908521652222	0.214954912662506	117.552307128906	104504
True	False	False	False	False	830.293884277344	-2717.728515625	429.237945556641	0.451884418725967	0.869211137294769	0.21091303229332	92.4392776489258	35774
True	False	False	False	False	838.59765625	-2704.94848632813	23.2919807434082	0.628847420215607	0.945234656333923	0.382685959339142	79.8571395874023	1677
True	False	False	False	False	922.423828125	-2767.68603515625	38.8199691772461	0.532929182052612	0.882883131504059	0.276349663734436	60.2571411132813	2109
True	False	False	False	False	970.783203125	-2794.64672851563	13.3097038269043	0.743378639221191	0.931919693946838	0.624296009540558	51.8333320617676	622
True	False	False	False	False	1494.10034179688	-2521.9482421875	1000.44604492188	0.591176748275757	0.914060056209564	0.335752785205841	233.998886108398	211067
True	False	False	False	False	1420.70056152344	-2495.4384765625	1362.0263671875	0.607045531272888	0.902334928512573	0.354522585868835	229.868896484375	282279
True	False	False	False	False	1430.64086914063	-1944.88525390625	286.158630371094	0.690410256385803	0.929325938224792	0.483935326337814	91.4030990600586	23582
True	False	False	False	False	1457.51123046875	-1920.0859375	343.834014892578	0.418966770172119	0.931275904178619	0.188320055603981	83.1806488037109	25786
True	False	False	False	False	1531.90209960938	-2812.51708984375	29.9468326568604	0.529495239257813	0.930048525333405	0.2732273042202	67	1809
True	False	False	False	False	1534.55212402344	-2834.81616210938	149.734161376953	0.419427573680878	0.914378106594086	0.188623458147049	73.1925888061523	9881
True	False	False	False	False	1544.09619140625	-2824.66552734375	14.4188451766968	0.619212806224823	0.89867228269577	0.369869381189346	93.538459777832	1216
True	False	False	False	False	1558.07946777344	-2817.10766601563	291.704345703125	0.271525502204895	0.919095456600189	0.105658002197742	74.1863098144531	19511
True	False	False	False	False	1851.9287109375	-2373.728515625	19.9645557403564	0.585402190685272	0.924228668212891	0.329237997531891	58.3333320617676	1050
True	False	False	False	False	1726.83239746094	-2162.62817382813	97.6044921875	0.472362130880356	0.931063830852509	0.225998088717461	48.5113639831543	4269
True	False	False	False	False	1663.54675292969	-1972.07678222656	225.155807495117	0.873472034931183	0.967971980571747	1	224.339904785156	45541
True	False	False	False	False	1681.0732421875	-1971.2900390625	36.6016845703125	0.779091417789459	0.948639392852783	0.835518538951874	56.3333320617676	1859
True	False	False	False	False	1845.88647460938	-2338.34033203125	166.371292114258	0.735410094261169	0.962075293064117	0.597082853317261	74.3533325195313	11153
True	False	False	False	False	1858.48474121094	-2399.423828125	35.4925422668457	0.615690171718597	0.911771714687347	0.365334123373032	56.65625	1813
True	False	False	False	False	1883.49584960938	-2354.94189453125	343.834014892578	0.821316719055176	0.941846311092377	1	231.529037475586	71774
True	False	False	False	False	1903.72497558594	-2348.37646484375	19.9645557403564	0.725530564785004	0.936461865901947	0.56728732585907	87.6111145019531	1577
True	False	False	False	False	1875.82580566406	-2335.11743164063	69.8759460449219	0.537319242954254	0.953265130519867	0.280395209789276	79.8253936767578	5029
True	False	False	False	False	1904.61303710938	-2330.34448242188	85.4039306640625	0.626055121421814	0.944080829620361	0.378907024860382	91.0649337768555	7012
True	False	False	False	False	1911.98449707031	-2159.01000976563	44.3656768798828	0.493971884250641	0.91091400384903	0.24289745092392	51.5499992370605	2062
True	False	False	False	False	1915.04956054688	-2191.361328125	278.394622802734	0.806769788265228	0.944811582565308	1	219.334655761719	55053
True	False	False	False	False	1927.81237792969	-2334.65014648438	608.9189453125	0.248106703162193	0.802379131317139	0.0946285426616669	82.5847015380859	45339
True	False	False	False	False	709.137939453125	-1864.02038574219	252.884368896484	0.843416273593903	0.960231900215149	1	223.701751708984	51004
True	False	False	False	False	999.209411621094	-239.304901123047	301.686614990234	0.246985584497452	0.857685208320618	0.0941120758652687	59.779411315918	16260
True	False	False	False	False	1050.56408691406	22.8786468505859	26.6194076538086	0.528011858463287	0.937679588794708	0.271889626979828	44.0833320617676	1058
True	False	False	False	False	1056.32409667969	36.7317810058594	89.8404998779297	0.599269449710846	0.926557123661041	0.345159500837326	53.3456802368164	4321
True	False	False	False	False	1069.66674804688	60.2179183959961	72.0942230224609	0.24535471200943	0.835234522819519	0.0933626070618629	56.6153831481934	3680
True	False	False	False	False	1526.47802734375	-1651.84069824219	116.459907531738	0.273515254259109	0.917495787143707	0.106616973876953	88.533332824707	9296
True	False	False	False	False	1527.28491210938	-1591.87341308594	1601.60095214844	0.651008903980255	0.943654656410217	0.414773285388947	220.625350952148	318583
True	False	False	False	False	1593.49035644531	-1829.69653320313	114.241622924805	0.793618381023407	0.95934933423996	1	75.980583190918	7826
True	False	False	False	False	1557.66613769531	-1607.86181640625	46.5839614868164	0.226385071873665	0.895794570446014	0.0848003253340721	73.6428604125977	3093
True	False	False	False	False	1557.74645996094	-1654.57678222656	1197.87329101563	0.621429741382599	0.934724867343903	0.372763931751251	211.797225952148	228741
True	False	False	False	False	1753.31652832031	-596.433044433594	83.1856460571289	0.364205628633499	0.880210041999817	0.15452729165554	64.413330078125	4831
True	False	False	False	False	1768.53137207031	-497.90087890625	273.958068847656	0.332148224115372	0.890809118747711	0.136577919125557	63.7287445068359	15741
True	False	False	False	False	1774.07995605469	-468.510314941406	37.7108268737793	0.517702579498291	0.867894113063812	0.262773334980011	57.4117660522461	1952
True	False	False	False	False	1902.13818359375	-245.358825683594	70.9850845336914	0.778467297554016	0.965096175670624	0.828254580497742	74.203125	4749
True	False	False	False	False	1902.41149902344	-234.087112426758	18.8554134368896	0.572700321674347	0.927347540855408	0.315444022417068	67.1764678955078	1142
True	False	False	False	False	1938.50964355469	-226.524658203125	9.98227787017822	0.557533979415894	0.916803061962128	0.29985499382019	83.2222213745117	749
True	False	False	False	False	1940.13635253906	-244.248809814453	954.97119140625	0.343650370836258	0.763504326343536	0.142878577113152	164.326370239258	141485
True	False	False	False	False	1976.58422851563	-1188.40966796875	1611.58325195313	0.138138562440872	0.541565001010895	0.0483231730759144	226.52099609375	329135
True	False	False	False	False	2005.68701171875	-1173.47045898438	29.9468326568604	0.454791456460953	0.910522103309631	0.21300333738327	107.925926208496	2914
True	False	False	False	False	1999.74633789063	-205.808517456055	1198.982421875	0.381286144256592	0.901061356067657	0.164613142609596	154.319152832031	166819
True	False	False	False	False	2008.78381347656	-1102.10424804688	771.962768554688	0.634607672691345	0.923816919326782	0.390656799077988	197.330459594727	137342
True	False	False	False	False	1041.49938964844	80.6548004150391	36.6016845703125	0.659748077392578	0.946664214134216	0.428593575954437	55.0909080505371	1818
True	False	False	False	False	1023.25537109375	95.6168212890625	51.0205307006836	0.688737690448761	0.927424550056458	0.480586379766464	61.5652160644531	2832
True	False	False	False	False	1034.55981445313	139.717514038086	11.0914192199707	0.462399274110794	0.887103497982025	0.218552485108376	63.5999984741211	636
True	False	False	False	False	1027.01391601563	1614.51867675781	516.860168457031	0.842808544635773	0.96191132068634	1	226.439910888672	105521
True	False	False	False	False	1050.89477539063	137.95817565918	27.7285480499268	0.707581996917725	0.93653929233551	0.521181464195251	50.4000015258789	1260
True	False	False	False	False	1065.29931640625	1590.90856933594	42.1473922729492	0.711886703968048	0.939048767089844	0.531466901302338	82.1315765380859	3121
True	False	False	False	False	1088.25317382813	1616.65466308594	1104.70532226563	0.684765338897705	0.925960838794708	0.472806036472321	233.483932495117	232550
True	False	False	False	False	1073.90478515625	1634.33581542969	15.5279874801636	0.603693544864655	0.934281527996063	0.350445985794067	100.214286804199	1403
True	False	False	False	False	1114.10388183594	1627.94299316406	46.5839614868164	0.614211022853851	0.936651885509491	0.363452702760696	94.5952377319336	3973
True	False	False	False	False	1426.68530273438	346.739898681641	1569.43591308594	0.48273441195488	0.909132540225983	0.233976438641548	205.790817260742	291194
True	False	False	False	False	1576.80773925781	2000.3662109375	333.851715087891	0.827768564224243	0.94444739818573	1	220.431900024414	66350
True	False	False	False	False	178.583740234375	2344.76977539063	267.30322265625	0.725092351436615	0.951381027698517	0.566049456596375	225.136932373047	54258
True	False	False	False	False	178.676727294922	2371.78173828125	658.830322265625	0.443168699741364	0.868537783622742	0.204742267727852	148.244110107422	88057
True	False	False	False	False	2370.89135742188	-2266.43383789063	84.2947845458984	0.610367000102997	0.939809560775757	0.358624696731567	62.315788269043	4736
True	False	False	False	False	2335.1767578125	-2189.16552734375	316.10546875	0.338823884725571	0.809820652008057	0.14021635055542	61.3052635192871	17472
True	False	False	False	False	2352.45068359375	-2256.6240234375	575.644653320313	0.185155019164085	0.649126768112183	0.06711295992136	77.4046249389648	40173
True	False	False	False	False	2357.73510742188	-2217.81762695313	481.367614746094	0.2508864402771	0.756815254688263	0.0959135368466377	84.3617477416992	36613
True	False	False	False	False	2364.37329101563	-2196.6875	178.571853637695	0.384624868631363	0.854908347129822	0.166630312800407	70.9875793457031	11429
True	False	False	False	False	2370.04174804688	-2180.13623046875	102.041061401367	0.770813465118408	0.953679203987122	0.760143399238586	76.9673919677734	7081
True	False	False	False	False	2253.19946289063	-1446.91149902344	70.9850845336914	0.750849604606628	0.961069166660309	0.653255343437195	56.984375	3647
True	False	False	False	False	2232.73828125	-1407.32885742188	22.1828384399414	0.566065609455109	0.943764388561249	0.308512330055237	45.75	915
True	False	False	False	False	2018.62622070313	-1165.18176269531	848.493591308594	0.321002870798111	0.875246584415436	0.130613222718239	162.492813110352	124307
True	False	False	False	False	2075.22875976563	-1150.29296875	1784.609375	0.243999063968658	0.794437170028687	0.0927412509918213	156.353637695313	251573
True	False	False	False	False	2188.453125	-137.241180419922	452.529907226563	0.83875834941864	0.949268460273743	1	236.026962280273	96299
True	False	False	False	False	2228.46704101563	-6.62702322006226	57.6753807067871	0.560572564601898	0.948136508464813	0.302906334400177	93.1730804443359	4845
True	False	False	False	False	2241.20190429688	-20.5146064758301	36.6016845703125	0.511072814464569	0.92180335521698	0.257070422172546	85.9696960449219	2837
True	False	False	False	False	2247.0029296875	1.10721588134766	905.059814453125	0.2909816801548	0.851148903369904	0.115189574658871	164.398284912109	134149
True	False	False	False	False	2251.73193359375	-1395.09582519531	90.9496383666992	0.631812691688538	0.90982574224472	0.386759072542191	58.5609741210938	4802
True	False	False	False	False	2260.04467773438	-1408.72570800781	69.8759460449219	0.561285316944122	0.895622730255127	0.303627133369446	70.8412704467773	4463
True	False	False	False	False	2284.55078125	-261.447967529297	11.0914192199707	0.763594925403595	0.936281979084015	0.714360892772675	41.2000007629395	412
True	False	False	False	False	2273.33251953125	-257.814117431641	15.5279874801636	0.647358953952789	0.90016371011734	0.409211099147797	40.8571434020996	572
True	False	False	False	False	2410.65161132813	-1629.36303710938	256.211791992188	0.742485344409943	0.922678232192993	0.621076107025146	230.116882324219	53157
True	False	False	False	False	2389.748046875	-1622.36791992188	326.087738037109	0.498562693595886	0.943070292472839	0.246629193425179	227.282318115234	66821
True	False	False	False	False	2493.771484375	-1389.89624023438	227.374099731445	0.758334815502167	0.920693278312683	0.686868250370026	209.487808227539	42945
True	False	False	False	False	2386.15747070313	-89.8660430908203	1753.55346679688	0.430220752954483	0.794995069503784	0.195830777287483	221.893112182617	350813
True	False	False	False	False	2509.8046875	29.2473430633545	28.8376903533936	0.778573036193848	0.952666342258453	0.82945716381073	57.8076934814453	1503
True	False	False	False	False	2513.33764648438	20.3152294158936	12.2005615234375	0.681430399417877	0.921230614185333	0.46645313501358	60.2727279663086	663
True	False	False	False	False	2519.17651367188	-1342.970703125	140.861022949219	0.831927359104156	0.955566346645355	1	85.6456680297852	10877
True	False	False	False	False	2526.52392578125	-6.97565078735352	22.1828384399414	0.634681344032288	0.93280303478241	0.390760332345963	51.75	1035
True	False	False	False	False	2549.28051757813	31.830192565918	1127.99731445313	0.397361427545547	0.758690357208252	0.174469396471977	152.335296630859	154925
True	False	False	False	False	2591.23364257813	-1456.27917480469	131.987884521484	0.282395273447037	0.8330397605896	0.110940188169479	56.1344528198242	6680
True	False	False	False	False	2647.72509765625	-1889.62243652344	148.625015258789	0.566360354423523	0.959880888462067	0.308816522359848	54.7686576843262	7339
True	False	False	False	False	2658.92895507813	-1863.2255859375	106.477630615234	0.510174453258514	0.881413221359253	0.256306916475296	47.25	4536
True	False	False	False	False	2841.43383789063	-1301.29077148438	116.459907531738	0.662514925003052	0.903246641159058	0.433126717805862	89.466667175293	9394
True	False	False	False	False	2218.72387695313	635.641174316406	106.477630615234	0.400691628456116	0.890536546707153	0.176557809114456	60.3020820617676	5789
True	False	False	False	False	2241.84692382813	622.125854492188	62.1119499206543	0.426343321800232	0.880926787853241	0.193219050765038	91.7857131958008	5140
True	False	False	False	False	2253.37255859375	133.924957275391	94.2770690917969	0.556801736354828	0.926820695400238	0.299124866724014	65.6470565795898	5580
True	False	False	False	False	2268.732421875	99.0451583862305	42.1473922729492	0.395945906639099	0.910224378108978	0.173586651682854	50.684211730957	1926
True	False	False	False	False	2276.82641601563	117.86824798584	27.7285480499268	0.655060887336731	0.926094651222229	0.421090096235275	59.1599998474121	1479
True	False	False	False	False	2308.00219726563	575.722595214844	394.854522705078	0.197220131754875	0.724795401096344	0.0721646174788475	96.8567428588867	34481
True	False	False	False	False	2274.8935546875	612.240112304688	610.028076171875	0.395314544439316	0.875106513500214	0.173193857073784	106.267272949219	58447
True	False	False	False	False	2335.34326171875	564.284118652344	236.24723815918	0.230586886405945	0.858368337154388	0.0866726785898209	73.3051605224609	15614
True	False	False	False	False	2474.02319335938	98.3130950927734	156.389007568359	0.83584851026535	0.951027095317841	1	212.808517456055	30006
True	False	False	False	False	2449.08276367188	724.351623535156	377.108276367188	0.27215176820755	0.861164450645447	0.105959445238113	82.3235321044922	27990
True	False	False	False	False	2400.30200195313	1054.8115234375	1516.19702148438	0.479184061288834	0.824687004089355	0.23121865093708	222.73518371582	304479
True	False	False	False	False	2463.5751953125	749.337280273438	92.0587844848633	0.658481895923615	0.934141159057617	0.426545202732086	65.5783157348633	5443
True	False	False	False	False	2464.787109375	399.501922607422	9.98227787017822	0.754574596881866	0.933233201503754	0.669301986694336	52.5555572509766	473
True	False	False	False	False	2493.87060546875	80.433967590332	308.341461181641	0.56652307510376	0.906140863895416	0.308984577655792	102.16187286377	28401
True	False	False	False	False	2508.83984375	177.087005615234	100.931915283203	0.452258706092834	0.881783604621887	0.211181238293648	73.527473449707	6691
True	False	False	False	False	2495.44189453125	642.150512695313	1136.87048339844	0.675133764743805	0.919917404651642	0.454872906208038	108.91512298584	111638
True	False	False	False	False	2499.34326171875	415.516082763672	83.1856460571289	0.461042076349258	0.878021419048309	0.217554062604904	64.1066665649414	4808
True	False	False	False	False	2513.466796875	463.7939453125	871.785583496094	0.224653527140617	0.922632694244385	0.0840326622128487	83.8778610229492	65928
True	False	False	False	False	2513.53759765625	538.207397460938	861.803283691406	0.296464174985886	0.868972063064575	0.1179393902421	111.023162841797	86265
True	False	False	False	False	2529.59545898438	565.112487792969	47.6931037902832	0.551073253154755	0.921951949596405	0.293480455875397	91.6976776123047	3943
True	False	False	False	False	2530.5234375	654.755004882813	145.297592163086	0.814000189304352	0.965477705001831	1	200.832061767578	26309
True	False	False	False	False	2541.4892578125	647.644226074219	334.960876464844	0.189436614513397	0.831249713897705	0.0688943490386009	102.533111572266	30965
True	False	False	False	False	2565.68115234375	563.945617675781	1510.6513671875	0.155420809984207	0.640675127506256	0.0550709590315819	182.67106628418	248798
True	False	False	False	False	2557.646484375	671.237487792969	171.917007446289	0.507672190666199	0.906047523021698	0.254191696643829	88.264518737793	13681
True	False	False	False	False	2563.298828125	615.85302734375	1303.24182128906	0.365491628646851	0.888643264770508	0.155273422598839	216.773620605469	254709
True	False	False	False	False	2577.25390625	664.308044433594	22.1828384399414	0.735508561134338	0.939309358596802	0.597400009632111	64.75	1295
True	False	False	False	False	2635.28735351563	855.406066894531	371.562561035156	0.734649658203125	0.96776932477951	0.594648659229279	149.173141479492	49973
True	False	False	False	False	2740.6279296875	564.412475585938	14.4188451766968	0.437947332859039	0.891136825084686	0.20111271739006	70.3846130371094	915
True	False	False	False	False	2654.42114257813	879.378173828125	14.4188451766968	0.523994266986847	0.941512584686279	0.268299996852875	54.6153831481934	710
True	False	False	False	False	2649.8828125	891.239685058594	14.4188451766968	0.619212806224823	0.904237866401672	0.369869381189346	48.6153831481934	632
True	False	False	False	False	2662.98168945313	810.917724609375	86.513069152832	0.686031520366669	0.944485545158386	0.475260227918625	57.8974342346191	4516
True	False	False	False	False	2678.51708984375	898.083435058594	46.5839614868164	0.707453370094299	0.948734700679779	0.520880579948425	42.1904754638672	1772
